# Supplementary material for: Integration of genome and transcriptome reveal molecular regulation mechanism of early flowering trait in Prunus genus (Prunus mume and Prunus persica)
Source: Front Plant Sci. 2022 Oct 6;13:1036221. doi: 10.3389/fpls.2022.1036221 (PMC9582937; doi:10.3389/fpls.2022.1036221)
Supplement: Supplementary file 1 [file DataSheet_1.zip › Table S1.xlsx]

## Sheet: Sheet1
Table S1. Comparative genomics statistics in A. thaliana, P. mume and P. persica.
Category name	A. thaliana	P. mume	P. persica
Number of genes	26846	31390	26873
Number of genes in orthogroups	21559	29020	24511
Number of unassigned genes	5287	2370	2362
Percentage of genes in orthogroups	80.3	92.4	91.2
Percentage of unassigned genes	19.7	7.6	8.8
Number of orthogroups containing species	12220	17645	17511
Percentage of orthogroups containing species	63.3	91.4	90.7
Number of species-specific orthogroups	1097	569	286
Number of genes in species-specific orthogroups	6120	3257	1213
Percentage of genes in species-specific orthogroups	22.8	10.4	4.5
