# Supplementary material for: Integration of genome and transcriptome reveal molecular regulation mechanism of early flowering trait in Prunus genus (Prunus mume and Prunus persica)
Source: Front Plant Sci. 2022 Oct 6;13:1036221. doi: 10.3389/fpls.2022.1036221 (PMC9582937; doi:10.3389/fpls.2022.1036221)
Supplement: Supplementary file 1 [file DataSheet_1.zip › Table S10.xlsx]

## Sheet: Sheet1
Table S10. Annotation of shared genes based on the STRING databases.
Prunus persica	Prunus mume	String Id	Identity	Bitscore	Preferred Name	Annotation
Prupe.6G022400	Pm000448	3702.AT3G20820.1	79.6	84.7	AT3G20820	Leucine-rich repeat (LRR) family protein; Involved in signal transduction, defense response; Located in apoplast, cell wall, chloroplast, membrane; Expressed in 23 plant structures; Expressed during 13 growth stages; Contains the following InterPro domains: Leucine-rich repeat-containing N-terminal domain, type 2 (InterPro:IPR013210), Leucine-rich repeat (InterPro:IPR001611); BEST Arabidopsis tha…
Prupe.6G129600	Pm001321	3702.AT3G52740.1	63.5	94	AT3G52740	Hypothetical protein; Regulates the blue-light dependent dimerization of CRY2 and formation of photobodies. Interacts with photoexited CRY2 to inhibit its activity. Inhibits CRY phosphorylation
Prupe.7G094000	Pm001521	3702.AT2G35930.1	53.7	422.9	PUB23	E3 ubiquitin-protein ligase PUB23; E3 ubiquitin-protein ligase that negatively regulates water stress response. May control in coordination with PUB23 a drought signaling pathway by ubiquitinating cytosolic RPN12a. Acts as negative regulator of the immunity triggered by the pathogen- associated molecular patterns (PAMPs), in association with PUB22 and PUB24
Prupe.6G272900	Pm002526	3702.AT2G38110.1	80	817.4	GPAT6	Glycerol-3-phosphate 2-O-acyltransferase 6; Esterifies acyl-group from acyl-ACP to the sn-2 position of glycerol-3-phosphate, a step in cutin biosynthesis; Belongs to the GPAT/DAPAT family
Prupe.6G288600	Pm003078	3702.AT2G38400.2	73	728.8	AGT3	Alanine-glyoxylate transaminase / (r)-3-amino-2-methylpropionate-pyruvate transaminase; Alanine:glyoxylate aminotransferase 2 homolog (AGT3) mRNA,
Prupe.1G518200	Pm004565	3702.AT1G34760.1	74	330.5	GRF11	14-3-3-like protein GF14 omicron; Is associated with a DNA binding complex that binds to the G box, a well-characterized cis-acting DNA regulatory element found in plant genes
Prupe.1G378800	Pm005824	3702.AT4G39250.1	58.8	120.9	RL1	Radialis-like sant/myb 2; Protein RADIALIS-like 1; Probable transcription factor
Prupe.1G337500	Pm005912	3702.AT2G01890.1	66	463.4	PAP8	Tartrate-resistant acid phosphatase type 5; Encodes a purple acid phosphatase (PAP) belonging to the low molecular weight plant PAP group
Prupe.1G266300	Pm006589	3702.AT1G22360.1	50.6	530.4	UGT85A2	UDP-glucosyl transferase 85A2 (UGT85A2); Its function is described as UDP-glycosyltransferase activity, transferase activity, transferring glycosyl groups, glucuronosyltransferase activity; Involved in metabolic process; Located in cellular_component unknown; Expressed in 21 plant structures; Expressed during 11 growth stages; Contains the following InterPro domains: UDP-glucuronosyl/UDP-glucosyl…
Prupe.1G263800	Pm006609	3702.AT1G59640.2	56.6	209.1	BPEp	Transcription factor BPE; A basic helix-loop-helix encoding gene (BIGPETAL, BPE) involved in the control of petal size. BPE is expressed via two mRNAs derived from an alternative splicing event. The BPEub (AT1G59640.1)transcript is expressed ubiquitously, whereas the BPEp (AT1G59640.2) transcript is preferentially expressed in petals. Plants that lack the petal-expressed variant BPEp have larger …
Prupe.1G246500	Pm006748	3702.AT4G12690.2	51.2	270	AT4G12690	Plant protein of unknown function (DUF868); Its function is described as molecular_function unknown; Involved in biological_process unknown; Located in cellular_component unknown; Expressed in 17 plant structures; Expressed during 9 growth stages; Contains the following InterPro domains: Protein of unknown function DUF868, plant (InterPro:IPR008586); BEST Arabidopsis thaliana protein match is: Pl…
Prupe.1G088100	Pm008738	3702.AT4G25830.1	49.4	163.7	AT4G25830	Uncharacterised protein family (UPF0497); Its function is described as molecular_function unknown; Involved in biological_process unknown; Located in endomembrane system; Expressed in 22 plant structures; Expressed during 13 growth stages; Contains the following InterPro domains: Uncharacterised protein family UPF0497, trans-membrane plant (InterPro:IPR006702), Uncharacterised protein family UPF0…
Prupe.1G030500	Pm009457	3702.AT5G43650.1	40.4	100.9	BHLH92	Basic helix-loop-helix (bHLH) DNA-binding superfamily protein; BHLH92; Its function is described as DNA binding, sequence-specific DNA binding transcription factor activity; Involved in regulation of transcription; Located in nucleus; Contains the following InterPro domains: Helix-loop-helix DNA-binding domain (InterPro:IPR001092), Helix-loop-helix DNA-binding (InterPro:IPR011598); BEST Arabidops…
Prupe.4G082500	Pm010428	3702.AT1G30135.1	40.2	72.8	JAZ8	Jasmonate-zim-domain protein 8; Repressor of jasmonate responses. Unable to associate strongly with COI1 in the presence of jasmonoyl-isoleucine (JA- Ile) and is therefore more resistant to JA-medisted-degradation than other TIFY/JAZ proteins. Repress gene expression through direct recruitment of the corepressor TOPLESS to cognate transcription factors
Prupe.4G125800	Pm010917	3702.AT1G07400.1	52.2	120.6	AT1G07400	HSP20-like chaperones superfamily protein; Cytosolic mediator for sorting and targeting of nascent chloroplast outer envelope membrane (OEM) proteins to the chloroplast. Functions as a AKR2A cofactor to facilitates the targeting of OEP7 to chloroplasts; Belongs to the small heat shock protein (HSP20) family
Prupe.4G150200	Pm011163	3702.AT1G78440.1	62	397.1	ATGA2OX1	Arabidopsis thaliana gibberellin 2-oxidase 1; Catalyzes the 2-beta-hydroxylation of several biologically active gibberellins, leading to the homeostatic regulation of their endogenous level. Catabolism of gibberellins (GAs) plays a central role in plant development. Converts GA9/GA20 to GA51/GA29 and GA4/GA1 to GA34/GA8; Belongs to the iron/ascorbate-dependent oxidoreductase family. GA2OX subfami…
Prupe.3G013600	Pm012985	3702.AT3G03190.1	58.7	264.6	GSTF11	Arabidopsis glutathione-s-transferase 6; Glutathione S-transferase F11; May be involved in the conjugation of reduced glutathione to a wide number of exogenous and endogenous hydrophobic electrophiles and have a detoxification role against certain herbicides
Prupe.3G039100	Pm013241	3702.AT1G54120.1	42.9	66.2	AT1G54120	Uncharacterized protein At1g54120; Unknown protein; BEST Arabidopsis thaliana protein match is: unknown protein (TAIR:AT3G14060.1); Has 23 Blast hits to 23 proteins in 7 species: Archae - 0; Bacteria - 0; Metazoa - 0; Fungi - 0; Plants - 23; Viruses - 0; Other Eukaryotes - 0 (source: NCBI BLink)
Prupe.3G074800	Pm013596	3702.AT3G15540.1	60.7	216.1	IAA19	Indole-3-acetic acid inducible 19; Aux/IAA proteins are short-lived transcriptional factors that function as repressors of early auxin response genes at low auxin concentrations. Repression is thought to result from the interaction with auxin response factors (ARFs), proteins that bind to the auxin-responsive promoter element (AuxRE). Formation of heterodimers with ARF proteins may alter their ab…
Prupe.1G316400	Pm014429	3702.AT1G48750.1	47.7	92.4	AT1G48750	Bifunctional inhibitor/lipid-transfer protein/seed storage 2S albumin superfamily protein; Its function is described as lipid binding; Involved in lipid transport; Located in endomembrane system; Expressed in 22 plant structures; Expressed during 13 growth stages; Contains the following InterPro domains: Bifunctional inhibitor/plant lipid transfer protein/seed storage (InterPro:IPR016140), Plant …
Prupe.5G048900	Pm014694	3702.AT1G54620.1	29.4	91.3	AT1G54620	Plant invertase/pectin methylesterase inhibitor superfamily protein; Its function is described as enzyme inhibitor activity, pectinesterase inhibitor activity, pectinesterase activity; Involved in biological_process unknown; Located in endomembrane system; Contains the following InterPro domains: Pectinesterase inhibitor (InterPro:IPR006501); BEST Arabidopsis thaliana protein match is: Plant inve…
Prupe.3G187400	Pm014869	3702.AT3G22250.1	55.9	513.5	AT3G22250	UDP-Glycosyltransferase superfamily protein; Its function is described as UDP-glycosyltransferase activity, transferase activity, transferring glycosyl groups; Involved in metabolic process; Expressed in pedicel; Expressed during 4 anthesis; Contains the following InterPro domains: UDP-glucuronosyl/UDP-glucosyltransferase (InterPro:IPR002213); BEST Arabidopsis thaliana protein match is: UDP-Glyco…
Prupe.3G234900	Pm015371	3702.AT2G20870.1	36.9	63.5	AT2G20870	Cell wall protein precursor, putative; Its function is described as molecular_function unknown; Involved in biological_process unknown; Located in endomembrane system; Expressed in 16 plant structures; Expressed during 7 growth stages; BEST Arabidopsis thaliana protein match is: hydroxyproline-rich glycoprotein family protein (TAIR:AT4G28160.1); Has 75 Blast hits to 75 proteins in 18 species: Arc…
Prupe.3G286800	Pm015692	3702.AT5G40350.1	64.7	258.1	MYB24	Transcription factor myb, plant; Transcription factor acting redundantly with MYB21 and MYB57 to control stamen filament elongation in the late developed flowers. Contributes with MYB21 to induction of MYB108 by jasmonate. Repressed at the transcript levels by DELLA proteins
Prupe.2G107600	Pm017420	3702.AT4G02600.1	67.9	637.9	MLO1	A member of a large family of seven-transmembrane domain proteins specific to plants, homologs of the barley mildew resistance locus o (MLO) protein. The Arabidopsis genome contains 15 genes encoding MLO proteins, with localization in plasma membrane. Phylogenetic analysis revealed four clades of closely-related AtMLO genes. ATMLO1 belongs to the clade II, with ATMLO13 and ATMLO15. The gene is ex…
Prupe.2G115600	Pm017529	3702.AT5G46970.1	38.4	95.1	AT5G46970	Plant invertase/pectin methylesterase inhibitor superfamily protein; Its function is described as enzyme inhibitor activity, pectinesterase inhibitor activity, pectinesterase activity; Involved in biological_process unknown; Located in endomembrane system; Contains the following InterPro domains: Pectinesterase inhibitor (InterPro:IPR006501); BEST Arabidopsis thaliana protein match is: Plant inve…
Prupe.8G000400	Pm017758	3702.AT4G10250.1	67.2	248.1	ATHSP22.0	HSP20-like chaperones superfamily protein; Columbia endomembrane-localized small heat shock protein
Prupe.2G295700	Pm019327	3702.AT5G52400.1	56.5	591.7	CYP715A1	Cytochrome P450, family 715, subfamily A, polypeptide 1; Member of CYP715A; Belongs to the cytochrome P450 family
Prupe.2G277900	Pm019492	3702.AT1G62660.1	63.3	750.4	AT1G62660	Acid beta-fructofuranosidase 3, vacuolar; Possible role in the continued mobilization of sucrose to sink organs
Prupe.2G324700	Pm019616	3702.AT5G17050.1	53.4	491.9	UGT78D2	UDP-glucosyl transferase 78D2; The At5g17050 encodes a anthocyanidin 3-O-glucosyltransferase which specifically glucosylates the 3-position of the flavonoid C-ring. Anthocyanidins such as cyanidin and pelargonidin as well as flavonols such as kaempferol and quercetin are accepted substrates; Belongs to the UDP-glycosyltransferase family
Prupe.2G319700	Pm019668	3702.AT5G54160.1	79.7	607.1	OMT1	Caffeic acid 3-o-methyltransferase; Flavone 3'-O-methyltransferase 1; Methylates OH residues of flavonoid compounds. Converts quercetin into isorhamnetin. Dihydroquercetin is not a substrate. Catalyzes the methylation of monolignols, the lignin precursors. Does not contribute to the phenylpropanoid pattern of the pollen tryphine, but is probably confined to isorhamnetin glycoside biosynthesis. In…
Prupe.8G254300	Pm019963	3702.AT3G62950.1	77.5	169.1	AT3G62950	Thioredoxin superfamily protein; Has a glutathione-disulfide oxidoreductase activity in the presence of NADPH and glutathione reductase. Reduces low molecular weight disulfides and proteins (By similarity)
Prupe.8G231900	Pm020222	3702.AT2G30550.2	64.8	666	AT2G30550	alpha/beta-Hydrolases superfamily protein; Acylhydrolase with a broad specificity. Catalyzes the hydrolysis of phosphatidylcholine at the sn-1 position. Moderate activity toward phosphatidylcholine (PC), monogalactosyldiacylglycerol (MGDG), digalactosyldiacylglycerol (DGDG) and triacylglycerol (TAG); Belongs to the AB hydrolase superfamily. Lipase family
Prupe.6G343700	Pm020227	3702.AT5G43700.1	60.8	217.2	ATAUX2-11	AUX/IAA transcriptional regulator family protein; Aux/IAA proteins are short-lived transcriptional factors that function as repressors of early auxin response genes at low auxin concentrations. Repression is thought to result from the interaction with auxin response factors (ARFs), proteins that bind to the auxin-responsive promoter element (AuxRE). Formation of heterodimers with ARF proteins may…
Prupe.8G206800	Pm020410	3702.AT5G48900.1	82.1	693.3	AT5G48900	Pectin lyase-like superfamily protein; Its function is described as lyase activity, pectate lyase activity; Located in endomembrane system; Expressed in 22 plant structures; Expressed during 14 growth stages; Contains the following InterPro domains: Pectin lyase fold/virulence factor (InterPro:IPR011050), AmbAllergen (InterPro:IPR018082), Pectate lyase/Amb allergen (InterPro:IPR002022), Pectin ly…
Prupe.8G050700	Pm022306	3702.AT4G24310.1	37.2	114.4	AT4G24310	Transmembrane protein, putative (duf679); Involved in membrane remodeling
Prupe.5G013700	Pm022972	3702.AT1G17200.1	67.6	228	AT1G17200	Uncharacterised protein family (UPF0497); Contains the following InterPro domains: Uncharacterised protein family UPF0497, trans-membrane plant (InterPro:IPR006702), Uncharacterised protein family UPF0497, trans-membrane plant subgroup (InterPro:IPR006459); BEST Arabidopsis thaliana protein match is: Uncharacterised protein family (UPF0497) (TAIR:AT3G14380.1); Has 681 Blast hits to 681 proteins i…
Prupe.5G072800	Pm023519	3702.AT2G45180.1	55.2	141	AT2G45180	Bifunctional inhibitor/lipid-transfer protein/seed storage 2S albumin superfamily protein; Its function is described as lipid binding; Involved in lipid transport; Located in chloroplast thylakoid membrane; Expressed in 22 plant structures; Expressed during 13 growth stages; Contains the following InterPro domains: Bifunctional inhibitor/plant lipid transfer protein/seed storage (InterPro:IPR0161…
Prupe.7G152100	Pm026599	3702.AT4G36670.1	70	682.2	PMT6	Major facilitator superfamily protein; Plasma membrane sugar-proton symporter
Prupe.1G480400	Pm027542	3702.AT1G15360.1	51.6	196.8	SHN1	Integrase-type DNA-binding superfamily protein; Encodes a member of the ERF (ethylene response factor) subfamily B-6 of ERF/AP2 transcription factor family. The protein contains one AP2 domain. There are 12 members in this subfamily including RAP2.11. This gene is involved in wax biosynthesis. Over-expression of the gene results in glossy leaf phenotype and increased drought tolerance. Two closel…
Prupe.1G469500	Pm004981	NA	NA	NA	NA	NA
Prupe.5G108700	Pm024005	NA	NA	NA	NA	NA
Prupe.6G358200	Pm003671	NA	NA	NA	NA	NA
Prupe.5G035100	Pm023232	NA	NA	NA	NA	NA
