# Supplementary material for: Integration of genome and transcriptome reveal molecular regulation mechanism of early flowering trait in Prunus genus (Prunus mume and Prunus persica)
Source: Front Plant Sci. 2022 Oct 6;13:1036221. doi: 10.3389/fpls.2022.1036221 (PMC9582937; doi:10.3389/fpls.2022.1036221)
Supplement: Supplementary file 1 [file DataSheet_1.zip › Table S11.xlsx]

## Sheet: Sheet1
Table S11. KO annotation of shared genes based on the KEGG databases.
Query	KO	Definition	Score	Second	Best
Prupe.1G364600.3			1103
Prupe.1G012700.2			36
Prupe.2G330300.2	K01265	map; methionyl aminopeptidase [EC:3.4.11.18]	345
Prupe.2G182800.2	K09060	GBF; plant G-box-binding factor	277
Prupe.4G091400.6	K20798	HENMT1; small RNA 2'-O-methyltransferase [EC:2.1.1.-]	593
Prupe.8G126600.3	K14432	ABF; ABA responsive element binding factor	324
Prupe.1G049000.2			189
Prupe.I004600.1			7	K08770	3
Prupe.I004900.1			7	K08770	3
Prupe.2G107700.1			26
Prupe.2G188100.1			1	K08858	1
Prupe.2G192300.1			142
Prupe.2G136400.1			241
Prupe.2G193100.1	K24345	KIC; calcium-binding protein KIC and related proteins	80
Prupe.2G087700.1	K02954	RP-S14, MRPS14, rpsN; small subunit ribosomal protein S14	85	K00235	3
Prupe.2G182100.1			246
Prupe.2G179000.1
Prupe.2G181500.1	K01183	E3.2.1.14; chitinase [EC:3.2.1.14]	246
Prupe.2G009800.1			261
Prupe.2G187900.1			1
Prupe.2G050800.1			107
Prupe.2G232000.1	K11254	H4; histone H4	94
Prupe.2G304800.1			184	K13466	124
Prupe.2G199400.1	K13066	COMT; caffeic acid 3-O-methyltransferase / acetylserotonin O-methyltransferase [EC:2.1.1.68 2.1.1.4]	248
Prupe.2G279900.1			124
Prupe.2G179200.1	K21734	SLD; sphingolipid 8-(E/Z)-desaturase [EC:1.14.19.29]	362
Prupe.2G317700.1	K13993	HSP20; HSP20 family protein	148
Prupe.2G317400.1			32	K07120	1
Prupe.2G213000.1			452
Prupe.2G135200.1			78
Prupe.2G295400.1
Prupe.2G109500.1			40
Prupe.2G031900.1	K17098	ANNAT; annexin D	234
Prupe.2G057900.1
Prupe.2G166900.1			162
Prupe.2G327800.1	K00913	ITPK1; inositol-1,3,4-trisphosphate 5/6-kinase / inositol-tetrakisphosphate 1-kinase [EC:2.7.1.159 2.7.1.134]	132
Prupe.2G122300.1			5	K10839	1
Prupe.2G021900.1			202
Prupe.2G059200.1			401
Prupe.2G314800.1			138
Prupe.2G108300.1			107
Prupe.2G294400.1			15	K23927	1
Prupe.2G184600.1			13	K01414	1
Prupe.2G063500.1			2	K08726	1
Prupe.2G002300.1			110
Prupe.2G006000.1			1	K08848	1
Prupe.2G179400.1	K21734	SLD; sphingolipid 8-(E/Z)-desaturase [EC:1.14.19.29]	366
Prupe.2G125900.1			146
Prupe.2G148900.1			117
Prupe.8G244200.1			15	K04832	1
Prupe.8G212000.1
Prupe.8G096400.1	K13195	CIRBP; cold-inducible RNA-binding protein	15
Prupe.8G229400.1			26
Prupe.8G190500.1			34
Prupe.8G042100.1			2	K08838	1
Prupe.8G165300.1			7	K14328	1
Prupe.8G216600.1			8	K02922	1
Prupe.8G051200.1			78
Prupe.8G069700.1			11	K04574	1
Prupe.8G116300.1	K15191	LARP7; La-related protein 7	190
Prupe.8G254200.1	K03676	grxC, GLRX, GLRX2; glutaredoxin 3	54
Prupe.8G197000.1	K17961	CYP82G1; trimethyltridecatetraene/dimethylnonatriene synthase [EC:1.14.14.58 1.14.14.59]	385
Prupe.8G254300.1	K03676	grxC, GLRX, GLRX2; glutaredoxin 3	81
Prupe.8G126300.1			28	K01338	1
Prupe.8G010800.1			2
Prupe.8G083400.1			202	K00085	45
Prupe.8G225700.1			4	K00799	1
Prupe.8G003700.1	K00696	E2.4.1.14; sucrose-phosphate synthase [EC:2.4.1.14]	827
Prupe.8G171300.1			3	K07459
Prupe.8G068400.1			20
Prupe.8G133900.1
Prupe.8G093600.1	K21483	SAMT; salicylate 1-O-methyltransferase [EC:2.1.1.274]	112
Prupe.8G091000.1			29	K24964	1
Prupe.8G192700.1			67
Prupe.8G050700.1			143
Prupe.8G158800.1			275
Prupe.8G133700.1			7	K08770	4
Prupe.8G169400.1			26	K00108	1
Prupe.8G139000.1			17
Prupe.8G253200.1			5	K14411	1
Prupe.8G258500.1	K05770	TSPO, BZRP; translocator protein	110
Prupe.8G135700.1	K23279	UGT84A13; gallate 1-beta-glucosyltransferase [EC:2.4.1.136]	237
Prupe.6G176800.1			2	K00058	1
Prupe.6G072400.1	K09843	CYP707A; (+)-abscisic acid 8'-hydroxylase [EC:1.14.14.137]	423
Prupe.6G233900.1			11	K23388	1
Prupe.6G072300.1			18	K17095	1
Prupe.6G322500.1			74
Prupe.6G116800.1			168
Prupe.6G198400.1			15
Prupe.6G264500.1			15
Prupe.6G145300.1			263
Prupe.6G063100.1			288
Prupe.6G336300.1	K14565	NOP58; nucleolar protein 58	356
Prupe.6G303600.1			55
Prupe.6G256500.1			225
Prupe.6G173900.1			13	K02893	1
Prupe.6G292800.1			63
Prupe.6G060200.1	K15401	CYP86A1; long-chain fatty acid omega-monooxygenase [EC:1.14.14.80]	585
Prupe.6G283500.1			24
Prupe.6G360100.1
Prupe.6G123300.1	K14490	AHP; histidine-containing phosphotransfer peotein	41
Prupe.6G272900.1	K13508	GPAT; glycerol-3-phosphate acyltransferase [EC:2.3.1.15 2.3.1.198]	423
Prupe.6G123600.1
Prupe.6G356300.1			141
Prupe.6G164500.1	K09131	K09131; uncharacterized protein	119
Prupe.6G053900.1			246
Prupe.6G212900.1			157
Prupe.6G048700.1
Prupe.6G145500.1			194
Prupe.6G256200.1			39
Prupe.6G123400.1	K14490	AHP; histidine-containing phosphotransfer peotein	22
Prupe.6G250500.1			138
Prupe.6G072800.1	K07025	K07025; putative hydrolase of the HAD superfamily	186
Prupe.6G288600.1	K00827	AGXT2; alanine-glyoxylate transaminase / (R)-3-amino-2-methylpropionate-pyruvate transaminase [EC:2.6.1.44 2.6.1.40]	523
Prupe.6G190400.1			5
Prupe.6G199700.1	K13457	RPM1, RPS3; disease resistance protein RPM1	401
Prupe.6G221600.1	K02898	RP-L26e, RPL26; large subunit ribosomal protein L26e	136
Prupe.6G042000.1			212
Prupe.6G364900.1	K16223	FT; protein FLOWERING LOCUS T	229
Prupe.6G085300.1			197
Prupe.6G111400.1			18	K24286	1
Prupe.6G314200.1			479
Prupe.6G349100.1			185	K08794	24
Prupe.6G331500.1			57
Prupe.6G177500.1			12	K02027	1
Prupe.4G083900.1	K03676	grxC, GLRX, GLRX2; glutaredoxin 3	61
Prupe.4G175700.1			327
Prupe.4G263200.1
Prupe.4G015800.1			7	K02147	1
Prupe.4G110800.1	K02901	RP-L27e, RPL27; large subunit ribosomal protein L27e	117
Prupe.4G101900.1			77
Prupe.4G150100.1	K09840	NCED; 9-cis-epoxycarotenoid dioxygenase [EC:1.13.11.51]	571
Prupe.4G250100.1			26	K06813
Prupe.4G181300.1			122
Prupe.4G094500.1			290
Prupe.4G126900.1	K09422	MYBP; transcription factor MYB, plant	158
Prupe.4G104200.1
Prupe.4G246000.1	K03009	RPABC4, RPB12, POLR2K; DNA-directed RNA polymerases I, II, and III subunit RPABC4	42
Prupe.4G080900.1	K02979	RP-S28e, RPS28; small subunit ribosomal protein S28e	86
Prupe.4G147800.1	K00799	GST, gst; glutathione S-transferase [EC:2.5.1.18]	167
Prupe.4G012500.1			78
Prupe.4G074700.1			7	K16074	1
Prupe.4G043100.1	K12483	EHD1; EH domain-containing protein 1	49
Prupe.4G183100.1	K10418	DYNLL; dynein light chain LC8-type	53
Prupe.4G108800.1	K08511	ATVAMP72; vesicle-associated membrane protein 72	197
Prupe.4G204600.1			209
Prupe.4G123500.1	K01937	pyrG, CTPS; CTP synthase [EC:6.3.4.2]	449
Prupe.4G127600.1			263
Prupe.4G279000.1			389
Prupe.4G277300.1
Prupe.4G080700.1	K04125	GA2ox; gibberellin 2beta-dioxygenase [EC:1.14.11.13]	344
Prupe.4G187900.1			52
Prupe.4G145200.1	K10950	ERO1L; ERO1-like protein alpha [EC:1.8.4.-]	47
Prupe.5G089900.1			138
Prupe.5G185600.1			153
Prupe.5G195300.1			2
Prupe.5G186300.1			115
Prupe.5G218500.1			475
Prupe.5G214700.1	K13179	DDX18, HAS1; ATP-dependent RNA helicase DDX18/HAS1 [EC:3.6.4.13]	382
Prupe.5G244400.1	K03009	RPABC4, RPB12, POLR2K; DNA-directed RNA polymerases I, II, and III subunit RPABC4	42
Prupe.5G118100.1	K14497	PP2C; protein phosphatase 2C [EC:3.1.3.16]	134
Prupe.5G118000.1	K01179	E3.2.1.4; endoglucanase [EC:3.2.1.4]	526
Prupe.5G013700.1			81
Prupe.5G090600.1			86
Prupe.5G053300.1			203
Prupe.5G061500.1	K05609	UCHL3, YUH1; ubiquitin carboxyl-terminal hydrolase L3 [EC:3.4.19.12]	275
Prupe.5G148300.1	K17279	REEP5_6; receptor expression-enhancing protein 5/6	119
Prupe.5G229000.1			147
Prupe.5G204700.1			366
Prupe.5G100300.1			12	K09287	1
Prupe.5G072000.1			35
Prupe.5G237800.1	K14379	ACP5; tartrate-resistant acid phosphatase type 5 [EC:3.1.3.2]	246
Prupe.5G047400.1			1	K03695	1
Prupe.5G231500.1			6	K11275	1
Prupe.5G117800.1			169
Prupe.5G218300.1
Prupe.5G048500.1			766
Prupe.5G185700.1			178
Prupe.5G050000.1	K11131	DKC1, NOLA4, CBF5; H/ACA ribonucleoprotein complex subunit 4 [EC:5.4.99.-]	298
Prupe.5G090000.1			151
Prupe.5G037100.1			103
Prupe.5G090100.1			154
Prupe.5G241200.1			189
Prupe.7G152300.1			16	K00175	1
Prupe.7G044600.1
Prupe.7G086800.1	K02979	RP-S28e, RPS28; small subunit ribosomal protein S28e	86
Prupe.7G097300.1			13	K06090	1
Prupe.7G103400.1	K01193	INV, sacA; beta-fructofuranosidase [EC:3.2.1.26]	426
Prupe.7G079700.1			1
Prupe.7G085300.1			236
Prupe.7G079500.1
Prupe.7G099700.1	K14664	ILR1; IAA-amino acid hydrolase [EC:3.5.1.-]	141
Prupe.7G182000.1			9	K15503	1
Prupe.7G253500.1	K00939	adk, AK; adenylate kinase [EC:2.7.4.3]	433
Prupe.7G161000.1			3	K24127	1
Prupe.7G239100.1	K08286	E2.7.11.-; protein-serine/threonine kinase [EC:2.7.11.-]	365
Prupe.7G220400.1	K14490	AHP; histidine-containing phosphotransfer peotein	65
Prupe.7G253800.1			36	K22270	1
Prupe.7G160200.1			327
Prupe.7G043400.1	K20659	LUS; lupeol synthase [EC:5.4.99.41]	512
Prupe.7G136500.1			196
Prupe.7G206900.1	K09419	HSFF; heat shock transcription factor, other eukaryote	141
Prupe.7G137300.1			40
Prupe.7G087300.1			78
Prupe.7G097400.1			785
Prupe.7G231100.1	K09419	HSFF; heat shock transcription factor, other eukaryote	173
Prupe.7G209700.1			15	K23864	1
Prupe.7G158300.1			67
Prupe.7G198100.1			473
Prupe.7G041600.1	K14492	ARR-A; two-component response regulator ARR-A family	143
Prupe.7G000900.1	K09875	SIP; aquaporin SIP	169
Prupe.7G083400.1			9	K02889	2
Prupe.7G146100.1			441
Prupe.3G208300.1			357
Prupe.3G153200.1
Prupe.3G284800.1	K18980	EO, FaQR; 2-methylene-furan-3-one reductase [EC:1.3.1.105]	202
Prupe.3G274000.1			56	K08900	7
Prupe.3G021100.1			18	K21440	1
Prupe.3G294600.1			174
Prupe.3G270800.1			185
Prupe.3G030800.1			4	K17572
Prupe.3G314100.1			482
Prupe.3G259300.1			8	K03875	2
Prupe.3G241900.1			1	K01512	1
Prupe.3G098000.1			1	K05330	1
Prupe.3G158900.1			13	K14801	1
Prupe.3G151400.1			81
Prupe.3G069000.1	K02922	RP-L37e, RPL37; large subunit ribosomal protein L37e	87
Prupe.3G088000.1			66
Prupe.3G093600.1			80
Prupe.3G031700.1			36
Prupe.3G111300.1	K09264	K09264; MADS-box transcription factor, plant	12
Prupe.3G231300.1	K03885	ndh; NADH:quinone reductase (non-electrogenic) [EC:1.6.5.9]	378
Prupe.3G020100.1			104
Prupe.3G288700.1			31
Prupe.3G180500.1			372
Prupe.3G289900.1	K06617	E2.4.1.82; raffinose synthase [EC:2.4.1.82]	861
Prupe.3G008900.1	K06611	E2.4.1.67; stachyose synthetase [EC:2.4.1.67]	929
Prupe.3G074900.1	K14484	IAA; auxin-responsive protein IAA	143
Prupe.3G087600.1			235
Prupe.3G268000.1	K09422	MYBP; transcription factor MYB, plant	200
Prupe.3G087000.1			101
Prupe.3G256400.1			7	K09108	1
Prupe.3G149000.1			11	K07605	1
Prupe.3G019900.1	K13434	PTI6; pathogenesis-related genes transcriptional activator PTI6	23
Prupe.3G153300.1			8	K11436	1
Prupe.1G531500.1			13	K09264	1
Prupe.1G531600.1			112
Prupe.1G190900.1	K12581	CNOT7_8, CAF1, POP2; CCR4-NOT transcription complex subunit 7/8	134
Prupe.1G010500.1	K24348	UBXN1_4; UBX domain-containing protein 1/4	319
Prupe.1G329300.1			133
Prupe.1G290500.1	K09264	K09264; MADS-box transcription factor, plant	145
Prupe.1G489400.1	K09264	K09264; MADS-box transcription factor, plant	153
Prupe.1G070400.1	K18422	MOV10; helicase MOV-10 [EC:3.6.4.13]	54
Prupe.1G469500.1			6	K04798	1
Prupe.1G318700.1			1
Prupe.1G111300.1	K18819	GOLS; inositol 3-alpha-galactosyltransferase [EC:2.4.1.123]	344
Prupe.1G349500.1			152
Prupe.1G502400.1			1	K02987	1
Prupe.1G288000.1			174
Prupe.1G341500.1			41	K20670	1
Prupe.1G021500.1			141
Prupe.1G419100.1			1	K00912
Prupe.1G468100.1			248
Prupe.1G487400.1			1	K15369
Prupe.1G246100.1	K16285	XERICO; RING/U-box domain-containing protein [EC:2.3.2.27]	80
Prupe.1G083000.1			217
Prupe.1G136100.1
Prupe.1G469600.1			7	K14993	1
Prupe.1G134500.1			37	K18009	1
Prupe.1G365100.1			20	K03466	1
Prupe.1G316400.1			51
Prupe.1G021700.1			133
Prupe.1G470500.1			3	K15369	1
Prupe.1G149500.1			76
Prupe.1G049100.1			332
Prupe.1G430300.1			11	K01649	1
Prupe.1G242300.1			169	K01773	26
Prupe.1G517900.1			3	K08147	1
Prupe.1G122500.1	K02905	RP-L29e, RPL29; large subunit ribosomal protein L29e	72
Prupe.1G290300.1			1	K20471	1
Prupe.1G307400.1			27	K05170	1
Prupe.1G356400.1			33
Prupe.1G206900.1	K17424	MRPL43; large subunit ribosomal protein L43	105
Prupe.1G504200.1			1
Prupe.1G218600.1			1	K00824	1
Prupe.1G448400.1	K17913	CCD8; carlactone synthase / all-trans-10'-apo-beta-carotenal 13,14-cleaving dioxygenase [EC:1.13.11.69 1.13.11.70]	637
Prupe.1G104900.1			51
Prupe.1G394000.1			85
Prupe.1G341700.1			31	K20668	1
Prupe.1G307800.1			1	K08648	1
Prupe.1G021600.1			142
Prupe.1G580200.1	K09754	CYP98A, C3'H; 5-O-(4-coumaroyl)-D-quinate 3'-monooxygenase [EC:1.14.14.96]	556
Prupe.1G257300.1			230
Prupe.1G021800.1			146
Prupe.1G088100.1			69
Prupe.1G123300.1			108
Prupe.1G532300.1			146
Prupe.1G297500.1			2
Prupe.1G441700.1			133
Prupe.1G074100.1			5	K17604	1
Prupe.1G413700.1			289
Prupe.1G135800.1
Prupe.1G412300.1			109
Prupe.1G226500.1			448
