# Supplementary material for: Integration of genome and transcriptome reveal molecular regulation mechanism of early flowering trait in Prunus genus (Prunus mume and Prunus persica)
Source: Front Plant Sci. 2022 Oct 6;13:1036221. doi: 10.3389/fpls.2022.1036221 (PMC9582937; doi:10.3389/fpls.2022.1036221)
Supplement: Supplementary file 1 [file DataSheet_1.zip › Table S12.xlsx]

## Sheet: Sheet1
Table S12. Collinearity genes and orthologues of shared genes in P. mume.
Prunus persica	Collinearity genes in Prunus mume	Orthologues in Prunus mume
Prupe.1G364600	Pm006200	Pm006200
Prupe.1G012700	~	Pm018140
Prupe.2G330300	~	Pm019562
Prupe.2G182800	Pm018422	Pm018422
Prupe.4G091400	Pm010526	Pm010526
Prupe.8G126600	~	Pm021430
Prupe.1G049000	Pm009029	Pm009029
Prupe.I004600	~	Pm021195, Pm021197, Pm021198
Prupe.I004900	~	Pm021195, Pm021197, Pm021198
Prupe.2G107700	Pm017434	Pm017435, Pm017434, Pm017421
Prupe.2G188100	~	~
Prupe.2G192300	Pm018337	Pm018337
Prupe.2G136400	Pm017801	Pm017801
Prupe.2G193100	Pm018328	Pm018328
Prupe.2G087700	~	Pm017174, Pm021771
Prupe.2G182100	Pm018429	Pm018429, Pm008777
Prupe.2G179000	~	~
Prupe.2G181500	~	Pm018436
Prupe.2G009800	Pm016320	Pm016320
Prupe.2G187900	~	~
Prupe.2G050800	~	Pm007718
Prupe.2G232000	~	Pm002738, Pm018700, Pm018773, Pm029256
Prupe.2G304800	Pm019806	~
Prupe.2G199400	~	Pm028745
Prupe.2G279900	Pm023569	Pm019474
Prupe.2G179200	Pm018200	Pm018202
Prupe.2G317700	Pm019685	Pm019685
Prupe.2G317400	Pm019688	Pm019688
Prupe.2G213000	Pm018533	Pm018533
Prupe.2G135200	Pm017782	Pm017782
Prupe.2G295400	~	~
Prupe.2G109500	Pm017461	Pm017464, Pm017461
Prupe.2G031900	~	Pm028412, Pm028757, Pm027890
Prupe.2G057900	~	~
Prupe.2G166900	~	Pm030008
Prupe.2G327800	Pm019587	Pm019587
Prupe.2G122300	Pm017619	Pm017619
Prupe.2G021900	Pm016510	Pm016510
Prupe.2G059200	Pm017018	Pm017018
Prupe.2G314800	~	Pm019710
Prupe.2G108300	Pm017442	Pm017442
Prupe.2G294400	Pm019338	Pm024273, Pm019338
Prupe.2G184600	~	~
Prupe.2G063500	~	~
Prupe.2G002300	Pm016420	Pm016420
Prupe.2G006000	Pm016368	Pm008336, Pm016368
Prupe.2G179400	~	Pm018200
Prupe.2G125900	Pm017660	Pm017660
Prupe.2G148900	Pm017955	Pm017955
Prupe.8G244200	~	~
Prupe.8G212000	Pm020462	~
Prupe.8G096400	Pm021757	Pm021757
Prupe.8G229400	~	Pm020651
Prupe.8G190500	Pm020778	Pm020778
Prupe.8G042100	~	~
Prupe.8G165300	Pm020861	Pm020861
Prupe.8G216600	~	Pm020512
Prupe.8G051200	Pm022311	Pm022311
Prupe.8G069700	~	~
Prupe.8G116300	Pm021480	Pm021480
Prupe.8G254200	~	Pm019962
Prupe.8G197000	~	Pm020300
Prupe.8G254300	Pm019963	Pm019963
Prupe.8G126300	Pm021427	Pm021427
Prupe.8G010800	~	~
Prupe.8G083400	Pm021672	Pm021672
Prupe.8G225700	~	~
Prupe.8G003700	Pm022830	Pm022830
Prupe.8G171300	~	~
Prupe.8G068400	Pm022119	Pm022119
Prupe.8G133900	Pm021200	Pm021200
Prupe.8G093600	Pm021784	~
Prupe.8G091000	Pm021811	Pm021811
Prupe.8G192700	~	Pm029896
Prupe.8G050700	Pm022306	Pm022306
Prupe.8G158800	Pm021021	Pm021021, Pm020339, Pm022790
Prupe.8G133700	Pm021197	Pm021195, Pm021197, Pm021198
Prupe.8G169400	Pm020905	Pm020905
Prupe.8G139000	Pm021253	Pm021253
Prupe.8G253200	Pm019951	Pm003452, Pm019951
Prupe.8G258500	~	Pm020007
Prupe.8G135700	~	Pm021221
Prupe.6G176800	~	Pm014481
Prupe.6G072400	Pm000705	Pm000705
Prupe.6G233900	~	Pm030140
Prupe.6G072300	Pm000703	Pm000703
Prupe.6G322500	~	Pm003296
Prupe.6G116800	Pm001204	Pm011501, Pm001204
Prupe.6G198400	~	Pm002159, Pm002147
Prupe.6G264500	Pm002603	Pm002603
Prupe.6G145300	~	Pm001521
Prupe.6G063100	Pm000513	Pm000513
Prupe.6G336300	Pm003455	Pm011651, Pm003455
Prupe.6G303600	Pm003262	Pm003262
Prupe.6G256500	~	Pm002691
Prupe.6G173900	~	~
Prupe.6G292800	Pm003035	Pm003040, Pm003037
Prupe.6G060200	Pm000537	Pm000537
Prupe.6G283500	Pm002849	Pm002849
Prupe.6G360100	~	Pm006123
Prupe.6G123300	~	Pm001284, Pm001286
Prupe.6G272900	Pm002526	Pm002526
Prupe.6G123600	~	Pm001284, Pm001286
Prupe.6G356300	Pm003650	Pm003650
Prupe.6G164500	Pm001754	Pm031070, Pm001763
Prupe.6G053900	Pm000598	Pm000598
Prupe.6G212900	Pm002315	Pm002315
Prupe.6G048700	~	~
Prupe.6G145500	Pm001489	Pm001489
Prupe.6G256200	Pm002695	Pm029580, Pm031008, Pm031011, Pm002695
Prupe.6G123400	Pm001285	Pm001285
Prupe.6G250500	Pm002750	~
Prupe.6G072800	~	Pm000709
Prupe.6G288600	Pm003078	Pm003078
Prupe.6G190400	~	Pm019227
Prupe.6G199700	~	~
Prupe.6G221600	Pm002387	Pm002387
Prupe.6G042000	~	Pm000258
Prupe.6G364900	Pm003733	Pm003733
Prupe.6G085300	~	Pm000805
Prupe.6G111400	~	~
Prupe.6G314200	Pm003146	Pm003146
Prupe.6G349100	Pm003585	Pm003585
Prupe.6G331500	Pm003400	Pm003400
Prupe.6G177500	Pm002042	Pm002042
Prupe.4G083900	Pm010443	Pm010443
Prupe.4G175700	Pm011400	~
Prupe.4G263200	~	~
Prupe.4G015800	~	Pm014350
Prupe.4G110800	~	Pm014867
Prupe.4G101900	Pm010624	Pm010624
Prupe.4G150100	Pm011164	Pm011164
Prupe.4G250100	Pm012304	Pm012304
Prupe.4G181300	~	Pm011546
Prupe.4G094500	~	Pm010562
Prupe.4G126900	Pm010927	Pm010927
Prupe.4G104200	~	~
Prupe.4G246000	Pm012092	Pm012092, Pm025222
Prupe.4G080900	Pm010414	Pm010414, Pm026110
Prupe.4G147800	~	Pm011189
Prupe.4G012500	Pm012541	Pm012541
Prupe.4G074700	~	~
Prupe.4G043100	~	~
Prupe.4G183100	Pm011563	Pm011563
Prupe.4G108800	Pm010703	Pm010703
Prupe.4G204600	~	Pm029487
Prupe.4G123500	Pm010885	Pm010885
Prupe.4G127600	~	Pm010934
Prupe.4G279000	~	~
Prupe.4G277300	~	~
Prupe.4G080700	Pm010412	Pm010412
Prupe.4G187900	Pm011613	Pm011613
Prupe.4G145200	Pm011211	Pm011211
Prupe.5G089900	~	Pm023777
Prupe.5G185600	Pm024818	Pm024819
Prupe.5G195300	~	~
Prupe.5G186300	Pm024810	Pm024810
Prupe.5G218500	~	Pm030185, Pm030190
Prupe.5G214700	~	Pm030226
Prupe.5G244400	Pm025222	Pm012092, Pm025222
Prupe.5G118100	Pm024050	Pm024050
Prupe.5G118000	Pm024051	Pm024051
Prupe.5G013700	Pm022972	Pm022972
Prupe.5G090600	~	Pm023768
Prupe.5G053300	Pm014653	Pm014653
Prupe.5G061500	Pm023375	Pm023375
Prupe.5G148300	Pm024535	Pm024535
Prupe.5G229000	~	Pm025122
Prupe.5G204700	Pm024961	Pm024961
Prupe.5G100300	Pm023809	Pm023809
Prupe.5G072000	~	Pm023508
Prupe.5G237800	~	Pm025284
Prupe.5G047400	Pm014711	Pm014711
Prupe.5G231500	~	~
Prupe.5G117800	Pm024053	Pm024053
Prupe.5G218300	~	~
Prupe.5G048500	Pm014700	Pm014700
Prupe.5G185700	~	Pm024818
Prupe.5G050000	Pm014679	Pm003940
Prupe.5G090000	Pm023772	~
Prupe.5G037100	Pm023253	Pm023253
Prupe.5G090100	~	Pm023775
Prupe.5G241200	Pm025251	Pm025251
Prupe.7G152300	Pm026602	Pm026602
Prupe.7G044600	~	~
Prupe.7G086800	~	Pm010414, Pm026110
Prupe.7G097300	~	Pm028009
Prupe.7G103400	~	Pm028071
Prupe.7G079700	~	~
Prupe.7G085300	Pm026123	Pm026123
Prupe.7G079500	~	~
Prupe.7G099700	~	Pm028034
Prupe.7G182000	Pm026813	Pm026813
Prupe.7G253500	Pm027643	Pm027643
Prupe.7G161000	Pm026682	Pm026682
Prupe.7G239100	Pm027497	Pm027497
Prupe.7G220400	~	Pm027318
Prupe.7G253800	Pm027646	Pm027646
Prupe.7G160200	Pm026677	Pm026677
Prupe.7G043400	~	~
Prupe.7G136500	Pm026433	Pm026433
Prupe.7G206900	~	Pm027197
Prupe.7G137300	Pm026445	Pm026445
Prupe.7G087300	~	Pm026106
Prupe.7G097400	~	Pm028010
Prupe.7G231100	Pm027421	Pm027421
Prupe.7G209700	Pm027168	Pm027168
Prupe.7G158300	Pm026658	Pm026658
Prupe.7G198100	~	Pm027084
Prupe.7G041600	~	Pm031086
Prupe.7G000900	Pm025316	Pm025316
Prupe.7G083400	Pm026144	Pm026144
Prupe.7G146100	Pm026538	Pm026538
Prupe.3G208300	~	Pm014963
Prupe.3G153200	~	~
Prupe.3G284800	~	~
Prupe.3G274000	Pm015821	Pm015821
Prupe.3G021100	Pm013063	Pm013063
Prupe.3G294600	Pm015611	Pm015611
Prupe.3G270800	~	Pm015851
Prupe.3G030800	Pm013155	Pm013155
Prupe.3G314100	Pm016248	Pm016248
Prupe.3G259300	Pm015981	Pm015981
Prupe.3G241900	~	~
Prupe.3G098000	~	~
Prupe.3G158900	Pm014369	Pm014369
Prupe.3G151400	~	Pm014482
Prupe.3G069000	Pm013526	Pm013526
Prupe.3G088000	Pm013695	~
Prupe.3G093600	Pm013721	Pm013721
Prupe.3G031700	Pm013167	Pm013167
Prupe.3G111300	~	Pm014563
Prupe.3G231300	Pm015340	Pm009916
Prupe.3G020100	Pm013051	Pm013051
Prupe.3G288700	Pm015672	Pm015672
Prupe.3G180500	Pm014794	Pm014794
Prupe.3G289900	Pm015657	Pm015657
Prupe.3G008900	Pm012936	Pm012936
Prupe.3G074900	Pm013597	Pm013597
Prupe.3G087600	Pm013678	Pm013678
Prupe.3G268000	Pm015880	Pm015880
Prupe.3G087000	~	Pm013672
Prupe.3G256400	Pm016011	Pm016011
Prupe.3G149000	Pm014445	Pm014445
Prupe.3G019900	Pm013049	Pm013049
Prupe.3G153300	~	~
Prupe.1G531500	~	~
Prupe.1G531600	~	Pm004416
Prupe.1G190900	~	Pm007592, Pm007595
Prupe.1G010500	Pm009516	Pm022728
Prupe.1G329300	Pm006302	Pm006302
Prupe.1G290500	Pm025027	Pm030595
Prupe.1G489400	Pm004718	~
Prupe.1G070400	~	Pm008859
Prupe.1G469500	Pm004981	Pm004981
Prupe.1G318700	~	~
Prupe.1G111300	Pm008430	Pm008398, Pm008430
Prupe.1G349500	Pm006044	Pm006044
Prupe.1G502400	~	~
Prupe.1G288000	Pm016031	Pm030618
Prupe.1G341500	Pm005955	Pm005955
Prupe.1G021500	Pm009230	Pm009234
Prupe.1G419100	~	~
Prupe.1G468100	Pm004970	Pm002124, Pm004970
Prupe.1G487400	~	~
Prupe.1G246100	Pm006753	Pm030661, Pm006753
Prupe.1G083000	Pm008769	Pm008771, Pm008769, Pm008773
Prupe.1G136100	~	Pm022755
Prupe.1G469600	~	Pm004937, Pm004975, Pm004977, Pm004988, Pm004990, Pm004982
Prupe.1G134500	Pm008192	Pm008192
Prupe.1G365100	Pm006205	Pm006205
Prupe.1G316400	Pm014429	Pm029110
Prupe.1G021700	~	Pm009230, Pm009232
Prupe.1G470500	~	~
Prupe.1G149500	Pm008034	Pm008033
Prupe.1G049100	Pm009030	Pm009030
Prupe.1G430300	~	~
Prupe.1G242300	Pm006793	Pm006795
Prupe.1G517900	~	Pm020245
Prupe.1G122500	Pm008303	Pm008303
Prupe.1G290300	~	~
Prupe.1G307400	~	Pm029029
Prupe.1G356400	Pm006114	Pm006114
Prupe.1G206900	~	Pm007391
Prupe.1G504200	~	~
Prupe.1G218600	~	Pm030510
Prupe.1G448400	Pm005153	Pm005153
Prupe.1G104900	Pm008502	Pm008502
Prupe.1G394000	Pm005688	Pm005688
Prupe.1G341700	~	Pm005957
Prupe.1G307800	~	~
Prupe.1G021600	~	Pm009233
Prupe.1G580200	Pm003886	~
Prupe.1G257300	Pm006625	Pm006628
Prupe.1G021800	~	Pm009229
Prupe.1G088100	Pm008738	Pm008738
Prupe.1G123300	Pm003140	Pm008295
Prupe.1G532300	Pm002210	Pm002211, Pm002210
Prupe.1G297500	~	~
Prupe.1G441700	Pm005220	Pm005220
Prupe.1G074100	~	~
Prupe.1G413700	Pm005487	Pm005487
Prupe.1G135800	~	Pm022755
Prupe.1G412300	~	~
Prupe.1G226500	Pm007005	Pm007005
