# Supplementary material for: Integration of genome and transcriptome reveal molecular regulation mechanism of early flowering trait in Prunus genus (Prunus mume and Prunus persica)
Source: Front Plant Sci. 2022 Oct 6;13:1036221. doi: 10.3389/fpls.2022.1036221 (PMC9582937; doi:10.3389/fpls.2022.1036221)
Supplement: Supplementary file 1 [file DataSheet_1.zip › Table S13.xlsx]

## Sheet: Sheet1
Table S13. Functional annotation of shared genes based on the STRING databases.
Query Item	String Id	Identity	Bits core	Preferred Name	Annotation
Prupe.1G364600.3	3702.AT3G19380.1	47.8	70.9	PUB25	U-box domain-containing protein 25; Functions as an E3 ubiquitin ligase
Prupe.2G330300.2	3702.AT3G59990.4	85	646.7	MAP2B	Methionine aminopeptidase 2B; Cotranslationally removes the N-terminal methionine from nascent proteins. The N-terminal methionine is often cleaved when the second residue in the primary sequence is small and uncharged (Met-Ala-, Cys, Gly, Pro, Ser, Thr, or Val)
Prupe.2G182800.2	3702.AT2G46270.1	44.1	192.2	GBF3	Plant g-box-binding factor; Encodes a bZIP G-box binding protein whose expression is induced by ABA. It has been shown to bind to Adh that contains the G-box and is induced by cold and water deprivation. GBF3 has been shown to be expressed mostly in the root and dark-grown leaves. GBF3 can act as homodimers and as heterodimers with GFB1, GBF2 and GBF4. In addition, GBF3s DNA binding activity is e…
Prupe.4G091400.6	3702.AT4G20910.2	50.5	844	HEN1	Double-stranded RNA binding protein-related / DsRBD protein-related; Methyltransferase that adds a methyl group to the ribose of the last nucleotide of small RNAs (sRNAs). This protects the 3'-end of sRNAs from uridylation activity and subsequent degradation. Can methylate 3'-end of microRNAs (miRNAs), small interfering RNAs (siRNas) and trans-acting small interfering RNAs (ta-siRNAs). Involved i…
Prupe.8G126600.3	3702.AT3G19290.3	50.1	325.5	ABF4	ABSCISIC ACID-INSENSITIVE 5-like protein 7; Functions as transcriptional activator in the ABA- inducible expression of rd29B. Binds specifically to the ABA- responsive element (ABRE) of the rd29B gene promoter
Prupe.1G049000.2	3702.AT1G04530.1	38.7	124	TPR4	Tetratricopeptide repeat (TPR)-like superfamily protein; Its function is described as binding; Expressed in 22 plant structures; Expressed during 13 growth stages; Contains the following InterPro domains: Tetratricopeptide-like helical (InterPro:IPR011990), Tetratricopeptide repeat-containing (InterPro:IPR013026); BEST Arabidopsis thaliana protein match is: Tetratricopeptide repeat (TPR)-like sup…
Prupe.2G107700.1	3702.AT3G13950.1	33.5	80.1	AT3G13950	Unknown protein; BEST Arabidopsis thaliana protein match is: unknown protein (TAIR:AT4G13266.1); Has 339 Blast hits to 265 proteins in 12 species: Archae - 0; Bacteria - 0; Metazoa - 0; Fungi - 0; Plants - 339; Viruses - 0; Other Eukaryotes - 0 (source: NCBI BLink)
Prupe.2G192300.1	3702.AT3G61850.4	42.5	174.9	DAG1	Dof-type zinc finger DNA-binding family protein; Transcription factor specifically involved in the maternal control of seed germination. Regulates transcription by binding to a 5'-AA[AG]G-3' consensus core sequence. May ensure the inactivity of a component that would be activated to trigger germination as a consequence of red light perception
Prupe.2G136400.1	3702.AT2G45080.1	78.9	331.3	cycp3;1	Cyclin-U2-1; Cyclin p3;1 (cycp3;1); Contains the following InterPro domains: Negative regulatory factor PREG (InterPro:IPR012389), Cyclin-like (InterPro:IPR011028), Cyclin-related 2 (InterPro:IPR013922), Cyclin (InterPro:IPR006670); BEST Arabidopsis thaliana protein match is: cyclin p3;2 (TAIR:AT3G60550.1); Has 1274 Blast hits to 1274 proteins in 212 species: Archae - 0; Bacteria - 18; Metazoa - …
Prupe.2G193100.1	3702.AT2G46600.1	76.3	174.9	AT2G46600	Calcium-binding protein kic and related proteins; Calcium-binding EF-hand family protein; Calcium-binding regulatory protein that interacts with kinesin motor protein KCBP in a calcium-dependent manner. Inhibits KCBP microtubule binding activity and microtubule-stimulated ATPase activity. Involved in the regulation of trichome branching through its interaction with KCBP
Prupe.2G087700.1	3702.AT2G34520.1	70.5	141.4	At2g34520	Nuclear-encoded mitochondrial ribosomal protein S14
Prupe.2G182100.1	3702.AT5G41620.1	33	251.5	AT5G41620	Uncharacterized protein At5g41620; Its function is described as molecular_function unknown; Involved in biological_process unknown; Located in chloroplast, plasma membrane; Expressed in 9 plant structures; Expressed during 6 growth stages; BEST Arabidopsis thaliana protein match is: intracellular protein transport protein USO1-related (TAIR:AT1G64180.1); Has 30201 Blast hits to 17322 proteins in …
Prupe.2G181500.1	3702.AT5G24090.1	57.9	355.5	CHIA	Acidic endochitinase; Chitinase A (class III) expressed exclusively under environmental stress conditions; Belongs to the glycosyl hydrolase 18 family. Chitinase class III subfamily
Prupe.2G009800.1	3702.AT3G12610.1	60.8	176.4	DRT100	DNA damage-repair/toleration protein DRT100; This protein is able to complement bacterial recA mutations, but its native function in the plant is not known
Prupe.2G050800.1	3702.AT1G60730.3	78.3	332.4	AT1G60730	NAD(P)-linked oxidoreductase superfamily protein; Its function is described as oxidoreductase activity, aldo-keto reductase activity; Involved in oxidation reduction; Expressed in 7 plant structures; Expressed during LP.06 six leaves visible, LP.04 four leaves visible, 4 anthesis, petal differentiation and expansion stage; Contains the following InterPro domains: Aldo/keto reductase (InterPro:IPR…
Prupe.2G232000.1	3702.AT5G59690.1	100	199.5	T11P11.4	Histone h4; Histone superfamily protein; Core component of nucleosome. Nucleosomes wrap and compact DNA into chromatin, limiting DNA accessibility to the cellular machineries which require DNA as a template. Histones thereby play a central role in transcription regulation, DNA repair, DNA replication and chromosomal stability. DNA accessibility is regulated via a complex set of post-translational…
Prupe.2G304800.1	3702.AT2G34930.1	31.7	101.7	AT2G34930	Disease resistance family protein / LRR family protein; Involved in signal transduction, defense response to fungus, defense response; Located in cell wall; Expressed in 10 plant structures; Expressed during 7 growth stages; Contains the following InterPro domains: Leucine-rich repeat-containing N-terminal domain, type 2 (InterPro:IPR013210), Leucine-rich repeat (InterPro:IPR001611); BEST Arabido…
Prupe.2G199400.1	3702.AT5G54160.1	56.4	412.1	OMT1	Caffeic acid 3-o-methyltransferase; Flavone 3'-O-methyltransferase 1; Methylates OH residues of flavonoid compounds. Converts quercetin into isorhamnetin. Dihydroquercetin is not a substrate. Catalyzes the methylation of monolignols, the lignin precursors. Does not contribute to the phenylpropanoid pattern of the pollen tryphine, but is probably confined to isorhamnetin glycoside biosynthesis. In…
Prupe.2G279900.1	3702.AT5G62350.1	55.6	202.6	AT5G62350	Plant invertase/pectin methylesterase inhibitor superfamily protein; Its function is described as enzyme inhibitor activity, pectinesterase inhibitor activity, pectinesterase activity; Involved in response to salt stress; Located in endomembrane system; Expressed in 22 plant structures; Expressed during 13 growth stages; Contains the following InterPro domains: Pectinesterase inhibitor (InterPro:…
Prupe.2G179200.1	3702.AT3G61580.1	70.2	699.5	SLD1	Fatty acid/sphingolipid desaturase; Plays a major role as delta(8)-fatty-acid desaturase which introduces a double bond at the 8-position in the long-chain base (LCB) of ceramides with or without a hydroxy group at the 4-position. The enzyme produces both the 8E and 8Z isomers (in a 4:1 ratio). This structural modification contributes to the quantitative partitioning of ceramides between the two …
Prupe.2G317700.1	3702.AT4G27670.1	60.4	253.4	HSP21	Heat shock protein 21, chloroplastic; Chaperone protein required for seedling and chloroplast development under heat stress, probably by maintaining plastid- encoded RNA polymerase (PEP)-dependent transcription; Belongs to the small heat shock protein (HSP20) family
Prupe.2G317400.1	3702.AT5G53650.1	70.8	100.1	AT5G53650	Uncharacterized protein At5g53650/MNC6_19; Unknown protein; Its function is described as molecular_function unknown; Involved in biological_process unknown; Located in endomembrane system; Expressed in 23 plant structures; Expressed during 15 growth stages; Has 30201 Blast hits to 17322 proteins in 780 species: Archae - 12; Bacteria - 1396; Metazoa - 17338; Fungi - 3422; Plants - 5037; Viruses - …
Prupe.2G213000.1	3702.AT4G30080.1	59.2	735.7	ARF16	Auxin response factor 16; Auxin response factors (ARFs) are transcriptional factors that bind specifically to the DNA sequence 5'-TGTCTC-3' found in the auxin-responsive promoter elements (AuxREs). Could act as transcriptional activator or repressor. Formation of heterodimers with Aux/IAA proteins may alter their ability to modulate early auxin response genes expression
Prupe.2G135200.1	3702.AT1G02070.1	51.1	142.1	AT1G02070	Zinc ion-binding protein; Unknown protein; BEST Arabidopsis thaliana protein match is: unknown protein (TAIR:AT3G60520.1); Has 98 Blast hits to 98 proteins in 13 species: Archae - 0; Bacteria - 0; Metazoa - 0; Fungi - 0; Plants - 98; Viruses - 0; Other Eukaryotes - 0 (source: NCBI BLink)
Prupe.2G109500.1	3702.AT5G48670.1	45.4	131.3	AGL80	Agamous-like MADS-box protein AGL80; Probable transcription factor. Controls central cell differentiation during female gametophyte development. Required for the expression of DEMETER and DD46, but not for the expression of FIS2. Probable transcription factor that may function in the maintenance of the proper function of the central cell in pollen tube attraction (Probable)
Prupe.2G031900.1	3702.AT5G12380.1	60.5	381.7	ANNAT8	Annexin 8 (ANNAT8); Its function is described as calcium-dependent phospholipid binding, calcium ion binding; Involved in response to water deprivation, response to salt stress, response to cold, response to heat; Expressed in embryo, pedicel, synergid; Expressed during 4 anthesis, C globular stage; Contains the following InterPro domains: Annexin like protein (InterPro:IPR015472), Annexin repeat…
Prupe.2G327800.1	3702.AT5G16760.1	46.4	288.9	ITPK1	Inositol 1,3,4-trisphosphate 5/6-kinase family protein; Kinase that can phosphorylate various inositol polyphosphate such as Ins(3,4,5,6)P4 or Ins(1,3,4)P3. Phosphorylates Ins(3,4,5,6)P4 at position 1 to form Ins(1,3,4,5,6)P5. This reaction is thought to have regulatory importance, since Ins(3,4,5,6)P4 is an inhibitor of plasma membrane Ca(2+)-activated Cl(-) channels, while Ins(1,3,4,5,6)P5 is n…
Prupe.2G021900.1	3702.AT5G13730.1	57.6	329.7	SIG4	RNA polymerase sigma factor sigD, chloroplastic; Sigma factors are initiation factors that promote the attachment of plastid-encoded RNA polymerase (PEP) to specific initiation sites and are then released. Regulates transcription of the ndhF gene which codes for a subunit of the plastid NDH [NAD(P)H dehydrogenase] complex
Prupe.2G059200.1	3702.AT5G17680.1	41.6	490.7	AT5G17680	Disease resistance protein (TIR-NBS-LRR class), putative; Its function is described as transmembrane receptor activity, ATP binding; Involved in signal transduction, defense response, apoptosis, innate immune response; Located in intrinsic to membrane; Expressed in 14 plant structures; Expressed during 6 growth stages; Contains the following InterPro domains: Leucine-rich repeat, typical subtype …
Prupe.2G314800.1	3702.AT4G24060.1	47.3	136	AT4G24060	Dof-type zinc finger DNA-binding family protein; Transcription factor that binds specifically to a 5'- AA[AG]G-3' consensus core sequence
Prupe.2G108300.1	3702.AT1G29000.1	57.4	190.7	AT1G29000	Heavy metal transport/detoxification superfamily protein; Heavy-metal-binding protein
Prupe.2G294400.1	3702.AT5G52300.1	30.3	76.6	LTI65	Low-temperature-induced 65 kDa protein; Encodes a protein that is induced in expression in response to water deprivation such as cold, high-salt, and dessication. The response appears to be via abscisic acid. The promoter region contains two ABA-responsive elements (ABREs) that are required for the dehydration-responsive expression of rd29B as cis-acting elements. Protein is a member of a gene fa…
Prupe.2G063500.1	3702.AT4G02340.1	69	70.5	AT4G02340	alpha/beta-Hydrolases superfamily protein; Its function is described as epoxide hydrolase activity, catalytic activity; Located in peroxisome; Expressed in 22 plant structures; Expressed during 13 growth stages; Contains the following InterPro domains: Epoxide hydrolase-like (InterPro:IPR000639), Alpha/beta hydrolase fold-1 (InterPro:IPR000073); BEST Arabidopsis thaliana protein match is: alpha/b…
Prupe.2G002300.1	3702.AT2G44310.1	78.7	219.2	AT2G44310	Calcium-binding EF-hand family protein; Its function is described as calcium ion binding; Involved in biological_process unknown; Located in cellular_component unknown; Expressed in 23 plant structures; Expressed during 14 growth stages; Contains the following InterPro domains: EF-Hand 1, calcium-binding site (InterPro:IPR018247), EF-HAND 2 (InterPro:IPR018249), EF-hand-like domain (InterPro:IPR0…
Prupe.2G179400.1	3702.AT3G61580.1	73.5	723.4	SLD1	Fatty acid/sphingolipid desaturase; Plays a major role as delta(8)-fatty-acid desaturase which introduces a double bond at the 8-position in the long-chain base (LCB) of ceramides with or without a hydroxy group at the 4-position. The enzyme produces both the 8E and 8Z isomers (in a 4:1 ratio). This structural modification contributes to the quantitative partitioning of ceramides between the two …
Prupe.2G125900.1	3702.AT2G31410.1	54.5	124.8	AT2G31410	Uncharacterized protein At2g31410; Unknown protein; Has 1719 Blast hits to 1091 proteins in 184 species: Archae - 5; Bacteria - 24; Metazoa - 559; Fungi - 169; Plants - 192; Viruses - 1; Other Eukaryotes - 769 (source: NCBI BLink)
Prupe.2G148900.1	3702.AT2G45520.1	32.9	83.6	AT2G45520	Uncharacterized protein At2g45520; Unknown protein; Its function is described as molecular_function unknown; Involved in biological_process unknown; Expressed in 23 plant structures; Expressed during 13 growth stages; Has 260 Blast hits to 238 proteins in 75 species: Archae - 0; Bacteria - 6; Metazoa - 94; Fungi - 40; Plants - 38; Viruses - 0; Other Eukaryotes - 82 (source: NCBI BLink)
Prupe.8G244200.1	3702.AT3G63088.1	64.9	57	RTFL14	ROTUNDIFOLIA like 14 (RTFL14); Contains the following InterPro domains: DVL (InterPro:IPR012552); Has 7 Blast hits to 7 proteins in 4 species: Archae - 0; Bacteria - 0; Metazoa - 0; Fungi - 0; Plants - 7; Viruses - 0; Other Eukaryotes - 0 (source: NCBI BLink)
Prupe.8G212000.1	3702.AT1G18490.1	40.7	56.2	AT1G18490	2-aminoethanethiol dioxygenase, putative (DUF1637); Oxidizes N-terminal cysteine residues, thus preparing the protein for N-end rule pathway-mediated proteasomal degradation
Prupe.8G096400.1	3702.AT2G21660.1	79.3	149.1	GRP7	Cold, circadian rhythm, and rna binding 2; Plays a role in RNA transcription or processing during stress. Binds RNAs and DNAs sequence with a preference to single- stranded nucleic acids. Displays strong affinity to poly(U) and poly(G) sequence. Involved in mRNA alternative splicing of numerous targets by modulating splice site selection. Negatively regulates the circadian oscillations of its own…
Prupe.8G229400.1	3702.AT2G38870.1	49.3	74.7	AT2G38870	Serine protease inhibitor, potato inhibitor I-type family protein; Predicted to encode a PR (pathogenesis-related) peptide that belongs to the PR-6 proteinase inhibitor family. Six putative PR-6-type protein encoding genes are found in Arabidopsis: At2g38900, At2g38870, At5g43570, At5g43580, At3g50020 and At3g46860
Prupe.8G051200.1	3702.AT1G71865.1	64.4	119	AT1G71865	Uncharacterized protein At1g71865; Unknown protein; Its function is described as molecular_function unknown; Involved in biological_process unknown; Located in chloroplast; Has 33 Blast hits to 33 proteins in 11 species: Archae - 0; Bacteria - 0; Metazoa - 0; Fungi - 0; Plants - 33; Viruses - 0; Other Eukaryotes - 0 (source: NCBI BLink)
Prupe.8G116300.1	3702.AT3G19090.1	59	387.5	LARP6c	La related protein 6c; Transcriptional regulator
Prupe.8G254200.1	3702.AT2G47880.1	73.5	158.3	AT2G47880	Glutaredoxin family protein; Has a glutathione-disulfide oxidoreductase activity in the presence of NADPH and glutathione reductase. Reduces low molecular weight disulfides and proteins (By similarity)
Prupe.8G197000.1	3702.AT3G25180.1	51.7	519.2	CYP82G1	Cytochrome P450, family 82, subfamily G, polypeptide 1; Catalyzes the conversion of the C20 (E,E)- geranyllinalool to the volatile C16-homoterpene 4,8,12- trimethyltrideca-1,3,7,11-tetraene (TMTT) that is produced upon insect herbivore attack. Catalyzes the conversion of the C15 (E)- nerolidol to the volatile C11-homoterpene (E)-4,8-dimethyl-1,3,7- nonatriene (DMNT)
Prupe.8G254300.1	3702.AT3G62950.1	77.5	169.1	AT3G62950	Thioredoxin superfamily protein; Has a glutathione-disulfide oxidoreductase activity in the presence of NADPH and glutathione reductase. Reduces low molecular weight disulfides and proteins (By similarity)
Prupe.8G126300.1	3702.AT5G42900.2	33.6	80.5	COR27	Uncharacterized protein At5g42900/MBD2_9; Cold regulated gene 27; BEST Arabidopsis thaliana protein match is: unknown protein (TAIR:AT4G33980.1); Has 74 Blast hits to 74 proteins in 12 species: Archae - 0; Bacteria - 0; Metazoa - 0; Fungi - 0; Plants - 74; Viruses - 0; Other Eukaryotes - 0 (source: NCBI BLink)
Prupe.8G083400.1	3702.AT2G21250.1	66.4	451.8	AT2G21250	Putative NADPH-dependent mannose 6-phosphate reductase; NAD(P)-linked oxidoreductase superfamily protein; Its function is described as oxidoreductase activity; Involved in response to cadmium ion; Expressed in cultured cell, leaf; Expressed during seedling growth; Contains the following InterPro domains: Aldo/keto reductase (InterPro:IPR001395), Aldo/keto reductase subgroup (InterPro:IPR020471), …
Prupe.8G003700.1	3702.AT4G10120.2	70.1	1479.2	ATSPS4F	Sucrose-phosphate synthase family protein; Plays a role in photosynthetic sucrose synthesis by catalyzing the rate-limiting step of sucrose biosynthesis from UDP-glucose and fructose- 6-phosphate. Involved in the regulation of carbon partitioning in the leaves of plants. May regulate the synthesis of sucrose and therefore play a major role as a limiting factor in the export of photoassimilates ou…
Prupe.8G171300.1	3702.AT3G57770.1	61.7	53.5	AT3G57770	Protein kinase superfamily protein; Its function is described as protein serine/threonine kinase activity, protein kinase activity, kinase activity, ATP binding; Involved in protein amino acid phosphorylation; Located in cellular_component unknown; Expressed in shoot, stem; Contains the following InterPro domains: Protein kinase, catalytic domain (InterPro:IPR000719), Tyrosine-protein kinase, cat…
Prupe.8G093600.1	3702.AT5G38020.1	44.7	303.5	AT5G38020	S-adenosyl-L-methionine-dependent methyltransferases superfamily protein; Encodes a protein whose sequence is similar to SAM:salicylic acid carboxyl methyltransferase (SAMT) (GI:6002712)(Clarkia breweri) and to SAM:benzoic acid carboxyl methyltransferase (BAMT)(GI:9789277)(Antirrhinum majus)
Prupe.8G192700.1	3702.AT3G25290.1	52.4	174.1	AT3G25290	Auxin-responsive family protein; May act as a catecholamine-responsive trans-membrane electron transporter
Prupe.8G050700.1	3702.AT4G24310.1	36.6	113.6	AT4G24310	Transmembrane protein, putative (duf679); Involved in membrane remodeling
Prupe.8G158800.1	3702.AT4G38810.2	68.2	478.4	AT4G38810	Calcium-binding EF-hand family protein; Its function is described as calcium ion binding; Located in cellular_component unknown; Expressed in 23 plant structures; Expressed during 13 growth stages; Contains the following InterPro domains: EF-Hand 1, calcium-binding site (InterPro:IPR018247), EF-HAND 2 (InterPro:IPR018249), Calcium-binding EF-hand (InterPro:IPR002048); BEST Arabidopsis thaliana pr…
Prupe.8G258500.1	3702.AT2G47770.1	52.8	188.3	TSPO	TSPO(outer membrane tryptophan-rich sensory protein)-related; Encodes a membrane-bound protein designated AtTSPO (Arabidopsis thaliana TSPO-related). AtTSPO is related to the bacterial outer membrane tryptophan-rich sensory protein (TspO) and the mammalian mitochondrial 18 kDa Translocator Protein (18 kDa TSPO), members of the TspO/MBR domain-containing membrane proteins. Mainly detected in dry s…
Prupe.8G135700.1	3702.AT4G15480.1	58.7	569.7	UGT84A1	UDP-Glycosyltransferase superfamily protein; Glucosyltransferase that glucosylates 4-coumarate, ferulate, caffeate, sinapate and cinnamate. Can glucosylate the phytotoxic xenobiotic compound 2,4,5-trichlorophenol (TCP)
Prupe.6G072400.1	3702.AT2G29090.1	68.1	621.3	CYP707A2	Cytochrome P450, family 707, subfamily A, polypeptide 2; Encodes a protein with ABA 8'-hydroxylase activity, involved in ABA catabolism. Member of the CYP707A gene family. This gene predominantly accumulates in dry seeds and is up-regulated immediately following imbibition. CYP707A2 appears to play a major role in the rapid decrease in ABA levels during early seed imbibition
Prupe.6G322500.1	3702.AT1G09070.1	47.3	150.2	SRC2	Soybean gene regulated by cold-2; May act as an activator of the calcium-dependent activation of RBOHF that mediates reactive oxygene species (ROS) production and may play a role in cold responses
Prupe.6G116800.1	3702.AT1G72300.1	52.8	164.5	PSY1R	Leucine-rich receptor-like protein kinase family protein; Tyrosine-sulfated glycopeptide receptor with a serine/threonine-protein kinase activity. Regulates, in response to tyrosine-sulfated glycopeptide binding, a signaling cascade involved in cellular proliferation and plant growth. Not involved in PSK perception. Involved in plant immunity, with antagonistic effects on bacterial and fungal res…
Prupe.6G145300.1	3702.AT2G35930.1	57.1	460.7	PUB23	E3 ubiquitin-protein ligase PUB23; E3 ubiquitin-protein ligase that negatively regulates water stress response. May control in coordination with PUB23 a drought signaling pathway by ubiquitinating cytosolic RPN12a. Acts as negative regulator of the immunity triggered by the pathogen- associated molecular patterns (PAMPs), in association with PUB22 and PUB24
Prupe.6G063100.1	3702.AT5G58960.1	58.1	505.8	GIL1	Glucose-6-phosphate isomerase, putative (DUF641); Required for red (R) and far red (FR) light-induced and phytochrome-mediated deregulation of negative gravitropism leading to randomization of hypocotyl growth orientation
Prupe.6G336300.1	3702.AT3G05060.1	82.3	729.6	AT3G05060	NOP56-like pre RNA processing ribonucleoprotein; SAR DNA-binding protein, putative, strong similarity to SAR DNA-binding protein-1 (Pisum sativum) GI:3132696; contains Pfam profile PF01798: Putative snoRNA binding domain; encodes NOP58-like protein
Prupe.6G303600.1	3702.AT3G05890.1	83.3	97.4	RCI2B	Low temperature and salt responsive protein family; RARE-COLD-INDUCIBLE 2B (RCI2B); Contains the following InterPro domains: Uncharacterised protein family UPF0057 (InterPro:IPR000612); BEST Arabidopsis thaliana protein match is: Low temperature and salt responsive protein family (TAIR:AT3G05880.1); Has 1391 Blast hits to 1391 proteins in 471 species: Archae - 0; Bacteria - 653; Metazoa - 37; Fun…
Prupe.6G256500.1	3702.AT2G37640.1	83.2	451.1	EXP3	Barwin-like endoglucanases superfamily protein; Member of Alpha-Expansin Gene Family. Naming convention from the Expansin Working Group (Kende et al, 2004. Plant Mol Bio). Involved in the formation of nematode-induced syncytia in roots of Arabidopsis thaliana
Prupe.6G292800.1	3702.AT2G38540.1	53	128.6	LP1	Arabidopsis thaliana lipid transfer protein 1; Non-specific lipid transfer protein. Binds calmodulin in a Ca2+-independent manner. Localized to the cell wall. Specifically expressed in L1 epidermal layer. Predicted to be a member of PR-14 pathogenesis-related protein family with the following members: At2g38540/LTP1, At2g38530/LTP2, At5g59320/LTP3, At5g59310/LTP4, At3g51600/LTP5, At3g08770/LTP6, …
Prupe.6G060200.1	3702.AT5G58860.1	76.3	808.1	CYP86A1	Cytochrome P450, family 86, subfamily A, polypeptide 1; Catalyzes the omega-hydroxylation of various fatty acids (FA). Acts on saturated and unsaturated fatty acids with chain lengths from C12 to C18 but not on hexadecane; Belongs to the cytochrome P450 family
Prupe.6G123300.1	3702.AT1G03430.1	32.4	83.2	AHP5	Histidine-containing phosphotransfer protein 5; Encodes AHP5, one of the six Arabidopsis thaliana histidine phosphotransfer proteins (AHPs). AHPs function as redundant positive regulators of cytokinin signaling. Members of the AHP gene family include: AT3G21510 (AHP1), AT3G29350 (AHP2), AT5G39340 (AHP3), AT3G16360 (AHP4), AT1G03430 (AHP5) and AT1G80100 (AHP6)
Prupe.6G272900.1	3702.AT2G38110.1	79.8	815.5	GPAT6	Glycerol-3-phosphate 2-O-acyltransferase 6; Esterifies acyl-group from acyl-ACP to the sn-2 position of glycerol-3-phosphate, a step in cutin biosynthesis; Belongs to the GPAT/DAPAT family
Prupe.6G123600.1	3702.AT1G03430.1	35.6	55.5	AHP5	Histidine-containing phosphotransfer protein 5; Encodes AHP5, one of the six Arabidopsis thaliana histidine phosphotransfer proteins (AHPs). AHPs function as redundant positive regulators of cytokinin signaling. Members of the AHP gene family include: AT3G21510 (AHP1), AT3G29350 (AHP2), AT5G39340 (AHP3), AT3G16360 (AHP4), AT1G03430 (AHP5) and AT1G80100 (AHP6)
Prupe.6G356300.1	3702.AT2G02240.1	41.6	246.9	MEE66	F-box protein At2g02240; Maternal effect embryo arrest 66 (MEE66); Contains the following InterPro domains: F-box domain, cyclin-like (InterPro:IPR001810), F-box domain, Skp2-like (InterPro:IPR022364); BEST Arabidopsis thaliana protein match is: phloem protein 2-B2 (TAIR:AT2G02250.1); Has 35333 Blast hits to 34131 proteins in 2444 species: Archae - 798; Bacteria - 22429; Metazoa - 974; Fungi - 99…
Prupe.6G164500.1	3702.AT1G49170.1	60.5	123.2	AT1G49170	Similar to serine/threonine kinase 9 gb|AAD28798.1; Protein of unknown function (DUF167); Contains the following InterPro domains: Protein of unknown function DUF167 (InterPro:IPR003746); BEST Arabidopsis thaliana protein match is: Protein of unknown function (DUF167) (TAIR:AT5G63440.3); Has 579 Blast hits to 579 proteins in 252 species: Archae - 16; Bacteria - 317; Metazoa - 105; Fungi - 25; Pla…
Prupe.6G053900.1	3702.AT1G07120.1	50.8	336.7	AT1G07120	CHUP1-like protein; Its function is described as molecular_function unknown; Involved in biological_process unknown; Located in chloroplast envelope; Expressed in inflorescence meristem, petal, leaf whorl, flower; Expressed during 4 anthesis, petal differentiation and expansion stage; BEST Arabidopsis thaliana protein match is: Tetratricopeptide repeat (TPR)-like superfamily protein (TAIR:AT4G185…
Prupe.6G212900.1	3702.AT2G22790.1	43.2	197.6	AT2G22790	Uncharacterized protein At2g22790; Unknown protein; BEST Arabidopsis thaliana protein match is: unknown protein (TAIR:AT5G67020.1); Has 111 Blast hits to 111 proteins in 33 species: Archae - 0; Bacteria - 44; Metazoa - 0; Fungi - 0; Plants - 67; Viruses - 0; Other Eukaryotes - 0 (source: NCBI BLink)
Prupe.6G145500.1	3702.AT5G22090.2	37	185.7	AT5G22090	Protein of unknown function (DUF3049); Its function is described as molecular_function unknown; Involved in biological_process unknown; Located in chloroplast; Contains the following InterPro domains: Protein of unknown function DUF3049 (InterPro:IPR021410); BEST Arabidopsis thaliana protein match is: Protein of unknown function (DUF3049) (TAIR:AT4G02810.1)
Prupe.6G256200.1	3702.AT5G06820.1	48.2	165.6	SRF2	STRUBBELIG-receptor family 2 (SRF2); Its function is described as protein serine/threonine kinase activity, kinase activity, ATP binding; Involved in transmembrane receptor protein tyrosine kinase signaling pathway, protein amino acid phosphorylation; Located in endomembrane system; Expressed in flower; Expressed during petal differentiation and expansion stage; Contains the following InterPro do…
Prupe.6G123400.1	3702.AT3G29350.1	31.6	68.6	ATHP1	Histidine-containing phosphotransfer protein 2; Encodes AHP2, one of the six Arabidopsis thaliana histidine phosphotransfer proteins (AHPs). AHPs function in His-to-Asp phosphorelay signal transduction and as redundant positive regulators of cytokinin signaling. Members of the AHP gene family include: AT3G21510 (AHP1), AT3G29350 (AHP2), AT5G39340 (AHP3), AT3G16360 (AHP4), AT1G03430 (AHP5) and AT1…
Prupe.6G250500.1	3702.AT2G37510.1	69.5	205.7	AT2G37510	RNA-binding (RRM/RBD/RNP motifs) family protein; Its function is described as RNA binding, nucleotide binding, nucleic acid binding; Involved in biological_process unknown; Expressed in 16 plant structures; Expressed during 10 growth stages; Contains the following InterPro domains: RNA recognition motif, RNP-1 (InterPro:IPR000504), Nucleotide-binding, alpha-beta plait (InterPro:IPR012677); BEST A…
Prupe.6G072800.1	3702.AT5G59480.1	59.5	346.7	AT5G59480	Haloacid dehalogenase-like hydrolase (HAD) superfamily protein; Its function is described as hydrolase activity; Located in cellular_component unknown; Expressed in 24 plant structures; Expressed during 15 growth stages; Contains the following InterPro domains: Pyrimidine 5-nucleotidase (InterPro:IPR010237), HAD-superfamily hydrolase, subfamily IA, variant 3 (InterPro:IPR006402); BEST Arabidopsis…
Prupe.6G288600.1	3702.AT3G08860.1	76.5	722.6	PYD4	Alanine-glyoxylate transaminase / (r)-3-amino-2-methylpropionate-pyruvate transaminase; Alanine--glyoxylate aminotransferase 2 homolog 3, mitochondrial; Encodes a protein that is predicted to have beta-alanine aminotransferase activity; Belongs to the class-III pyridoxal-phosphate-dependent aminotransferase family
Prupe.6G190400.1	3702.AT2G26470.1	50	65.9	AT2G26470	Embryonic stem cell-specific 5-hydroxymethylcytosine-binding protein; Unknown protein; Contains the following InterPro domains: Protein of unknown function DUF159 (InterPro:IPR003738); Has 3646 Blast hits to 3636 proteins in 1001 species: Archae - 41; Bacteria - 1922; Metazoa - 142; Fungi - 125; Plants - 44; Viruses - 14; Other Eukaryotes - 1358 (source: NCBI BLink)
Prupe.6G199700.1	3702.AT3G07040.1	44.9	594.7	RPM1	NB-ARC domain-containing disease resistance protein; Disease resistance (R) protein that specifically recognizes the AvrRpm1 type III effector avirulence protein from Pseudomonas syringae. Resistance proteins guard the plant against pathogens that contain an appropriate avirulence protein via an indirect interaction with this avirulence protein. That triggers a defense system including the hypers…
Prupe.6G221600.1	3702.AT3G49910.1	88.4	256.1	AT3G49910	Translation protein SH3-like family protein; Its function is described as structural constituent of ribosome; Involved in response to cold, translation; Located in 8 components; Expressed in 24 plant structures; Expressed during 13 growth stages; Contains the following InterPro domains: Translation protein SH3-like (InterPro:IPR008991), Ribosomal protein L26, eukaryotic/archaeal (InterPro:IPR0057…
Prupe.6G042000.1	3702.AT2G40610.1	79.1	422.5	EXPA8	Expansin-A8; Member of Alpha-Expansin Gene Family. Naming convention from the Expansin Working Group (Kende et al, 2004. Plant Mol Bio). Involved in the formation of nematode-induced syncytia in roots of Arabidopsis thaliana
Prupe.6G364900.1	3702.AT1G65480.1	76.9	294.3	FT	PEBP (phosphatidylethanolamine-binding protein) family protein; Component of the mobile flower-promoting signal (floral stimulus or florigen). Promotes the transition from vegetative growth to flowering. Required for 'SEPALLATA3' (SEP3) and 'FRUITFULL' (FUL) accumulation in mature rosette leaves. Seems to acts in parallel with 'LEAFY' to induce flowering by regulating 'APETALA1'. Translated in le…
Prupe.6G085300.1	3702.AT2G28690.1	49	153.7	AT2G28690	TOX high mobility group box protein, putative (DUF1635); Protein of unknown function (DUF1635); Contains the following InterPro domains: Protein of unknown function DUF1635 (InterPro:IPR012862); BEST Arabidopsis thaliana protein match is: Protein of unknown function (DUF1635) (TAIR:AT5G59760.1); Has 114 Blast hits to 114 proteins in 19 species: Archae - 0; Bacteria - 0; Metazoa - 0; Fungi - 0; Pl…
Prupe.6G314200.1	3702.AT2G47430.1	35.9	577.8	At2g47430	Signal transduction histidine kinase; Essential protein. Functions as a histidine kinase and transmits the stress signal to a downstream MAPK cascade. This protein undergoes an ATP-dependent autophosphorylation at a conserved histidine residue in the kinase core, and a phosphoryl group is then transferred to a conserved aspartate residue in the receiver domain. Required for the development of meg…
Prupe.6G349100.1	3702.AT1G08650.1	62.5	354.8	PPCK1	Phosphoenolpyruvate carboxylase kinase 1; Encodes a phosphoenolpyruvate carboxylase kinase that is expressed at highest levels in leaves. Expression is induced by light; Belongs to the protein kinase superfamily. Ser/Thr protein kinase family
Prupe.6G331500.1	3702.AT1G54740.1	48.8	94	AT1G54740	Protein of unknown function (DUF3049); Contains the following InterPro domains: Protein of unknown function DUF3049 (InterPro:IPR021410); BEST Arabidopsis thaliana protein match is: Protein of unknown function (DUF3049) (TAIR:AT5G22390.1); Has 534 Blast hits to 376 proteins in 66 species: Archae - 0; Bacteria - 26; Metazoa - 75; Fungi - 14; Plants - 157; Viruses - 0; Other Eukaryotes - 262 (sourc…
Prupe.4G083900.1	3702.AT3G02000.1	42.4	99.8	ROXY1	Thioredoxin superfamily protein; Has a glutathione-disulfide oxidoreductase activity in the presence of NADPH and glutathione reductase. Reduces low molecular weight disulfides and proteins (By similarity). Involved in flower development as a regulator of petal primorida initiation and further petal morphogenesis. May mediate post-translational modifications of target proteins required for normal…
Prupe.4G175700.1	3702.AT5G10530.1	46.5	512.7	AT5G10530	Concanavalin A-like lectin protein kinase family protein; Promotes hydrogen peroxide H(2)O(2) production and cell death; In the N-terminal section; belongs to the leguminous lectin family
Prupe.4G110800.1	3702.AT4G15000.1	83.7	231.1	AT4G15000	Ribosomal L27e protein family; Its function is described as structural constituent of ribosome; Involved in translation; Located in cytosolic ribosome, ribosome, cytosolic large ribosomal subunit, intracellular; Expressed in 23 plant structures; Expressed during 13 growth stages; Contains the following InterPro domains: Ribosomal protein L27e, conserved site (InterPro:IPR018262), Ribosomal protei…
Prupe.4G101900.1	3702.AT4G20390.1	57.8	191.4	AT4G20390	Uncharacterised protein family (UPF0497); Contains the following InterPro domains: Uncharacterised protein family UPF0497, trans-membrane plant (InterPro:IPR006702), Uncharacterised protein family UPF0497, trans-membrane plant subgroup (InterPro:IPR006459); BEST Arabidopsis thaliana protein match is: Uncharacterised protein family (UPF0497) (TAIR:AT5G44550.1); Has 1807 Blast hits to 1807 proteins…
Prupe.4G150100.1	3702.AT3G14440.1	76.2	853.6	NCED3	9-cis-epoxycarotenoid dioxygenase NCED3, chloroplastic; Encodes 9-<i>cis</i>-epoxycarotenoid dioxygenase, a key enzyme in the biosynthesis of abscisic acid. Regulated in response to drought and salinity. Expressed in roots, flowers and seeds. Localized to the chloroplast stroma and thylakoid membrane
Prupe.4G181300.1	3702.AT1G53035.1	64.6	189.5	AT1G53035	Uncharacterized protein At1g53035/F8L10.23; Unknown protein; Its function is described as molecular_function unknown; Involved in biological_process unknown; Located in endomembrane system; Expressed in 23 plant structures; Expressed during 13 growth stages; BEST Arabidopsis thaliana protein match is: unknown protein (TAIR:AT3G15358.1); Has 49 Blast hits to 49 proteins in 9 species: Archae - 0; B…
Prupe.4G094500.1	3702.AT1G21270.1	40.9	499.2	WAK2	Wall-associated receptor kinase 2; Cytoplasmic serine/threonine protein kinase induced by salicylic acid. mutant plants exhibit a loss of cell expansion and dependence on sugars and salts for seedling growth, affecting the expression and activity of vacuolar invertase
Prupe.4G126900.1	3702.AT3G12720.1	86.6	260.4	MYB67	MYB-related transcription factor-like protein; Member of the R2R3 factor gene family
Prupe.4G246000.1	3702.AT5G41010.1	82.4	95.1	NRPB12	Dna-directed rna polymerases i, ii, and iii subunit rpabc4; DNA-directed RNA polymerases II, IV and V subunit 12; DNA-dependent RNA polymerase catalyzes the transcription of DNA into RNA using the four ribonucleoside triphosphates as substrates. Component of RNA polymerase II which synthesizes mRNA precursors and many functional non-coding RNAs. Pol II is the central component of the basal RNA po…
Prupe.4G080900.1	3702.AT5G64140.1	89.2	110.9	RPS28	Small subunit ribosomal protein s28e; Encodes a putative ribosomal protein S28
Prupe.4G147800.1	3702.AT1G17180.1	65.1	315.5	GSTU25	Glutathione S-transferase TAU 25; May be involved in the conjugation of reduced glutathione to a wide number of exogenous and endogenous hydrophobic electrophiles and have a detoxification role against certain herbicides
Prupe.4G012500.1	3702.AT1G12020.1	49.6	142.1	AT1G12020	Uncharacterized protein At1g12020; Unknown protein; BEST Arabidopsis thaliana protein match is: unknown protein (TAIR:AT1G62422.1); Has 89 Blast hits to 88 proteins in 16 species: Archae - 0; Bacteria - 0; Metazoa - 0; Fungi - 0; Plants - 87; Viruses - 0; Other Eukaryotes - 2 (source: NCBI BLink)
Prupe.4G074700.1	3702.AT1G29820.2	64.8	147.1	AT1G29820	Magnesium transporter CorA-like family protein; Its function is described as metal ion transmembrane transporter activity; Involved in metal ion transport, transmembrane transport; Located in membrane; Expressed in 21 plant structures; Expressed during 13 growth stages; Contains the following InterPro domains: Mg2+ transporter protein, CorA-like (InterPro:IPR002523); BEST Arabidopsis thaliana pro…
Prupe.4G043100.1	3702.AT3G20290.1	51.8	207.6	EHD1	Eh domain-containing protein 1; Involved in endocytosis positive regulation. Acts in early endocytic membrane fusion and membrane trafficking of recycling endosomes . Confers salt tolerance
Prupe.4G183100.1	3702.AT5G20110.1	50.4	105.9	AT5G20110	Dynein light chain type 1 family protein; Its function is described as microtubule motor activity; Involved in microtubule-based process; Located in microtubule associated complex; Expressed in 19 plant structures; Expressed during 11 growth stages; Contains the following InterPro domains: Dynein light chain, type 1/2 (InterPro:IPR001372); BEST Arabidopsis thaliana protein match is: Dynein light …
Prupe.4G108800.1	3702.AT2G32670.1	79.5	355.1	VAMP725	Vesicle-associated membrane protein 725; Involved in the targeting and/or fusion of transport vesicles to their target membrane
Prupe.4G204600.1	3702.AT4G21200.1	50.8	332	GA2OX8	Gibberellin 2-beta-dioxygenase 8; Catalyzes the 2-beta-hydroxylation of gibberellins (GA) precursors, rendering them unable to be converted to active GAs. Hydroxylates the C20-GA GA12 and GA53, but is not active on C19- GAs, like GA1, GA4, GA9 and GA20; Belongs to the iron/ascorbate-dependent oxidoreductase family. GA2OX subfamily
Prupe.4G123500.1	3702.AT1G30820.1	81.4	943.3	AT1G30820	CTP synthase family protein; Catalyzes the ATP-dependent amination of UTP to CTP with either L-glutamine or ammonia as the source of nitrogen
Prupe.4G127600.1	3702.AT1G79360.1	50.6	492.7	2022-10-02	Organic cation/carnitine transporter 2; High affinity carnitine transporter involved in the active cellular uptake of carnitine. Also transports organic cations (By similarity)
Prupe.4G279000.1	3702.AT1G45616.1	41.8	216.1	RLP6	Disease resistance protein, putative; Receptor like protein 6 (RLP6); Involved in signal transduction, defense response; Located in membrane; Expressed in leaf; Contains the following InterPro domains: Leucine-rich repeat-containing N-terminal domain, type 2 (InterPro:IPR013210), Leucine-rich repeat (InterPro:IPR001611); BEST Arabidopsis thaliana protein match is: receptor like protein 7 (TAIR:AT…
Prupe.4G080700.1	3702.AT1G30040.1	60.6	426.8	GA2OX2	Gibberellin 2-beta-dioxygenase 2; Catalyzes the 2-beta-hydroxylation of several biologically active gibberellins, leading to the homeostatic regulation of their endogenous level. Catabolism of gibberellins (GAs) plays a central role in plant development. Converts GA9/GA20 to GA51/GA29 and GA4/GA1 to GA34/GA8
Prupe.4G187900.1	3702.AT1G52855.1	73.5	125.9	AT1G52855	At1g52855; Unknown protein; BEST Arabidopsis thaliana protein match is: unknown protein (TAIR:AT3G15534.1); Has 35333 Blast hits to 34131 proteins in 2444 species: Archae - 798; Bacteria - 22429; Metazoa - 974; Fungi - 991; Plants - 531; Viruses - 0; Other Eukaryotes - 9610 (source: NCBI BLink)
Prupe.4G145200.1	3702.AT1G72280.1	76.1	287.7	ERO1	Endoplasmic reticulum oxidoreductins 1; Essential oxidoreductase that oxidizes proteins in the endoplasmic reticulum to produce disulfide bonds. Acts by oxidizing directly PDI isomerase through a direct disulfide exchange. Does not act as a direct oxidant of folding substrate, but relies on PDI to transfer oxidizing equivalent. Does not oxidize all PDI related proteins, suggesting that it can dis…
Prupe.5G089900.1	3702.AT5G51990.1	49.8	182.2	CBF4	Dehydration-responsive element-binding protein 1D; Encodes a member of the DREB subfamily A-1 of ERF/AP2 transcription factor family (CBF4). The protein contains one AP2 domain. There are six members in this subfamily, including CBF1, CBF2, and CBF3. This gene is involved in response to drought stress and abscisic acid treatment, but not to low temperature
Prupe.5G185600.1	3702.AT2G47140.1	51.6	243.8	SDR5	NAD(P)-binding Rossmann-fold superfamily protein; Its function is described as oxidoreductase activity, binding, catalytic activity; Involved in oxidation reduction, metabolic process; Located in cellular_component unknown; Expressed in 6 plant structures; Expressed during 4 anthesis, LP.10 ten leaves visible, petal differentiation and expansion stage, LP.08 eight leaves visible, LP.12 twelve lea…
Prupe.5G186300.1	3702.AT1G74730.1	51.5	95.9	AT1G74730	Transmembrane protein, putative (DUF1118); Protein of unknown function (DUF1118); Its function is described as molecular_function unknown; Involved in biological_process unknown; Located in chloroplast thylakoid membrane, chloroplast; Expressed in 21 plant structures; Expressed during 13 growth stages; Contains the following InterPro domains: Protein of unknown function DUF1118 (InterPro:IPR00950…
Prupe.5G218500.1	3702.AT3G56630.1	60	615.5	CYP94D2	Cytochrome P450, family 94, subfamily D, polypeptide 2; Member of CYP94D; Belongs to the cytochrome P450 family
Prupe.5G214700.1	3702.AT3G18600.1	72.5	669.1	AT3G18600	P-loop containing nucleoside triphosphate hydrolases superfamily protein; Its function is described as helicase activity, ATP binding, ATP-dependent helicase activity, nucleic acid binding; Located in nucleolus; Expressed in 21 plant structures; Expressed during 13 growth stages; Contains the following InterPro domains: RNA helicase, DEAD-box type, Q motif (InterPro:IPR014014), DNA/RNA helicase, …
Prupe.5G244400.1	3702.AT5G41010.1	82.4	95.1	NRPB12	Dna-directed rna polymerases i, ii, and iii subunit rpabc4; DNA-directed RNA polymerases II, IV and V subunit 12; DNA-dependent RNA polymerase catalyzes the transcription of DNA into RNA using the four ribonucleoside triphosphates as substrates. Component of RNA polymerase II which synthesizes mRNA precursors and many functional non-coding RNAs. Pol II is the central component of the basal RNA po…
Prupe.5G118100.1	3702.AT2G29380.1	49.1	248.4	HAI3	Probable protein phosphatase 2C 24; Highly ABA-induced PP2C gene 3 (HAI3); Its function is described as protein serine/threonine phosphatase activity, catalytic activity; Involved in protein amino acid dephosphorylation; Located in protein serine/threonine phosphatase complex; Contains the following InterPro domains: Protein phosphatase 2C, manganese/magnesium aspartate binding site (InterPro:IPR…
Prupe.5G118000.1	3702.AT1G64390.1	78.1	1006.9	GH9C2	Glycosyl hydrolase 9C2 (GH9C2); Its function is described as carbohydrate binding, hydrolase activity, hydrolyzing O-glycosyl compounds, catalytic activity; Involved in carbohydrate metabolic process; Located in endomembrane system, extracellular region; Expressed in 23 plant structures; Expressed during 13 growth stages; Contains the following InterPro domains: Six-hairpin glycosidase (InterPro:…
Prupe.5G013700.1	3702.AT1G17200.1	65.9	222.6	AT1G17200	Uncharacterised protein family (UPF0497); Contains the following InterPro domains: Uncharacterised protein family UPF0497, trans-membrane plant (InterPro:IPR006702), Uncharacterised protein family UPF0497, trans-membrane plant subgroup (InterPro:IPR006459); BEST Arabidopsis thaliana protein match is: Uncharacterised protein family (UPF0497) (TAIR:AT3G14380.1); Has 681 Blast hits to 681 proteins i…
Prupe.5G090600.1	3702.AT5G52020.1	47.5	140.6	AT5G52020	Ethylene-responsive transcription factor ERF025; Probably acts as a transcriptional activator. Binds to the GCC-box pathogenesis-related promoter element. May be involved in the regulation of gene expression by stress factors and by components of stress signal transduction pathways (By similarity)
Prupe.5G053300.1	3702.AT5G47090.1	57	321.6	AT5G47090	Unknown protein; Contains the following InterPro domains: Protein of unknown function DUF2052, coiled-coil (InterPro:IPR018613); Has 30201 Blast hits to 17322 proteins in 780 species: Archae - 12; Bacteria - 1396; Metazoa - 17338; Fungi - 3422; Plants - 5037; Viruses - 0; Other Eukaryotes - 2996 (source: NCBI BLink)
Prupe.5G061500.1	3702.AT4G17510.1	70.9	339.3	UCH3	Ubiquitin C-terminal hydrolase 3 (UCH3); Its function is described as ubiquitin thiolesterase activity; Involved in ubiquitin-dependent protein catabolic process; Located in intracellular; Expressed in 24 plant structures; Expressed during 15 growth stages; Contains the following InterPro domains: Peptidase C12, ubiquitin carboxyl-terminal hydrolase 1 (InterPro:IPR001578); BEST Arabidopsis thalia…
Prupe.5G148300.1	3702.AT5G50720.1	75	166	HVA22E	Receptor expression-enhancing protein 5/6; HVA22-like protein e; Encodes one of five HVA22 homologs in Arabidopsis. HVA22 is an ABA- and stress-inducible gene first isolated from barley. Members of this gene family have only been found in eukaryotes. AtHVA22e mRNA is upregulated to varying degrees in response to cold stress, salt stress, ABA treatment or dehydration
Prupe.5G229000.1	3702.AT1G68040.1	54.3	235	AT1G68040	Putative S-adenosyl-L-methionine:salicylic acid carboxyl methyltransferase; S-adenosyl-L-methionine-dependent methyltransferases superfamily protein; Its function is described as S-adenosylmethionine-dependent methyltransferase activity, methyltransferase activity; Involved in biological_process unknown; Located in cellular_component unknown; Expressed in root; Contains the following InterPro dom…
Prupe.5G204700.1	3702.AT1G74240.1	72.3	531.2	AT1G74240	Mitochondrial substrate carrier family protein; Its function is described as binding; Involved in transport, mitochondrial transport, transmembrane transport; Located in mitochondrial inner membrane, membrane; Expressed in 11 plant structures; Expressed during 6 growth stages; Contains the following InterPro domains: Mitochondrial carrier protein (InterPro:IPR002067), Mitochondrial substrate carr…
Prupe.5G100300.1	3702.AT2G33720.1	40	77.8	AT2G33720	AP2/B3-like transcriptional factor family protein; Its function is described as sequence-specific DNA binding transcription factor activity; Involved in regulation of transcription, DNA-dependent; Located in chloroplast; Contains the following InterPro domains: Transcriptional factor B3 (InterPro:IPR003340); BEST Arabidopsis thaliana protein match is: unknown protein (TAIR:AT1G78640.1); Has 94 Bl…
Prupe.5G072000.1	3702.AT2G35736.2	71.4	86.7	AT2G35736	Uncharacterized protein At2g35736; Unknown protein; Its function is described as molecular_function unknown; Involved in biological_process unknown; Located in endomembrane system; Expressed in 22 plant structures; Expressed during 13 growth stages; BEST Arabidopsis thaliana protein match is: unknown protein (TAIR:AT4G25225.1)
Prupe.5G237800.1	3702.AT1G14700.1	63.5	423.7	PAP3	Purple acid phosphatase 3 (PAP3); Its function is described as protein serine/threonine phosphatase activity, acid phosphatase activity; Located in vacuole; Expressed in 22 plant structures; Expressed during 12 growth stages; Contains the following InterPro domains: Metallophosphoesterase (InterPro:IPR004843); BEST Arabidopsis thaliana protein match is: purple acid phosphatase 8 (TAIR:AT2G01890.1…
Prupe.5G117800.1	3702.AT1G64380.1	48.6	191	AT1G64380	Ethylene-responsive transcription factor ERF061; Probably acts as a transcriptional activator. Binds to the GCC-box pathogenesis-related promoter element. May be involved in the regulation of gene expression by stress factors and by components of stress signal transduction pathways (By similarity)
Prupe.5G048500.1	3702.AT5G46920.1	74.9	1094.7	AT5G46920	Intron maturase, type ii family protein; Nuclear-encoded maturase required for splicing of group-II introns in mitochondria. Involved in the splicing of mitochondrial COX2, NAD1 and NAD7 transcripts . Necessary for mitochondrial biogenesis during early developmental stages
Prupe.5G185700.1	3702.AT2G47140.1	52.8	250	SDR5	NAD(P)-binding Rossmann-fold superfamily protein; Its function is described as oxidoreductase activity, binding, catalytic activity; Involved in oxidation reduction, metabolic process; Located in cellular_component unknown; Expressed in 6 plant structures; Expressed during 4 anthesis, LP.10 ten leaves visible, petal differentiation and expansion stage, LP.08 eight leaves visible, LP.12 twelve lea…
Prupe.5G050000.1	3702.AT3G57150.1	91.2	744.6	NAP57	H/ACA ribonucleoprotein complex subunit 4; Plays a central role in ribosomal RNA processing. Probable catalytic subunit of H/ACA small nucleolar ribonucleoprotein (H/ACA snoRNP) complex, which catalyzes pseudouridylation of rRNA. This involves the isomerization of uridine such that the ribose is subsequently attached to C5, instead of the normal N1. Pseudouridine ('psi') residues may serve to sta…
Prupe.5G090000.1	3702.AT4G25490.1	51.9	194.5	CBF1	Dehydration-responsive element-binding protein 1B; Transcriptional activator that binds to the DRE/CRT regulatory element and induces COR (cold-regulated) gene expression increasing plant freezing tolerance. It encodes a member of the DREB subfamily A-1 of ERF/AP2 transcription factor family (CBF1). The protein contains one AP2 domain. There are six members in this subfamily, including CBF1, CBF2…
Prupe.5G037100.1	3702.AT2G35290.1	48.1	104	AT2G35290	Uncharacterized protein At2g35290; Unknown protein; Has 39 Blast hits to 39 proteins in 10 species: Archae - 0; Bacteria - 0; Metazoa - 0; Fungi - 0; Plants - 39; Viruses - 0; Other Eukaryotes - 0 (source: NCBI BLink)
Prupe.5G090100.1	3702.AT4G25480.1	53.9	191.8	DREB1A	Dehydration-responsive element-binding protein 1A; Encodes a member of the DREB subfamily A-1 of ERF/AP2 transcription factor family (CBF3). The protein contains one AP2 domain. There are six members in this subfamily, including CBF1, CBF2, and CBF3. This gene is involved in response to low temperature and abscisic acid
Prupe.5G241200.1	3702.AT1G53345.1	64.5	397.9	AT1G53345	DHHA1 domain protein; Unknown protein; Involved in biological_process unknown; Located in endomembrane system; Expressed in 8 plant structures; Expressed during 4 anthesis, F mature embryo stage, petal differentiation and expansion stage, E expanded cotyledon stage, D bilateral stage; BEST Arabidopsis thaliana protein match is: unknown protein (TAIR:AT5G09580.1); Has 201 Blast hits to 201 protein…
Prupe.7G086800.1	3702.AT5G64140.1	89.2	110.9	RPS28	Small subunit ribosomal protein s28e; Encodes a putative ribosomal protein S28
Prupe.7G103400.1	3702.AT2G36190.1	63.6	764.6	cwINV4	Beta-fructofuranosidase, insoluble isoenzyme CWINV4; cwINV4 appears to function as a cell wall-localized invertase (that can catalyze the hydrolysis of sucrose into fructose and glucose) based on the phenotype of cwinv4 mutants. cwINV4 transcripts are expressed at high levels in lateral and median nectaries and this enzyme plays an important role in nectar production
Prupe.7G085300.1	3702.AT2G44130.1	39.9	219.9	AT2G44130	Galactose oxidase/kelch repeat superfamily protein; Contains the following InterPro domains: F-box domain, cyclin-like (InterPro:IPR001810), Galactose oxidase/kelch, beta-propeller (InterPro:IPR011043), Kelch repeat type 1 (InterPro:IPR006652), Kelch related (InterPro:IPR013089), Kelch-type beta propeller (InterPro:IPR015915); BEST Arabidopsis thaliana protein match is: Galactose oxidase/kelch re…
Prupe.7G099700.1	3702.AT3G02875.1	56.8	341.7	ILR1	Peptidase M20/M25/M40 family protein; Hydrolyzes certain amino acid conjugates of the plant growth regulator indole-3-acetic acid (IAA), including IAA-Phe, IAA-Leu and IAA-Tyr. Can also use IAA-Ala, IAA-Gly, IAA-Met and IAA- Glu as substrates with low efficiency. No activity with IAA-Ile, IAA- 1-O-beta-D-glucose or IAA-myo-inositol. Is the most efficient enzyme of the ILL family for IAA-Leu hydro…
Prupe.7G253500.1	3702.AT5G35170.1	74.3	828.6	AT5G35170	Adenylate kinase family protein; Catalyzes the reversible transfer of the terminal phosphate group between ATP and AMP
Prupe.7G239100.1	3702.AT2G26700.1	61.3	554.7	PID2	AGC (cAMP-dependent, cGMP-dependent and protein kinase C) kinase family protein; Encodes PID2, a homolog of PID. Simultaneous disruption of PID(AT2G34650) and its 3 closest homologs (PID2/AT2G26700, WAG1/AT1G53700, and WAG2/AT3G14370) abolishes the formation of cotyledons
Prupe.7G220400.1	3702.AT3G21510.1	35.2	86.3	AHP1	Histidine-containing phosphotransfer protein 1; Encodes AHP1, one of the six Arabidopsis thaliana histidine phosphotransfer proteins (AHPs). AHPs function as redundant positive regulators of cytokinin signaling. Members of the AHP gene family include: AT3G21510 (AHP1), AT3G29350 (AHP2), AT5G39340 (AHP3), AT3G16360 (AHP4), AT1G03430 (AHP5) and AT1G80100 (AHP6)
Prupe.7G253800.1	3702.AT2G46490.1	50.7	84.7	AT2G46490	Uncharacterized protein At2g46490; Unknown protein; BEST Arabidopsis thaliana protein match is: unknown protein (TAIR:AT5G35110.1); Has 34 Blast hits to 34 proteins in 7 species: Archae - 0; Bacteria - 0; Metazoa - 1; Fungi - 0; Plants - 33; Viruses - 0; Other Eukaryotes - 0 (source: NCBI BLink)
Prupe.7G160200.1	3702.AT2G18180.1	63.2	642.5	AT2G18180	Phosphatidylinositol/phosphatidylcholine transfer protein SFH10; Required for transport of secretory proteins from the Golgi complex. Catalyzes the transfer of phosphatidylinositol and phosphatidylcholine between membranes in vitro (By similarity)
Prupe.7G043400.1	3702.AT2G07050.1	59.3	960.3	CAS1	Cycloartenol synthase 1; Converts oxidosqualene to cycloartenol and 1% parkeol. Involved in plastid biogenesis. Essential for the male gametophyte function; Belongs to the terpene cyclase/mutase family
Prupe.7G136500.1	3702.AT3G50560.1	66.4	349.4	AT3G50560	NAD(P)-binding Rossmann-fold superfamily protein; Its function is described as oxidoreductase activity, binding, catalytic activity; Involved in oxidation reduction, metabolic process; Located in cellular_component unknown; Expressed in 19 plant structures; Expressed during 11 growth stages; Contains the following InterPro domains: NAD(P)-binding domain (InterPro:IPR016040), Glucose/ribitol dehyd…
Prupe.7G206900.1	3702.AT3G22830.1	37	216.5	HSFA6B	Arabidopsis thaliana heat shock transcription factor a6b; Heat stress transcription factor A-6b; Transcriptional activator that specifically binds DNA sequence 5'-AGAAnnTTCT-3' known as heat shock promoter elements (HSE)
Prupe.7G087300.1	3702.AT3G58450.1	48.3	161	AT3G58450	Adenine nucleotide alpha hydrolases-like superfamily protein; Its function is described as molecular_function unknown; Involved in response to stress; Located in cellular_component unknown; Expressed in carpel; Expressed during 4 anthesis; Contains the following InterPro domains: UspA (InterPro:IPR006016), Rossmann-like alpha/beta/alpha sandwich fold (InterPro:IPR014729), Universal stress protein…
Prupe.7G097400.1	3702.AT3G52490.1	56.9	847	AT3G52490	Double clp-n motif-containing p-loop nucleoside triphosphate hydrolases superfamily protein; May function in a transcriptional corepressor complex
Prupe.7G231100.1	3702.AT3G24520.1	68.8	242.7	HSFC1	Heat stress transcription factor C-1; Transcriptional regulator that specifically binds DNA sequence 5'-AGAAnnTTCT-3' known as heat shock promoter elements (HSE); Belongs to the HSF family. Class C subfamily
Prupe.7G209700.1	3702.AT5G56880.1	36.4	67.4	AT5G56880	At5g56880; Unknown protein; Has 9 Blast hits to 9 proteins in 5 species: Archae - 0; Bacteria - 0; Metazoa - 0; Fungi - 0; Plants - 9; Viruses - 0; Other Eukaryotes - 0 (source: NCBI BLink)
Prupe.7G158300.1	3702.AT5G66440.1	33.5	105.5	AT5G66440	tRNA-methyltransferase non-catalytic subunit trm6MTase subunit; Unknown protein; BEST Arabidopsis thaliana protein match is: unknown protein (TAIR:AT4G34560.1); Has 1807 Blast hits to 1807 proteins in 277 species: Archae - 0; Bacteria - 0; Metazoa - 736; Fungi - 347; Plants - 385; Viruses - 0; Other Eukaryotes - 339 (source: NCBI BLink)
Prupe.7G198100.1	3702.AT5G07990.1	40	384.8	TT7	Cytochrome P450 superfamily protein; Catalyzes the 3'-hydroxylation of the flavonoid B-ring to the 3',4'-hydroxylated state. Convert naringenin to eriodictyol and dihydrokaempferol to dihydroquercetin; Belongs to the cytochrome P450 family
Prupe.7G041600.1	3702.AT3G57040.1	56.3	230.3	ARR9	Two-component response regulator ARR9; Functions as response regulator involved in His-to-Asp phosphorelay signal transduction system. Phosphorylation of the Asp residue in the receiver domain activates the ability of the protein to promote the transcription of target genes. Type-A response regulators seem to act as negative regulators of the cytokinin signaling; Belongs to the ARR family. Type-A…
Prupe.7G000900.1	3702.AT3G04090.1	53.3	254.6	SIP1A	Small and basic intrinsic protein 1A; Belongs to a family of plant aquaporins. Similar to yeast and radish aquaporins. Located on ER; Belongs to the MIP/aquaporin (TC 1.A.8) family. SIP (TC 1.A.8.10) subfamily
Prupe.7G146100.1	3702.AT1G08070.1	34.5	406.4	OTP82	Pentatricopeptide repeat-containing protein At1g08070, chloroplastic; Involved in multiple sites RNA editing events in chloroplasts. Involved in the editing of the site 9 of ndhB (ndhB- 9) and site 1 of ndhG (ndhG-1) transcripts, which are two plastid- encoded subunits of the chloroplast NAD(P)H dehydrogenase (NDH) complex. Not essential for the activity of the NDH complex of the photosynthetic e…
Prupe.3G208300.1	3702.AT2G04570.1	66.9	481.5	AT2G04570	GDSL-like Lipase/Acylhydrolase superfamily protein; Its function is described as hydrolase activity, acting on ester bonds, carboxylesterase activity; Involved in lipid metabolic process; Located in endomembrane system; Expressed in 21 plant structures; Expressed during 12 growth stages; Contains the following InterPro domains: Lipase, GDSL (InterPro:IPR001087); BEST Arabidopsis thaliana protein …
Prupe.3G284800.1	3702.AT1G23740.1	66.3	416.4	AOR	Oxidoreductase, zinc-binding dehydrogenase family protein; Reduces the double bond in short-chain unsaturated carbonyls . Acts preferentially on alpha,beta-unsaturated ketones rather on alpha,beta-unsaturated aldehydes . Has no activity with (E)-2-hexenal and (E)-2-pentenal . Contributes to detoxify stromal reactive carbonyls produced under oxidative stress
Prupe.3G274000.1	3702.AT5G40010.1	59.4	237.7	AATP1	Atpase-in-seed-development; Required to regulate morphology and anatomy during seed maturation
Prupe.3G294600.1	3702.AT5G14440.1	60.4	219.2	AT5G14440	Surfeit locus protein 2 (SURF2); Contains the following InterPro domains: Surfeit locus 2 (InterPro:IPR008833); BEST Arabidopsis thaliana protein match is: Surfeit locus protein 2 (SURF2) (TAIR:AT5G40570.1); Has 6258 Blast hits to 4510 proteins in 365 species: Archae - 8; Bacteria - 221; Metazoa - 2197; Fungi - 751; Plants - 330; Viruses - 76; Other Eukaryotes - 2675 (source: NCBI BLink)
Prupe.3G270800.1	3702.AT5G15130.1	44.2	250.8	WRKY72	Arabidopsis thaliana wrky dna-binding protein 72; Probable WRKY transcription factor 72; Transcription factor. Interacts specifically with the W box (5'-(T)TGAC[CT]-3'), a frequently occurring elicitor- responsive cis-acting element (By similarity)
Prupe.3G314100.1	3702.AT3G19340.1	76.7	732.6	AT3G19340	Protein of unknown function (DUF3754); Located in plasma membrane; Expressed in 26 plant structures; Expressed during 15 growth stages; Contains the following InterPro domains: Protein of unknown function DUF3754 (InterPro:IPR022227); BEST Arabidopsis thaliana protein match is: aminopeptidases (TAIR:AT5G13940.1); Has 308 Blast hits to 303 proteins in 113 species: Archae - 0; Bacteria - 164; Metaz…
Prupe.3G158900.1	3702.AT3G03341.1	75.4	108.6	AT3G03341	Unknown protein; Has 30201 Blast hits to 17322 proteins in 780 species: Archae - 12; Bacteria - 1396; Metazoa - 17338; Fungi - 3422; Plants - 5037; Viruses - 0; Other Eukaryotes - 2996 (source: NCBI BLink)
Prupe.3G151400.1	3702.AT1G15010.1	51.3	115.2	AT1G15010	Mediator of RNA polymerase II transcription subunit; Unknown protein; BEST Arabidopsis thaliana protein match is: unknown protein (TAIR:AT2G01300.1); Has 71 Blast hits to 71 proteins in 13 species: Archae - 0; Bacteria - 2; Metazoa - 0; Fungi - 0; Plants - 69; Viruses - 0; Other Eukaryotes - 0 (source: NCBI BLink)
Prupe.3G069000.1	3702.AT3G16080.1	88.4	174.1	AT3G16080	Zinc-binding ribosomal protein family protein; Binds to the 23S rRNA
Prupe.3G088000.1	3702.AT3G14470.1	29.3	152.1	AT3G14470	NB-ARC domain-containing disease resistance protein; Potential disease resistance protein
Prupe.3G093600.1	3702.AT5G25280.2	46.2	125.2	AT5G25280	Serine-rich protein-related; BEST Arabidopsis thaliana protein match is: serine-rich protein-related (TAIR:AT5G11090.1); Has 1807 Blast hits to 1807 proteins in 277 species: Archae - 0; Bacteria - 0; Metazoa - 736; Fungi - 347; Plants - 385; Viruses - 0; Other Eukaryotes - 339 (source: NCBI BLink)
Prupe.3G031700.1	3702.AT1G53903.1	54.1	124	AT1G53885	Linoleate 9S-lipoxygenase-4 protein, putative (DUF581); Protein of unknown function (DUF581); Contains the following InterPro domains: Protein of unknown function DUF581 (InterPro:IPR007650); BEST Arabidopsis thaliana protein match is: Protein of unknown function (DUF581) (TAIR:AT1G53885.1); Has 30201 Blast hits to 17322 proteins in 780 species: Archae - 12; Bacteria - 1396; Metazoa - 17338; Fung…
Prupe.3G111300.1	3702.AT4G18960.1	73.8	95.5	AG	K-box region and MADS-box transcription factor family protein; Probable transcription factor involved in the control of organ identity during the early development of flowers. Is required for normal development of stamens and carpels in the wild-type flower. Plays a role in maintaining the determinacy of the floral meristem. Acts as C class cadastral protein by repressing the A class floral homeo…
Prupe.3G231300.1	3702.AT4G21490.1	67.2	802.4	NDB3	External alternative NAD(P)H-ubiquinone oxidoreductase B3, mitochondrial; Alternative NADH-ubiquinone oxidoreductase which catalyzes the oxidation of mitochondrial NADH does not translocate protons across the inner mitochondrial membrane
Prupe.3G020100.1	3702.AT3G21150.1	40.2	121.3	BBX32	EMF1-Interacting Protein 1; Repressor of light-mediated regulation of seedling development. Functions by suppressing the activities of positive cofactors like BBX21 and HY5 involved in modulating light-regulated gene expression and growth
Prupe.3G288700.1	3702.AT5G40382.1	75	90.5	AT5G40382	Cytochrome c oxidase subunit Vc family protein; This protein is one of the nuclear-coded polypeptide chains of cytochrome c oxidase, the terminal oxidase in mitochondrial electron transport
Prupe.3G180500.1	3702.AT1G79670.1	45.9	549.7	RFO1	Wall-associated receptor kinase-like 22; Encodes a receptor-like kinase that does not contain an extracellular leucine-rich repeat domain. A novel type of dominant disease-resistance protein that confers resistance to a broad spectrum of Fusarium races
Prupe.3G289900.1	3702.AT5G40390.1	67.8	1146	RFS5	Probable galactinol--sucrose galactosyltransferase 5; Encodes a protein which might be involved in the formation of verbascose. A T-DNA insertion mutant was shown to have a decreased amount of verbascose (as well as mannitol) whereas the levels of raffinose and stachyose remained unchanged; Belongs to the glycosyl hydrolases 36 family
Prupe.3G008900.1	3702.AT4G01970.1	60.2	1092.8	STS	Probable galactinol--sucrose galactosyltransferase 4; Transglycosidase operating by a ping-pong reaction mechanism. Involved in the synthesis of raffinose, a major soluble carbohydrate in seeds, roots and tubers (By similarity)
Prupe.3G074900.1	3702.AT1G04250.1	50.2	199.1	AXR3	AUX/IAA transcriptional regulator family protein; Transcription regulator acting as repressor of auxin-inducible gene expression. Auxin-inducible AUX/IAA gene. Short-lived nuclear protein with four conserved domains. Domain III has homology to beta alpha alpha dimerization and DNA binding domains. Involved in auxin signaling. Auxin induces the degradation of the protein in a dosage-dependent mann…
Prupe.3G087600.1	3702.AT1G15330.1	60.7	418.3	AT1G15330	SNF1-related protein kinase regulatory subunit gamma-like PV42a; Plays redundant role with PV42b in regulating male gametogenesis and pollen tube guidance
Prupe.3G268000.1	3702.AT5G62470.2	50.3	310.5	MYB96	MYB96 transcription factor-like protein; Encodes a R2R3 type Myb transcription factor whose expression is strongly induced by abscisic acid. Mediates abscisic acid signaling during drought stress response
Prupe.3G087000.1	3702.AT1G80120.1	72.1	284.6	AT1G80120	Lurp-one-like protein (duf567); Protein of unknown function (DUF567); Might be related to the phospholipid scramblase and tubby-like superfamily of membrane tethered transcription factors
Prupe.3G256400.1	3702.AT5G39240.1	46.6	56.2	AT5G39240	Transcription factor UPBEAT-like protein; Unknown protein; BEST Arabidopsis thaliana protein match is: unknown protein (TAIR:AT3G29370.1); Has 15 Blast hits to 15 proteins in 4 species: Archae - 0; Bacteria - 0; Metazoa - 0; Fungi - 0; Plants - 15; Viruses - 0; Other Eukaryotes - 0 (source: NCBI BLink)
Prupe.3G019900.1	3702.AT4G27950.1	50.4	122.5	CRF4	Ethylene-responsive transcription factor CRF4; Component of the cytokinin signaling pathway involved in cotyledons, leaves, and embryos development. Probably acts as a transcriptional activator. Binds to the GCC-box pathogenesis- related promoter element. May be involved in the regulation of gene expression by stress factors and by components of stress signal transduction pathways (By similarity)
Prupe.1G531500.1	3702.AT4G24540.1	78.3	92.8	AGL24	MADS-box protein AGL24; Transcription activator that mediates floral transition in response to vernalization. Promotes inflorescence fate in apical meristems. Acts in a dosage-dependent manner. Probably involved in the transduction of RLK-mediated signaling (e.g. IMK3 pathway). Together with AP1 and SVP, controls the identity of the floral meristem and regulates expression of class B, C and E gen…
Prupe.1G531600.1	3702.AT4G24540.1	46.4	174.5	AGL24	MADS-box protein AGL24; Transcription activator that mediates floral transition in response to vernalization. Promotes inflorescence fate in apical meristems. Acts in a dosage-dependent manner. Probably involved in the transduction of RLK-mediated signaling (e.g. IMK3 pathway). Together with AP1 and SVP, controls the identity of the floral meristem and regulates expression of class B, C and E gen…
Prupe.1G190900.1	3702.AT1G06450.1	41.1	197.2	AT1G06450	Polynucleotidyl transferase, ribonuclease H-like superfamily protein; Ubiquitous transcription factor required for a diverse set of processes. It is a component of the CCR4 complex involved in the control of gene expression (By similarity)
Prupe.1G010500.1	3702.AT1G04850.1	79.7	399.8	AT1G04850	Ubiquitin-associated (UBA)/TS-N domain-containing protein; Its function is described as zinc ion binding; Involved in biological_process unknown; Located in intracellular; Expressed in 24 plant structures; Expressed during 13 growth stages; Contains the following InterPro domains: Zinc finger, C2H2-like (InterPro:IPR015880), Ubiquitin-associated/translation elongation factor EF1B, N-terminal (Int…
Prupe.1G329300.1	3702.AT1G70810.1	63.6	223	AT1G70810	Calcium-dependent lipid-binding (calb domain) family protein; Stimulates the GTPase/ATPase activities of Obg-like ATPases (By similarity). Mediates the transient calcium-dependent interaction of PYR/PYL/RCAR abscisic acid (ABA) receptors with the plasma membrane and thus regulates ABA sensitivity (By similarity)
Prupe.1G290500.1	3702.AT3G02310.1	55.4	243	AGL4	K-box region and MADS-box transcription factor family protein; Probable transcription factor. Functions with SEPALLATA1/AGL2 and SEPALLATA3/AGL9 to ensure proper development of petals, stamens and carpels and to prevent the indeterminate growth of the flower meristem. Forms a heterodimer via the K-box domain with AG, that could be involved in genes regulation during floral meristem development
Prupe.1G489400.1	3702.AT5G20240.1	60	242.7	PI	K-box region and MADS-box transcription factor family protein; Probable transcription factor involved in the genetic control of flower development. Is required for normal development of petals and stamens in the wild-type flower. Forms a heterodimer with APETALA3 that is required for autoregulation of both AP3 and PI genes. AP3/PI heterodimer interacts with APETALA1 or SEPALLATA3 to form a ternar…
Prupe.1G111300.1	3702.AT1G56600.1	76.4	513.1	GolS2	Inositol 3-alpha-galactosyltransferase; Galactinol synthase 2; Galactinol synthase involved in the biosynthesis of raffinose family oligosaccharides (RFOs) that function as osmoprotectants. Promotes stress tolerance of factors such as drought, chilling, salinity and methylviologen (MV), a superoxide radical generating drug, by mediating an increase in levels of the endogenous osmoprotective compo…
Prupe.1G349500.1	3702.AT5G23370.1	61.7	241.9	AT5G23370	GRAM domain-containing protein / ABA-responsive protein-related; Contains the following InterPro domains: GRAM (InterPro:IPR004182); BEST Arabidopsis thaliana protein match is: GRAM domain-containing protein / ABA-responsive protein-related (TAIR:AT5G23350.1); Has 1807 Blast hits to 1807 proteins in 277 species: Archae - 0; Bacteria - 0; Metazoa - 736; Fungi - 347; Plants - 385; Viruses - 0; Othe…
Prupe.1G288000.1	3702.AT1G13740.1	36.7	185.7	AFP2	ABI five binding protein 2; Encodes a member of a small plant-specific gene family whose members interact with ABI5 and appear to be involved in mediating stress responses. AFP2 mutants affect a number of ABA mediated processes such as germination and response to osmotic and sugar stress. AFP2 nuclear localization is stress dependent
Prupe.1G341500.1	3702.AT2G02100.1	67.9	116.3	LCR69	Low-molecular-weight cysteine-rich 69; Predicted to encode a PR (pathogenesis-related) protein. Belongs to the plant defensin (PDF) family with the following members: At1g75830/PDF1.1, At5g44420/PDF1.2a, At2g26020/PDF1.2b, At5g44430/PDF1.2c, At2g26010/PDF1.3, At1g19610/PDF1.4, At1g55010/PDF1.5, At2g02120/PDF2.1, At2g02100/PDF2.2, At2g02130/PDF2.3, At1g61070/PDF2.4, At5g63660/PDF2.5, At2g02140/PDF…
Prupe.1G021500.1	3702.AT3G22840.1	58	179.1	ELIP1	Early light-induced protein 1, chloroplastic; Prevents excess accumulation of free chlorophyll by inhibiting the entire chlorophyll biosynthesis pathway (e.g. 5- aminolevulinate synthesis and Mg-protoporphyrin IX chelatase activity), and hence prevent photooxidative stress (By similarity). Probably involved in the integration of pigments into the mature light-harvesting pigment-protein complexes.…
Prupe.1G468100.1	3702.AT1G52800.1	41	262.3	AT1G52800	2-oxoglutarate (2OG) and Fe(II)-dependent oxygenase superfamily protein; Its function is described as oxidoreductase activity; Located in cellular_component unknown; Expressed in stem, root; Contains the following InterPro domains: Oxoglutarate/iron-dependent oxygenase (InterPro:IPR005123); BEST Arabidopsis thaliana protein match is: 2-oxoglutarate (2OG) and Fe(II)-dependent oxygenase superfamily…
Prupe.1G246100.1	3702.AT1G67856.1	51	141.4	AT1G67856	RING/U-box superfamily protein; Its function is described as zinc ion binding; Involved in biological_process unknown; Located in cellular_component unknown; Contains the following InterPro domains: Zinc finger, RING-type (InterPro:IPR001841), Zinc finger, C3HC4 RING-type (InterPro:IPR018957); BEST Arabidopsis thaliana protein match is: RING/U-box superfamily protein (TAIR:AT1G24580.1); Has 30201…
Prupe.1G083000.1	3702.AT1G34300.1	47.9	283.5	AT1G34300	G-type lectin S-receptor-like serine/threonine-protein kinase At1g34300; Lectin protein kinase family protein; Its function is described as in 6 functions; Involved in protein amino acid phosphorylation, recognition of pollen; Located in plasma membrane; Expressed in 23 plant structures; Expressed during 13 growth stages; Contains the following InterPro domains: Curculin-like (mannose-binding) le…
Prupe.1G134500.1	3702.AT3G06890.1	80.6	149.4	AT3G06890	Uncharacterized protein At3g06890; Unknown protein; Has 91 Blast hits to 91 proteins in 12 species: Archae - 0; Bacteria - 0; Metazoa - 0; Fungi - 0; Plants - 91; Viruses - 0; Other Eukaryotes - 0 (source: NCBI BLink)
Prupe.1G316400.1	3702.AT5G38170.1	45.7	74.3	AT5G38170	Bifunctional inhibitor/lipid-transfer protein/seed storage 2S albumin superfamily protein; Its function is described as lipid binding; Involved in lipid transport; Located in endomembrane system; Expressed in sperm cell; Contains the following InterPro domains: Bifunctional inhibitor/plant lipid transfer protein/seed storage (InterPro:IPR016140), Plant lipid transfer protein/seed storage/trypsin-…
Prupe.1G021700.1	3702.AT3G22840.1	57	177.9	ELIP1	Early light-induced protein 1, chloroplastic; Prevents excess accumulation of free chlorophyll by inhibiting the entire chlorophyll biosynthesis pathway (e.g. 5- aminolevulinate synthesis and Mg-protoporphyrin IX chelatase activity), and hence prevent photooxidative stress (By similarity). Probably involved in the integration of pigments into the mature light-harvesting pigment-protein complexes.…
Prupe.1G149500.1	3702.AT3G23600.1	61.3	298.9	AT3G23600	Contains similarity to endo-1,3-1,4-beta-D-glucanase; alpha/beta-Hydrolases superfamily protein; Its function is described as hydrolase activity; Involved in response to salt stress; Located in apoplast, nucleus, plasma membrane, cytoplasm; Expressed in 24 plant structures; Expressed during 14 growth stages; Contains the following InterPro domains: Dienelactone hydrolase (InterPro:IPR002925); BES…
Prupe.1G049100.1	3702.AT1G04540.1	40.6	293.5	AT1G04540	Calcium-dependent lipid-binding (CaLB domain) family protein; Involved in biological_process unknown; Located in membrane; Expressed in 10 plant structures; Expressed during L mature pollen stage, M germinated pollen stage, 4 anthesis, C globular stage, petal differentiation and expansion stage; Contains the following InterPro domains: C2 calcium/lipid-binding domain, CaLB (InterPro:IPR008973), C…
Prupe.1G242300.1	3702.AT3G26320.1	52.9	542.7	CYP71B36	Cytochrome P450, family 71, subfamily B, polypeptide 36; Putative cytochrome P450
Prupe.1G122500.1	3702.AT3G06700.1	80.3	95.1	AT3G06700	Ribosomal L29e protein family; Its function is described as structural constituent of ribosome; Involved in translation, ribosome biogenesis; Located in ribosome, cytosolic large ribosomal subunit, nucleolus; Expressed in 22 plant structures; Expressed during 13 growth stages; Contains the following InterPro domains: Ribosomal protein L29e (InterPro:IPR002673); BEST Arabidopsis thaliana protein m…
Prupe.1G206900.1	3702.AT3G59650.2	67.1	194.5	AT3G59650	Mitochondrial ribosomal protein L51/S25/CI-B8 family protein; Its function is described as molecular_function unknown; Involved in biological_process unknown; Located in mitochondrion; Expressed in 21 plant structures; Expressed during 12 growth stages; Contains the following InterPro domains: Ribosomal protein/NADH dehydrogenase domain (InterPro:IPR007741)
Prupe.1G448400.1	3702.AT4G32810.1	68.9	753.4	CCD8	Carlactone synthase / all-trans-10'-apo-beta-carotenal 13,14-cleaving dioxygenase; Carotenoid cleavage dioxygenase 8, chloroplastic; Involved in strigolactones biosynthesis by cleaving the C(27) 9-cis-10'-apo-beta-carotenal produced by CCD7. Produces the C(19) carlactone and a C(8) hydroxyaldehyde. Also shows lower activity with all-trans-10'-apo-beta-carotenal producing a C(9) dialdehyde and the…
Prupe.1G394000.1	3702.AT4G31830.1	70	143.7	AT4G31830	Uncharacterized protein AT4g31830; Unknown protein; Has 42 Blast hits to 42 proteins in 10 species: Archae - 0; Bacteria - 0; Metazoa - 0; Fungi - 0; Plants - 42; Viruses - 0; Other Eukaryotes - 0 (source: NCBI BLink)
Prupe.1G341700.1	3702.AT2G02100.1	52.9	90.1	LCR69	Low-molecular-weight cysteine-rich 69; Predicted to encode a PR (pathogenesis-related) protein. Belongs to the plant defensin (PDF) family with the following members: At1g75830/PDF1.1, At5g44420/PDF1.2a, At2g26020/PDF1.2b, At5g44430/PDF1.2c, At2g26010/PDF1.3, At1g19610/PDF1.4, At1g55010/PDF1.5, At2g02120/PDF2.1, At2g02100/PDF2.2, At2g02130/PDF2.3, At1g61070/PDF2.4, At5g63660/PDF2.5, At2g02140/PDF…
Prupe.1G021600.1	3702.AT3G22840.1	58.2	173.7	ELIP1	Early light-induced protein 1, chloroplastic; Prevents excess accumulation of free chlorophyll by inhibiting the entire chlorophyll biosynthesis pathway (e.g. 5- aminolevulinate synthesis and Mg-protoporphyrin IX chelatase activity), and hence prevent photooxidative stress (By similarity). Probably involved in the integration of pigments into the mature light-harvesting pigment-protein complexes.…
Prupe.1G580200.1	3702.AT2G40890.1	76	792.3	CYP98A3	Cytochrome P450, family 98, subfamily A, polypeptide 3; Cytochrome P450 which catalyzes 3'-hydroxylation of p- coumaric esters of shikimic/quinic acids to form lignin monomers. Can use p-coumarate, p-coumaraldehyde, p-coumaroyl methyl ester, 5-O-(4-coumaroyl) D-quinate and 5-O-(4-coumaroyl) shikimate as substrates, but not p-coumaryl alcohol, p-coumaroyl CoA, 1-O-p- coumaroyl-beta-D-glucose, p-hy…
Prupe.1G257300.1	3702.AT3G28050.1	41.3	249.6	UMAMIT41	Usually multiple acids move in and out transporters 41; Nodulin MtN21 /EamA-like transporter family protein; Involved in biological_process unknown; Located in endomembrane system, membrane; Expressed in 23 plant structures; Expressed during 13 growth stages; Contains the following InterPro domains: Protein of unknown function DUF6, transmembrane (InterPro:IPR000620); BEST Arabidopsis thaliana pr…
Prupe.1G021800.1	3702.AT3G22840.1	61.1	170.2	ELIP1	Early light-induced protein 1, chloroplastic; Prevents excess accumulation of free chlorophyll by inhibiting the entire chlorophyll biosynthesis pathway (e.g. 5- aminolevulinate synthesis and Mg-protoporphyrin IX chelatase activity), and hence prevent photooxidative stress (By similarity). Probably involved in the integration of pigments into the mature light-harvesting pigment-protein complexes.…
Prupe.1G088100.1	3702.AT4G25830.1	49.1	162.2	AT4G25830	Uncharacterised protein family (UPF0497); Its function is described as molecular_function unknown; Involved in biological_process unknown; Located in endomembrane system; Expressed in 22 plant structures; Expressed during 13 growth stages; Contains the following InterPro domains: Uncharacterised protein family UPF0497, trans-membrane plant (InterPro:IPR006702), Uncharacterised protein family UPF0…
Prupe.1G123300.1	3702.AT5G49350.1	50.9	139.8	AT5G49350	Glycine-rich protein family; Its function is described as molecular_function unknown; Involved in biological_process unknown; Located in endomembrane system; Expressed in hypocotyl, root; BEST Arabidopsis thaliana protein match is: unknown protein (TAIR:AT1G56320.1); Has 238380 Blast hits to 50570 proteins in 2556 species: Archae - 501; Bacteria - 82085; Metazoa - 74414; Fungi - 14097; Plants - 1…
Prupe.1G532300.1	3702.AT4G38060.2	50	85.9	AT4G38060	Uncharacterized protein At4g38060; Unknown protein; BEST Arabidopsis thaliana protein match is: unknown protein (TAIR:AT5G65480.1); Has 35333 Blast hits to 34131 proteins in 2444 species: Archae - 798; Bacteria - 22429; Metazoa - 974; Fungi - 991; Plants - 531; Viruses - 0; Other Eukaryotes - 9610 (source: NCBI BLink)
Prupe.1G441700.1	3702.AT4G37260.1	61	188.3	MYB73	Transcription factor myb, plant; Transcription factor that functions in salt stress response. Acts as negative regulator of NHX7/SOS1 and CBL4/SOS3 induction in response to salt stress . In response to auxin, activates the transcription of the auxin-responsive gene IAA19. The IAA19 transcription activation by MYB73 is enhanced by direct interaction between MYB73 and PYL8
Prupe.1G413700.1	3702.AT4G32980.1	52	291.6	ATH1	Homeobox protein ATH1; Encodes transcription factor involved in photomorphogenesis. Regulates gibberellin biosynthesis. Activated by AGAMOUS in a cal-1, ap1-1 background. Expressed at low levels in developing stamens. Increased levels of ATH1 severely delay flowering in the C24 accession. Most remarkably, ectopically expressed ATH1 hardly had an effect on flowering time in the Col-0 and Ler acces…
Prupe.1G412300.1	3702.AT5G11840.1	58.6	261.2	AT5G11840	Protein of unknown function (DUF1230); Its function is described as molecular_function unknown; Involved in biological_process unknown; Located in chloroplast; Expressed in 23 plant structures; Expressed during 13 growth stages; Contains the following InterPro domains: Protein of unknown function DUF1230 (InterPro:IPR009631); BEST Arabidopsis thaliana protein match is: Protein of unknown function…
Prupe.1G226500.1	3702.AT1G74110.1	52.1	521.9	CYP78A10	Cytochrome P450, family 78, subfamily A, polypeptide 10; Member of CYP78A; Belongs to the cytochrome P450 family
