# Supplementary material for: Integration of genome and transcriptome reveal molecular regulation mechanism of early flowering trait in Prunus genus (Prunus mume and Prunus persica)
Source: Front Plant Sci. 2022 Oct 6;13:1036221. doi: 10.3389/fpls.2022.1036221 (PMC9582937; doi:10.3389/fpls.2022.1036221)
Supplement: Supplementary file 1 [file DataSheet_1.zip › Table S14.xlsx]

## Sheet: Sheet1
Table S14. GO annotations of the transcription factor.
Name	Aspect	Term
ARF16	Cellular Component	nucleus
	Molecular Function	DNA binding
	Molecular Function	DNA-binding transcription factor activity
	Molecular Function	miRNA binding
	Biological Process	auxin-activated signaling pathway
	Biological Process	cell division
	Biological Process	pattern specification process
	Biological Process	response to auxin
	Biological Process	root cap development
GBF3	Cellular Component	cytosol
	Cellular Component	nucleus
	Molecular Function	DNA-binding transcription factor activity
	Molecular Function	sequence-specific DNA binding
	Molecular Function	transcription cis-regulatory region binding
	Biological Process	regulation of transcription, DNA-templated
	Biological Process	response to abscisic acid
ABF4	Cellular Component	nucleus
	Molecular Function	DNA binding
	Molecular Function	DNA-binding transcription factor activity
	Biological Process	abscisic acid-activated signaling pathway
	Biological Process	positive regulation of transcription, DNA-templated
DAG1	Cellular Component	nucleus
	Molecular Function	chromatin binding
	Molecular Function	DNA-binding transcription factor activity
	Molecular Function	transcription cis-regulatory region binding
	Biological Process	negative regulation of transcription, DNA-templated
	Biological Process	response to red or far red light
DOG4.6	Cellular Component	nucleus
	Molecular Function	DNA binding
	Molecular Function	DNA-binding transcription factor activity
	Molecular Function	metal ion binding
	Biological Process	regulation of transcription, DNA-templated
CBF4	Cellular Component	nucleus
	Molecular Function	DNA-binding transcription factor activity
	Molecular Function	transcription cis-regulatory region binding
	Biological Process	abscisic acid-activated signaling pathway
	Biological Process	glucosinolate metabolic process
ERF025	Cellular Component	nucleus
	Molecular Function	DNA-binding transcription factor activity
	Molecular Function	transcription cis-regulatory region binding
	Biological Process	defense response to fungus
	Biological Process	ethylene-activated signaling pathway
	Biological Process	glucosinolate metabolic process
ERF061	Cellular Component	nucleus
	Molecular Function	DNA binding
	Molecular Function	DNA-binding transcription factor activity
	Biological Process	ethylene-activated signaling pathway
CBF1	Cellular Component	nucleus
	Molecular Function	DNA binding
	Molecular Function	DNA-binding transcription factor activity
	Biological Process	cold acclimation
	Biological Process	positive regulation of transcription, DNA-templated
	Biological Process	response to cold
DREB1A	Cellular Component	nucleus
	Molecular Function	cis-regulatory region sequence-specific DNA binding
	Molecular Function	DNA-binding transcription factor activity
	Molecular Function	transcription cis-regulatory region binding
	Biological Process	cold acclimation
	Biological Process	positive regulation of gene expression
	Biological Process	response to cold
	Biological Process	response to water deprivation
CRF4	Cellular Component	cytoplasm
	Cellular Component	nucleus
	Molecular Function	DNA binding
	Molecular Function	DNA-binding transcription factor activity
	Biological Process	cytokinin-activated signaling pathway
	Biological Process	ethylene-activated signaling pathway
	Biological Process	leaf development
FAR1	Cellular Component	nucleus
	Molecular Function	DNA-binding transcription factor activity
	Molecular Function	zinc ion binding
	Biological Process	far-red light signaling pathway
	Biological Process	negative regulation of leaf senescence
	Biological Process	positive regulation of circadian rhythm
	Biological Process	positive regulation of transcription, DNA-templated
	Biological Process	red or far-red light signaling pathway
	Biological Process	response to far red light
	Biological Process	response to red or far red light
HSFA6B	Cellular Component	cytoplasm
	Cellular Component	nucleus
	Molecular Function	DNA-binding transcription factor activity
	Molecular Function	RNA polymerase II cis-regulatory region sequence-specific DNA binding
	Molecular Function	transcription cis-regulatory region binding
	Biological Process	cellular response to heat
	Biological Process	regulation of transcription by RNA polymerase II
HSFC1	Cellular Component	nucleus
	Molecular Function	DNA-binding transcription factor activity
	Molecular Function	RNA polymerase II cis-regulatory region sequence-specific DNA binding
	Biological Process	cellular response to heat
	Biological Process	regulation of transcription by RNA polymerase II
SVP	Cellular Component	nucleus
	Molecular Function	DNA-binding transcription factor activity
	Molecular Function	DNA-binding transcription factor activity, RNA polymerase II-specific
	Molecular Function	mRNA regulatory element binding translation repressor activity
	Molecular Function	protein dimerization activity
	Molecular Function	RNA polymerase II cis-regulatory region sequence-specific DNA binding
	Molecular Function	sequence-specific DNA binding
	Biological Process	cell differentiation
	Biological Process	flower development
	Biological Process	negative regulation of flower development
	Biological Process	negative regulation of transcription, DNA-templated
	Biological Process	positive regulation of transcription by RNA polymerase II
	Biological Process	regulation of transcription by RNA polymerase II
	Biological Process	response to temperature stimulus
AGL4	Cellular Component	nucleus
	Molecular Function	DNA-binding transcription factor activity
	Molecular Function	DNA-binding transcription factor activity, RNA polymerase II-specific
	Molecular Function	protein dimerization activityIEA:InterPro
	Molecular Function	RNA polymerase II cis-regulatory region sequence-specific DNA binding
	Biological Process	cell differentiation
	Biological Process	plant ovule development
	Biological Process	positive regulation of transcription by RNA polymerase II
	Biological Process	regulation of transcription by RNA polymerase II
PI	Cellular Component	cytoplasm
	Cellular Component	nucleus
	Molecular Function	DNA binding
	Molecular Function	DNA-binding transcription factor activity
	Molecular Function	DNA-binding transcription factor activity, RNA polymerase II-specific
	Molecular Function	protein dimerization activity
	Molecular Function	RNA polymerase II cis-regulatory region sequence-specific DNA binding
	Molecular Function	transcription cis-regulatory region binding
	Biological Process	cell differentiation
	Biological Process	positive regulation of transcription by RNA polymerase II
	Biological Process	regulation of transcription by RNA polymerase II
	Biological Process	specification of floral organ identity
AGL80	Cellular Component	nucleus
	Cellular Component	polar nucleus
	Molecular Function	DNA-binding transcription factor activity
	Molecular Function	DNA-binding transcription factor activity, RNA polymerase II-specific
	Molecular Function	protein dimerization activity
	Molecular Function	RNA polymerase II cis-regulatory region sequence-specific DNA binding
	Molecular Function	transcription cis-regulatory region binding
	Biological Process	positive regulation of transcription by RNA polymerase II
	Biological Process	regulation of transcription by RNA polymerase II
AG	Cellular Component	nucleus
	Molecular Function	DNA-binding transcription factor activity, RNA polymerase II-specific
	Molecular Function	protein dimerization activity
	Molecular Function	RNA polymerase II cis-regulatory region sequence-specific DNA binding
	Biological Process	cell differentiation
	Biological Process	flower development
	Biological Process	positive regulation of transcription by RNA polymerase II
	Biological Process	regulation of transcription by RNA polymerase II
AGL24	Cellular Component	cytoplasm
	Cellular Component	nucleus
	Molecular Function	DNA-binding transcription factor activity
	Molecular Function	DNA-binding transcription factor activity, RNA polymerase II-specific
	Molecular Function	protein heterodimerization activity
	Molecular Function	protein homodimerization activity
	Molecular Function	RNA polymerase II cis-regulatory region sequence-specific DNA binding
	Molecular Function	sequence-specific DNA binding
	Biological Process	cell differentiation
	Biological Process	floral whorl development
	Biological Process	maintenance of inflorescence meristem identity
	Biological Process	positive regulation of transcription by RNA polymerase II
	Biological Process	positive regulation of transcription, DNA-templated
	Biological Process	positive regulation of vernalization response
	Biological Process	regulation of timing of transition from vegetative to reproductive phase
	Biological Process	regulation of transcription by RNA polymerase II
	Biological Process	response to gibberellin
MYB67	~	~
MYB96	Cellular Component	nucleus
	Molecular Function	DNA-binding transcription factor activity
	Molecular Function	sequence-specific DNA binding
	Biological Process	abscisic acid-activated signaling pathway
	Biological Process	defense response
	Biological Process	positive regulation of abscisic acid-activated signaling pathway
	Biological Process	positive regulation of transcription, DNA-templated
	Biological Process	positive regulation of wax biosynthetic process
	Biological Process	regulation of abscisic acid biosynthetic process
	Biological Process	regulation of abscisic acid-activated signaling pathway
	Biological Process	regulation of gene expression
	Biological Process	regulation of seed dormancy process
	Biological Process	regulation of transcription, DNA-templated
	Biological Process	response to auxin
	Biological Process	response to cold
	Biological Process	response to water deprivation
MYB73	Cellular Component	nucleus
	Molecular Function	DNA-binding transcription factor activity
	Molecular Function	DNA-binding transcription factor activity, RNA polymerase II-specific
	Molecular Function	RNA polymerase II cis-regulatory region sequence-specific DNA binding
	Molecular Function	transcription cis-regulatory region binding
	Biological Process	glucosinolate metabolic process
	Biological Process	negative regulation of response to salt stress
	Biological Process	positive regulation of auxin mediated signaling pathway
	Biological Process	regulation of transcription, DNA-templated
ATH1	Cellular Component	nucleus
	Molecular Function	DNA binding
	Molecular Function	DNA-binding transcription factor activity
	Molecular Function	DNA-binding transcription factor activity, RNA polymerase II-specific
	Molecular Function	RNA polymerase II cis-regulatory region sequence-specific DNA binding
	Molecular Function	sequence-specific DNA binding
	Biological Process	floral organ abscission
	Biological Process	meristem maintenance
	Biological Process	negative regulation of cell population proliferation
	Biological Process	photomorphogenesis
	Biological Process	regulation of gibberellin biosynthetic process
	Biological Process	regulation of transcription by RNA polymerase II
	Biological Process	shoot organ boundary specification
	Biological Process	vegetative to reproductive phase transition of meristem
WRKY72	Cellular Component	nucleus
	Molecular Function	DNA-binding transcription factor activity
	Molecular Function	sequence-specific DNA binding
	Biological Process	defense response
