# Supplementary material for: Integration of genome and transcriptome reveal molecular regulation mechanism of early flowering trait in Prunus genus (Prunus mume and Prunus persica)
Source: Front Plant Sci. 2022 Oct 6;13:1036221. doi: 10.3389/fpls.2022.1036221 (PMC9582937; doi:10.3389/fpls.2022.1036221)
Supplement: Supplementary file 1 [file DataSheet_1.zip › Table S2.xlsx]

## Sheet: Sheet1
Table S2. Orthologues between P. persica and P. mume.
Orthogroup	P. persica	P. mume
OG0000000	Prupe.5G003500.1	Pm006498, Pm007195, Pm031137, Pm010649, Pm030358, Pm008323, Pm007410, Pm012320, Pm007087, Pm007039, Pm012653, Pm016835, Pm007568, Pm007411, Pm014108, Pm024196, Pm000970, Pm007684, Pm014107, Pm007437, Pm023008, Pm016686, Pm007086, Pm008339, Pm012620, Pm002187, Pm030634, Pm006829, Pm021817, Pm028369, Pm006499, Pm017425, Pm025510, Pm017453, Pm008322, Pm013748, Pm012238, Pm007621, Pm013747, Pm012239,…
OG0000001	Prupe.5G060700.3	Pm023370, Pm019563, Pm023875, Pm008500, Pm000755, Pm001182, Pm028943, Pm004305, Pm008501, Pm030049, Pm001052, Pm012163, Pm008511, Pm012549, Pm031024, Pm001743, Pm003944, Pm004872, Pm030579, Pm019114, Pm023552, Pm029774, Pm018920, Pm001689, Pm017315, Pm010878, Pm003685, Pm001310, Pm031040, Pm017710, Pm017711, Pm016805, Pm001605, Pm011776, Pm030529, Pm023978, Pm000577, Pm026166, Pm012211, Pm017546,…
OG0000002	Prupe.6G115800.1	Pm023695, Pm002945, Pm001732, Pm001884, Pm014093, Pm025389, Pm007332, Pm027060, Pm028919, Pm027061, Pm023135, Pm023655, Pm007850, Pm007912, Pm030973, Pm008612, Pm025501, Pm012080, Pm029922, Pm016841, Pm020922, Pm022314, Pm024454, Pm022062, Pm030957, Pm001535, Pm022559, Pm028742, Pm007417, Pm014140, Pm012594, Pm025593, Pm025725, Pm028307, Pm028741, Pm011650, Pm012659, Pm000483, Pm012639, Pm013882,…
OG0000008	Prupe.1G006100.1	Pm009469, Pm009107, Pm002525, Pm028613, Pm003773, Pm001789, Pm009393, Pm023185, Pm023707, Pm023186, Pm029332, Pm028259, Pm009824, Pm030391, Pm003774, Pm028289, Pm004908, Pm009392, Pm029339, Pm007470, Pm001788, Pm028959, Pm029331, Pm012227, Pm028335, Pm023677, Pm017437, Pm029338, Pm014075, Pm014177, Pm008535, Pm007654, Pm031132, Pm029983, Pm014401, Pm014176, Pm025420, Pm028958, Pm017438, Pm002030,…
OG0000009	Prupe.4G254500.1	Pm012737
OG0000009	Prupe.5G060800.1	Pm022199, Pm025599, Pm028782, Pm022463, Pm007331, Pm001729, Pm017049, Pm013817, Pm016855, Pm002098, Pm029663, Pm012357, Pm029519, Pm022560, Pm025693, Pm022378, Pm021687, Pm008074, Pm029387, Pm030586, Pm016984, Pm016922, Pm014202, Pm022045, Pm017151, Pm031064, Pm001761, Pm013774, Pm014185, Pm004682, Pm013818, Pm007660, Pm030402, Pm022040, Pm001770, Pm029389, Pm025608, Pm028683, Pm001957, Pm012240,…
OG0000010	Prupe.1G203500.1, Prupe.1G193100.1	Pm017321, Pm007153, Pm012743, Pm014384, Pm012745, Pm002178, Pm002177, Pm028966, Pm012750, Pm029821, Pm029693, Pm016566, Pm029962, Pm014147, Pm022333, Pm029820, Pm031361, Pm029807, Pm029681, Pm017320, Pm017322, Pm012114, Pm014213, Pm012783, Pm016584, Pm016583, Pm017054, Pm012784, Pm029692, Pm029229
OG0000010	Prupe.8G058600.1	Pm017055, Pm018651, Pm001612, Pm008407, Pm027993, Pm029809, Pm014197, Pm030921, Pm028595, Pm028752, Pm028751, Pm029810, Pm017319, Pm021990, Pm028784, Pm030080, Pm007928, Pm012284, Pm022730, Pm007929, Pm029632, Pm014196, Pm001991, Pm002997, Pm021991, Pm007117, Pm008121, Pm002781, Pm025491, Pm007552, Pm006126, Pm007551, Pm012429, Pm001611, Pm008408, Pm012122
OG0000010	Prupe.1G179100.1	Pm030254, Pm012123, Pm016723, Pm001449
OG0000020	Prupe.6G201100.1	Pm002204
OG0000020	Prupe.6G146400.1	Pm001475
OG0000020	Prupe.6G146200.1	Pm001474
OG0000020	Prupe.6G199300.1	Pm002183
OG0000020	Prupe.8G009300.1	Pm030773
OG0000020	Prupe.8G008600.1, Prupe.8G008900.1, Prupe.8G008500.1	Pm030768
OG0000020	Prupe.8G007600.1	Pm022769
OG0000020	Prupe.8G009700.1	Pm030775
OG0000020	Prupe.8G009600.1	Pm030774
OG0000020	Prupe.8G008700.1, Prupe.8G009000.1, Prupe.8G009400.1	Pm030769
OG0000020	Prupe.8G010600.1	Pm030784
OG0000020	Prupe.8G010700.1	Pm030786
OG0000020	Prupe.8G010200.1, Prupe.8G010000.1	Pm030778, Pm030777
OG0000020	Prupe.6G194900.1	Pm002118
OG0000020	Prupe.6G199400.1	Pm002171
OG0000020	Prupe.6G199500.1	Pm002184
OG0000020	Prupe.6G200900.1	Pm030834
OG0000020	Prupe.6G200100.1, Prupe.6G199800.1, Prupe.6G199200.1	Pm030832
OG0000024	Prupe.1G010100.1	Pm009511
OG0000024	Prupe.1G157600.1	Pm007946
OG0000024	Prupe.1G157900.1	Pm007943
OG0000024	Prupe.1G157500.1, Prupe.1G157400.1	Pm007947
OG0000024	Prupe.1G157300.1	Pm007948
OG0000024	Prupe.1G157200.1	Pm007949
OG0000024	Prupe.1G010600.1	Pm009516
OG0000024	Prupe.1G158100.1	Pm007941
OG0000024	Prupe.1G157700.1	Pm007945
OG0000024	Prupe.1G158000.1	Pm007942
OG0000024	Prupe.6G053000.1	Pm000608
OG0000024	Prupe.1G009600.1, Prupe.1G012700.2	Pm018140
OG0000024	Prupe.2G138900.1	Pm009324
OG0000024	Prupe.1G012600.1, Prupe.1G012400.1	Pm018139, Pm009325
OG0000024	Prupe.1G158200.1	Pm007938, Pm007940
OG0000025	Prupe.7G018600.1	Pm006486, Pm001590, Pm031246, Pm031248, Pm031049, Pm001485, Pm025790, Pm023700, Pm025302, Pm007381, Pm017827, Pm012446, Pm012448, Pm028311, Pm016668, Pm021527, Pm022101, Pm007835, Pm001523, Pm013970, Pm030850, Pm000047, Pm025476, Pm002188, Pm006830, Pm030361, Pm007409, Pm028368, Pm030635, Pm021816, Pm017053, Pm012321, Pm012652, Pm004410, Pm001741, Pm014744, Pm008603, Pm015376, Pm022404, Pm012445,…
OG0000037	Prupe.5G086000.1	Pm023701
OG0000037	Prupe.5G085600.1, Prupe.5G084600.1	Pm023683
OG0000037	Prupe.5G086100.1	Pm023702
OG0000040	Prupe.7G178100.1	Pm026847
OG0000040	Prupe.7G178200.1	Pm026846
OG0000040	Prupe.2G076800.1	Pm020966
OG0000040	Prupe.8G175400.1	Pm028139, Pm028134, Pm028136
OG0000040	Prupe.8G175800.1	Pm020972
OG0000040	Prupe.8G176000.1	Pm020974
OG0000040	Prupe.8G175600.1	Pm017881, Pm020970
OG0000040	Prupe.8G175300.1	Pm020968
OG0000040	Prupe.8G175700.1	Pm017880, Pm028446, Pm015555, Pm020971
OG0000040	Prupe.8G175900.1	Pm020973
OG0000040	Prupe.2G142900.1, Prupe.2G142500.1	Pm028447
OG0000040	Prupe.8G175000.1	Pm020964
OG0000040	Prupe.8G175100.1, Prupe.8G131200.1, Prupe.8G175500.1, Prupe.4G275300.1, Prupe.8G175200.1	Pm020967
OG0000041	Prupe.1G515600.1	Pm004843
OG0000041	Prupe.1G514200.1	Pm004830
OG0000041	Prupe.4G283700.1, Prupe.1G515700.1, Prupe.1G515800.1	Pm004847, Pm004850
OG0000041	Prupe.6G161700.1	Pm012165, Pm001768
OG0000041	Prupe.7G014300.1	Pm028682
OG0000041	Prupe.8G061100.1	Pm019206, Pm019175, Pm021906
OG0000041	Prupe.1G515300.1	Pm004845
OG0000041	Prupe.3G116100.1, Prupe.3G116000.1	Pm007681
OG0000041	Prupe.1G513300.1, Prupe.1G510800.1, Prupe.3G157900.1	Pm014378, Pm030632
OG0000041	Prupe.3G115800.1	Pm004844, Pm004851, Pm025699
OG0000048	Prupe.1G557100.1	Pm004047
OG0000048	Prupe.1G550800.5	Pm004206
OG0000048	Prupe.1G539800.1	Pm029795, Pm004254, Pm029793
OG0000048	Prupe.1G557200.1	Pm004062, Pm004336, Pm008858, Pm005506, Pm004077, Pm004073, Pm004019, Pm004028
OG0000049	Prupe.8G073400.1	Pm025563, Pm007141
OG0000049	Prupe.6G151300.1	Pm003742, Pm027110, Pm006704, Pm008783, Pm007840, Pm022095, Pm009264, Pm023032, Pm022077, Pm007578, Pm011350, Pm001465, Pm012463, Pm001580, Pm007694, Pm029741, Pm016454, Pm016455, Pm008550, Pm011943, Pm001220, Pm030474, Pm025418, Pm003740, Pm022151, Pm016871, Pm029925, Pm022060, Pm030826, Pm025912, Pm022425
OG0000052	Prupe.4G233800.1	Pm004816, Pm012787, Pm018741, Pm012131, Pm025423, Pm029490, Pm013868, Pm022454, Pm012583, Pm026951, Pm002396, Pm029739, Pm014193, Pm023959, Pm022580, Pm025634, Pm026407, Pm022007, Pm007047, Pm006345, Pm029522, Pm029650, Pm011999, Pm012582, Pm028795, Pm012752, Pm022581, Pm031345, Pm004150, Pm025422, Pm014486, Pm025712, Pm014774
OG0000053	Prupe.8G014600.1	Pm022707, Pm015040, Pm015042, Pm024937, Pm024751, Pm029957, Pm029381, Pm018775, Pm024759, Pm024771, Pm024768, Pm024767, Pm024770, Pm024762, Pm024128, Pm024267, Pm024874, Pm024881, Pm024876, Pm024879, Pm024141, Pm024142, Pm030205, Pm030207, Pm027265, Pm003844, Pm024753, Pm027263, Pm017962, Pm018067, Pm018064, Pm018070, Pm024756
OG0000054	Prupe.3G253200.1	Pm016045
OG0000054	Prupe.3G253400.1	Pm016042
OG0000054	Prupe.3G253500.1	Pm016041, Pm016044
OG0000054	Prupe.3G252700.1	Pm016048
OG0000054	Prupe.3G253100.1, Prupe.3G253300.1	Pm016043
OG0000054	Prupe.3G253600.1, Prupe.3G253700.1	Pm016036, Pm016039, Pm016038
OG0000054	Prupe.3G253900.1, Prupe.3G254200.1, Prupe.3G253800.1	Pm016035
OG0000054	Prupe.3G254400.1	Pm016033
OG0000054	Prupe.3G252800.1	Pm016047
OG0000054	Prupe.3G252900.1	Pm016046
OG0000054	Prupe.3G254000.1, Prupe.3G254300.1	Pm016034
OG0000055	Prupe.4G094700.1	Pm010564
OG0000055	Prupe.4G094800.1	Pm010565
OG0000055	Prupe.4G095200.1	Pm010569
OG0000055	Prupe.4G094900.1	Pm010566
OG0000055	Prupe.4G095100.1	Pm010568
OG0000055	Prupe.4G095000.1	Pm010567
OG0000058	Prupe.1G341900.1	Pm005958
OG0000061	Prupe.1G519800.1	Pm004577
OG0000061	Prupe.1G519500.1	Pm004574
OG0000061	Prupe.1G519900.1	Pm004580
OG0000061	Prupe.1G520000.1	Pm004445, Pm004446, Pm004579
OG0000061	Prupe.1G519700.1	Pm004576
OG0000061	Prupe.1G520400.1	Pm004453
OG0000061	Prupe.1G520200.1	Pm004449
OG0000061	Prupe.1G520300.1	Pm004452
OG0000061	Prupe.1G520100.1	Pm004447, Pm004442
OG0000062	Prupe.2G081200.1	Pm030839
OG0000062	Prupe.2G082700.1	Pm030859
OG0000062	Prupe.2G082000.1	Pm017119
OG0000062	Prupe.2G081700.1, Prupe.2G082800.1, Prupe.2G082300.1	Pm030865, Pm028440
OG0000062	Prupe.2G082200.1	Pm030854, Pm030837
OG0000062	Prupe.2G082900.1	Pm002190, Pm002193, Pm029390
OG0000062	Prupe.2G033900.1	Pm016535
OG0000062	Prupe.2G080700.1, Prupe.2G080300.1	Pm017183
OG0000062	Prupe.3G236700.1	Pm015534, Pm015531, Pm022361
OG0000065	Prupe.6G136600.1	Pm031189
OG0000065	Prupe.8G042300.1	Pm003038, Pm002251, Pm023757, Pm030415, Pm017125, Pm017131, Pm001337, Pm017124, Pm014633, Pm014634, Pm010025, Pm028264, Pm015548, Pm002253, Pm023294, Pm017882, Pm023303, Pm028397, Pm015072, Pm010548, Pm009116, Pm028866, Pm022484, Pm012802, Pm001572, Pm001573, Pm016765, Pm027879
OG0000066	Prupe.1G399900.1	Pm031291
OG0000066	Prupe.1G400300.1	Pm005624
OG0000066	Prupe.1G400600.1	Pm005621
OG0000066	Prupe.1G412800.1	Pm005495
OG0000066	Prupe.1G412700.1	Pm005497
OG0000066	Prupe.1G399500.1	Pm005630
OG0000066	Prupe.1G399600.1	Pm005629
OG0000066	Prupe.1G400500.1, Prupe.1G400400.1	Pm005622
OG0000066	Prupe.1G399800.1	Pm005627
OG0000066	Prupe.1G399700.1	Pm005628
OG0000066	Prupe.1G400000.1	Pm005625
OG0000066	Prupe.2G043500.1	Pm007224, Pm031292
OG0000069	Prupe.7G235300.1	Pm027460
OG0000069	Prupe.1G471200.1	Pm004997
OG0000069	Prupe.1G471400.1	Pm005000
OG0000069	Prupe.1G471300.2, Prupe.7G242900.1	Pm027536
OG0000069	Prupe.3G076400.1	Pm013610
OG0000069	Prupe.3G076800.1	Pm013613
OG0000069	Prupe.3G076500.1	Pm013611
OG0000069	Prupe.8G213800.1	Pm020483
OG0000069	Prupe.8G214000.1	Pm020485
OG0000069	Prupe.8G214100.1	Pm020486
OG0000069	Prupe.8G214400.1	Pm020488
OG0000072	Prupe.2G068800.1	Pm010838, Pm010663, Pm022555, Pm011155, Pm028669, Pm011684, Pm030897, Pm029211, Pm029936, Pm017463, Pm002014, Pm028846, Pm008200, Pm022422, Pm024085, Pm012113, Pm014094, Pm013735, Pm012454, Pm022316, Pm012385, Pm014446, Pm012706, Pm021666, Pm029713, Pm022008, Pm008281, Pm023282, Pm029191
OG0000073	Prupe.3G189500.1	Pm014885
OG0000073	Prupe.3G188700.1	Pm014639, Pm014638, Pm014640
OG0000073	Prupe.3G190300.1	Pm014632, Pm014882, Pm014643, Pm014642, Pm014636, Pm014645, Pm014648, Pm014646, Pm028337, Pm014886, Pm014887, Pm009071, Pm009074, Pm009072, Pm009073, Pm014649, Pm014894, Pm014895, Pm014370, Pm014892, Pm014889, Pm014891
OG0000075	Prupe.5G228100.1	Pm025127
OG0000075	Prupe.6G264900.1	Pm002598, Pm002599
OG0000077	Prupe.2G216600.1, Prupe.7G083900.1	Pm030500
OG0000077	Prupe.8G042700.1	Pm015730
OG0000077	Prupe.2G092000.1	Pm025399
OG0000077	Prupe.5G044600.1	Pm000252
OG0000078	Prupe.1G004100.1	Pm009579, Pm005610, Pm030301, Pm008704, Pm016534, Pm023221, Pm017156, Pm025767, Pm025401, Pm028894, Pm008701, Pm021550, Pm012329, Pm016895, Pm012118, Pm001382, Pm007276, Pm025768, Pm008509, Pm015281, Pm014470, Pm029851, Pm021591, Pm017026, Pm012330, Pm023857, Pm014471
OG0000081	Prupe.6G248400.1, Prupe.6G248100.1	Pm002772
OG0000081	Prupe.6G248200.1, Prupe.6G248500.1	Pm002771
OG0000081	Prupe.6G275100.2	Pm002944
OG0000081	Prupe.7G044200.1	Pm029313
OG0000081	Prupe.7G044300.1	Pm025787
OG0000081	Prupe.6G274800.1	Pm002952
OG0000081	Prupe.6G274900.1	Pm002949
OG0000081	Prupe.1G200500.1, Prupe.1G200700.1, Prupe.1G201100.1	Pm022498, Pm022102
OG0000081	Prupe.6G248000.1	Pm002778, Pm002788
OG0000082	Prupe.4G141500.1	Pm010990, Pm010975, Pm010996, Pm010971, Pm010998, Pm010997, Pm006894, Pm010974, Pm006876, Pm006864, Pm006868, Pm010986, Pm011005, Pm011003, Pm011001, Pm026103, Pm010984, Pm010985, Pm010979, Pm010976, Pm010978, Pm010977, Pm010980, Pm010992, Pm010994, Pm010988, Pm010989
OG0000083	Prupe.1G315200.1, Prupe.1G315100.1, Prupe.1G315400.1	Pm029099
OG0000083	Prupe.1G315000.1	Pm029098
OG0000083	Prupe.2G088800.1	Pm017254, Pm017255, Pm017258, Pm017249, Pm017176, Pm017245, Pm017284, Pm017261, Pm017271
OG0000083	Prupe.6G142100.1	Pm019735, Pm016958, Pm017378, Pm028247
OG0000084	Prupe.4G174900.1	Pm011409, Pm011410
OG0000084	Prupe.4G241200.1	Pm030801
OG0000084	Prupe.4G175000.1	Pm011408
OG0000086	Prupe.8G255200.1	Pm019971
OG0000086	Prupe.2G041100.2	Pm016641
OG0000086	Prupe.2G040400.1	Pm029673, Pm029670
OG0000086	Prupe.2G040200.1	Pm029847
OG0000086	Prupe.2G040300.1	Pm029845
OG0000086	Prupe.2G041000.1	Pm016640
OG0000086	Prupe.2G037000.1	Pm016713
OG0000086	Prupe.2G037400.1	Pm016714, Pm016715
OG0000086	Prupe.1G005900.1	Pm009601
OG0000086	Prupe.1G006000.1	Pm009602
OG0000086	Prupe.1G005300.1, Prupe.1G005800.1	Pm009598
OG0000087	Prupe.3G251100.1	Pm016081
OG0000087	Prupe.3G251800.1	Pm016056
OG0000087	Prupe.3G246200.1	Pm015431
OG0000087	Prupe.3G251700.1	Pm016070, Pm016062, Pm016077
OG0000087	Prupe.3G251200.1	Pm016073, Pm016072, Pm016071, Pm016079
OG0000087	Prupe.3G251000.1	Pm016074, Pm016082
OG0000087	Prupe.3G251400.1	Pm016066
OG0000088	Prupe.1G460700.2	Pm005034
OG0000088	Prupe.1G082000.1	Pm008760
OG0000088	Prupe.3G029800.1	Pm013145
OG0000088	Prupe.5G062200.1	Pm023379
OG0000088	Prupe.2G128800.1	Pm017689
OG0000088	Prupe.5G185000.1	Pm024619
OG0000088	Prupe.3G272500.2	Pm015832
OG0000088	Prupe.7G258000.1	Pm027686
OG0000088	Prupe.3G095900.1	Pm013751
OG0000089	Prupe.6G156100.1, Prupe.2G081900.1, Prupe.1G178200.1, Prupe.5G020600.1, Prupe.8G101400.1, Prupe.7G035400.1, Prupe.8G056500.1, Prupe.1G197300.1, Prupe.6G123900.1, Prupe.4G011200.1, Prupe.3G135000.1, Prupe.1G176500.1, Prupe.6G158500.1, Prupe.3G156200.1, Prupe.2G060500.1, Prupe.6G087800.1, Prupe.8G090500.1, Prupe.7G008600.1, Prupe.6G353900.1, Prupe.5G026400.1, Prupe.2G049100.1, Prupe.5G070700.1, Pru…	Pm000458
OG0000091	Prupe.4G063600.1	Pm010244
OG0000091	Prupe.2G048900.1	Pm016619
OG0000091	Prupe.4G130200.1	Pm003022, Pm010285, Pm003023, Pm031124
OG0000093	Prupe.4G076500.1	Pm010287
OG0000093	Prupe.6G275200.1	Pm002943
OG0000095	Prupe.3G209700.1, Prupe.3G209600.1	Pm030870, Pm023285
OG0000096	Prupe.2G285400.1	Pm019424
OG0000096	Prupe.1G310500.1	Pm029055
OG0000097	Prupe.6G208200.1	Pm002266
OG0000097	Prupe.6G208300.1, Prupe.6G208100.1	Pm002265
OG0000097	Prupe.6G161800.1, Prupe.6G162000.1	Pm001694
OG0000098	Prupe.7G139800.1	Pm026472
OG0000098	Prupe.7G139600.1	Pm026470
OG0000098	Prupe.7G139700.1	Pm026471
OG0000098	Prupe.7G138600.1	Pm026461
OG0000098	Prupe.7G139100.1	Pm026467
OG0000098	Prupe.7G138900.1	Pm026465
OG0000098	Prupe.7G138700.1	Pm026463
OG0000098	Prupe.7G138500.1	Pm026459
OG0000098	Prupe.7G138800.1	Pm026464
OG0000098	Prupe.7G139200.1	Pm026468
OG0000098	Prupe.7G139500.1	Pm026469, Pm026466
OG0000101	Prupe.2G162300.1, Prupe.2G162200.1, Prupe.4G240700.1, Prupe.1G171500.1, Prupe.4G241100.1, Prupe.4G240800.1, Prupe.2G161900.1, Prupe.1G171600.1, Prupe.2G161800.1, Prupe.2G161600.1, Prupe.1G171800.1, Prupe.2G161100.1, Prupe.2G160800.1, Prupe.2G161200.1, Prupe.2G160900.1, Prupe.2G161400.1, Prupe.2G161500.1, Prupe.2G160100.3, Prupe.2G160500.1, Prupe.2G160600.1, Prupe.2G160400.1, Prupe.2G161300.1, Pru…	Pm018039
OG0000102	Prupe.7G028500.1	Pm012308
OG0000102	Prupe.5G232700.1	Pm025083
OG0000102	Prupe.1G364800.1	Pm006202
OG0000102	Prupe.4G095300.1	Pm010570
OG0000102	Prupe.5G099500.1	Pm005648, Pm023820
OG0000102	Prupe.6G064900.1	Pm000495
OG0000102	Prupe.6G268300.1	Pm002568
OG0000102	Prupe.2G295200.1	Pm019332
OG0000104	Prupe.2G007600.1	Pm016385
OG0000104	Prupe.7G072800.1	Pm025997
OG0000104	Prupe.3G041400.1	Pm013271
OG0000104	Prupe.2G165500.2	Pm030020
OG0000104	Prupe.5G098200.2	Pm023830
OG0000104	Prupe.3G040500.1	Pm013264, Pm013265
OG0000104	Prupe.8G211500.1	Pm020458
OG0000104	Prupe.6G018400.3	Pm028169
OG0000104	Prupe.7G073400.1	Pm025992
OG0000110	Prupe.2G268400.1, Prupe.6G128300.1, Prupe.6G128000.1, Prupe.6G128100.1, Prupe.6G128200.1, Prupe.I005200.1, Prupe.7G011200.1	Pm028639, Pm028636, Pm028640, Pm001308
OG0000110	Prupe.I005000.1	Pm019253, Pm008514
OG0000110	Prupe.1G537900.1, Prupe.1G538100.1	Pm004354
OG0000110	Prupe.3G147000.1	Pm019249, Pm019250, Pm019252
OG0000111	Prupe.1G078800.1	Pm017830, Pm022322, Pm017316, Pm022241, Pm028988, Pm017306, Pm014920, Pm016694, Pm016494, Pm007436, Pm023764, Pm029660, Pm008897, Pm016080, Pm014759, Pm002683, Pm031262, Pm014758, Pm004224, Pm008672, Pm013453, Pm001144, Pm017372
OG0000113	Prupe.6G149800.1	Pm028231
OG0000113	Prupe.4G114100.1	Pm020714, Pm008234, Pm003721, Pm001178, Pm013133, Pm013739, Pm030555, Pm028675, Pm009069, Pm006080, Pm018501, Pm029021, Pm015997, Pm028035, Pm002109, Pm016711, Pm001477, Pm023049, Pm006027, Pm023063, Pm010777
OG0000115	Prupe.4G198000.1	Pm011705, Pm011722, Pm011716
OG0000115	Prupe.4G198600.1	Pm001780
OG0000115	Prupe.4G194400.1	Pm011675, Pm011672, Pm029243
OG0000115	Prupe.4G194500.1	Pm011677, Pm011709, Pm030844, Pm029449, Pm001779, Pm011718, Pm011713, Pm011725, Pm011703, Pm011724, Pm011726, Pm011723
OG0000118	Prupe.8G135600.1	Pm021219, Pm011029, Pm023102
OG0000118	Prupe.8G148200.1	Pm021123
OG0000118	Prupe.8G148500.1, Prupe.8G148400.1	Pm021120
OG0000118	Prupe.8G147500.1	Pm021128
OG0000118	Prupe.8G129900.1	Pm021311
OG0000118	Prupe.8G148000.1	Pm021125
OG0000118	Prupe.8G147700.1	Pm021122, Pm021124, Pm021126
OG0000118	Prupe.8G147800.1, Prupe.8G147900.1, Prupe.8G148300.1	Pm021121
OG0000119	Prupe.2G057600.5	Pm017005
OG0000119	Prupe.2G057100.1, Prupe.2G057800.1	Pm029804
OG0000119	Prupe.2G056100.1	Pm016821
OG0000119	Prupe.2G018300.1	Pm016837, Pm016832
OG0000119	Prupe.2G055700.1	Pm016845
OG0000119	Prupe.2G066600.1	Pm030408
OG0000119	Prupe.2G068900.1	Pm028858, Pm030324, Pm030395
OG0000121	Prupe.4G150700.1	Pm011159
OG0000121	Prupe.5G081800.1	Pm023630
OG0000121	Prupe.8G042400.4, Prupe.2G255600.1	Pm018980
OG0000121	Prupe.4G151000.1, Prupe.4G190200.1, Prupe.4G221500.1	Pm011900
OG0000121	Prupe.4G151100.1	Pm011157, Pm011154
OG0000121	Prupe.4G221400.1	Pm011898
OG0000124	Prupe.4G072800.1	Pm010323
OG0000124	Prupe.1G069800.1	Pm008850
OG0000124	Prupe.1G089000.1	Pm008662
OG0000124	Prupe.1G088600.1	Pm008656
OG0000124	Prupe.1G088800.1	Pm008658
OG0000124	Prupe.1G088900.1	Pm008659, Pm008661, Pm027875
OG0000125	Prupe.1G433200.1, Prupe.1G433100.1	Pm005300
OG0000126	Prupe.6G020700.1, Prupe.6G020800.1, Prupe.6G020500.1	Pm028153
OG0000126	Prupe.6G020900.1	Pm028143
OG0000126	Prupe.6G021500.1	Pm000442
OG0000126	Prupe.6G021600.1	Pm000443
OG0000126	Prupe.6G020400.1	Pm028138, Pm028145, Pm028159, Pm028149, Pm028135, Pm028137, Pm028156
OG0000127	Prupe.1G010700.1	Pm009518
OG0000127	Prupe.1G159600.1	Pm028912, Pm007833, Pm007926, Pm017063, Pm007901
OG0000127	Prupe.2G067500.1	Pm007899, Pm007908, Pm007906, Pm016950
OG0000127	Prupe.1G011000.1, Prupe.1G235500.1	Pm009517
OG0000128	Prupe.1G160400.1	Pm007887, Pm021892, Pm020277, Pm020780, Pm020949, Pm007519, Pm007539, Pm020660, Pm020665, Pm030309, Pm020662, Pm020666, Pm020951, Pm020827, Pm028599, Pm020784, Pm020785, Pm020978, Pm020787, Pm020983, Pm020664, Pm020826
OG0000129	Prupe.7G107800.1	Pm028110
OG0000129	Prupe.7G106500.1	Pm028099
OG0000129	Prupe.7G106700.1	Pm028101, Pm028105
OG0000129	Prupe.2G234200.1	Pm018798
OG0000129	Prupe.2G234300.1	Pm018802
OG0000129	Prupe.2G013200.1, Prupe.2G234400.1	Pm018800
OG0000129	Prupe.7G107400.2	Pm028109
OG0000129	Prupe.7G108100.1, Prupe.7G108500.1	Pm028118, Pm028119
OG0000132	Prupe.2G065700.3	Pm016978
OG0000132	Prupe.6G150800.2	Pm001595
OG0000132	Prupe.7G007600.1, Prupe.7G007200.1	Pm025366, Pm025367
OG0000132	Prupe.6G150000.1	Pm001582
OG0000132	Prupe.6G150200.1	Pm001587
OG0000132	Prupe.6G150500.1, Prupe.6G150400.1	Pm001593, Pm001592, Pm029700, Pm029695
OG0000133	Prupe.1G478600.1	Pm004597
OG0000133	Prupe.5G000300.1	Pm018642
OG0000133	Prupe.6G161300.1	Pm001784
OG0000133	Prupe.8G035100.1	Pm022536
OG0000133	Prupe.7G265400.1	Pm027756
OG0000133	Prupe.8G216900.1	Pm020515
OG0000133	Prupe.2G014300.2	Pm016264
OG0000134	Prupe.8G024600.1	Pm028209, Pm022602
OG0000136	Prupe.4G239300.1	Pm017100, Pm021792
OG0000136	Prupe.4G239200.1	Pm030815
OG0000136	Prupe.4G237900.1	Pm012083, Pm030819
OG0000136	Prupe.4G238600.1	Pm028578
OG0000136	Prupe.4G238300.1	Pm030817
OG0000136	Prupe.4G238000.1	Pm012082
OG0000139	Prupe.4G073000.1	Pm010322
OG0000139	Prupe.3G003100.3	Pm012882
OG0000139	Prupe.3G123600.1, Prupe.3G123700.1, Prupe.3G123800.1	Pm029770, Pm029769
OG0000140	Prupe.3G138000.1	Pm000941
OG0000140	Prupe.6G106300.1	Pm001068
OG0000140	Prupe.6G117400.1	Pm025365
OG0000140	Prupe.6G093300.1, Prupe.6G081600.1, Prupe.3G114700.1, Prupe.6G195600.1, Prupe.6G088600.1, Prupe.6G087400.1	Pm000798
OG0000140	Prupe.6G094000.1	Pm000934, Pm000937
OG0000141	Prupe.3G140800.1	Pm022136, Pm025645
OG0000141	Prupe.4G245100.1	Pm003867, Pm028964, Pm007144, Pm022427, Pm022263, Pm008552, Pm029343, Pm031091, Pm007304, Pm031071, Pm016999, Pm007541, Pm007689, Pm012819, Pm001642, Pm012263, Pm016927, Pm001524
OG0000142	Prupe.3G047300.1	Pm013327
OG0000142	Prupe.3G047400.1	Pm013328
OG0000142	Prupe.3G047100.1	Pm013324
OG0000142	Prupe.6G319100.1	Pm003091
OG0000142	Prupe.2G120700.1	Pm017641, Pm017644, Pm017647
OG0000142	Prupe.3G013300.1	Pm012983
OG0000142	Prupe.3G013500.1	Pm020491, Pm012984
OG0000142	Prupe.1G188300.1	Pm007556, Pm007558, Pm007590, Pm007557
OG0000143	Prupe.1G534600.1	Pm004387
OG0000143	Prupe.1G292000.1	Pm030583
OG0000143	Prupe.5G046700.1, Prupe.1G291100.1, Prupe.1G296400.1, Prupe.8G021800.1, Prupe.8G026400.1, Prupe.1G296100.1, Prupe.1G296000.1, Prupe.1G291200.1, Prupe.1G296300.1, Prupe.1G296900.1, Prupe.1G296600.1, Prupe.1G291700.1, Prupe.1G291900.1, Prupe.1G292100.1, Prupe.1G292700.1, Prupe.1G291500.1, Prupe.1G291800.1	Pm030584
OG0000144	Prupe.7G015100.1	Pm028690
OG0000144	Prupe.7G015300.1	Pm028691
OG0000144	Prupe.7G015500.1	Pm016749, Pm029852, Pm029856, Pm016751, Pm029853, Pm029849, Pm016750, Pm016753, Pm029850, Pm016752, Pm029855, Pm029860, Pm029858, Pm029861, Pm028693, Pm029857, Pm029859
OG0000145	Prupe.5G108900.1	Pm024003, Pm024002, Pm023994, Pm024001, Pm024000, Pm023997, Pm023996, Pm023998, Pm024007, Pm024024, Pm024006, Pm024005, Pm024017, Pm024021, Pm024013, Pm024015, Pm024011, Pm024008, Pm024009, Pm024023, Pm024019
OG0000147	Prupe.1G549100.1	Pm004225
OG0000147	Prupe.1G548300.1, Prupe.1G548400.1, Prupe.1G465800.1	Pm004235
OG0000147	Prupe.1G548700.1	Pm004228
OG0000147	Prupe.1G548600.1	Pm004229
OG0000147	Prupe.1G549000.1	Pm004226
OG0000147	Prupe.1G548800.1, Prupe.1G548900.1	Pm004227
OG0000149	Prupe.6G176700.1	Pm002034
OG0000151	Prupe.5G049400.1	Pm025828
OG0000151	Prupe.5G014400.1, Prupe.5G049300.1, Prupe.4G256700.1, Prupe.6G167700.1, Prupe.1G245200.1	Pm028435, Pm028753
OG0000151	Prupe.5G014200.1	Pm018084, Pm023724, Pm014635, Pm005769
OG0000151	Prupe.7G027800.1	Pm014073, Pm005961, Pm028480
OG0000152	Prupe.8G186000.1	Pm020739
OG0000152	Prupe.8G186100.1	Pm020740, Pm029413
OG0000152	Prupe.8G186200.1	Pm020741
OG0000152	Prupe.8G150700.1	Pm021089, Pm021091
OG0000152	Prupe.I000900.1, Prupe.8G150600.1, Prupe.I001000.1	Pm021092
OG0000152	Prupe.6G211600.1	Pm002299, Pm002300
OG0000153	Prupe.3G094800.1	Pm013736
OG0000153	Prupe.3G094900.1	Pm015044
OG0000153	Prupe.3G199200.1, Prupe.3G196000.1	Pm015070, Pm031202
OG0000153	Prupe.3G195900.1, Prupe.3G199500.1	Pm022336
OG0000153	Prupe.3G199900.1	Pm015015, Pm015039, Pm015071, Pm031121
OG0000154	Prupe.6G281100.1	Pm002873
OG0000154	Prupe.7G088700.1	Pm002877
OG0000154	Prupe.6G281500.1	Pm002869
OG0000154	Prupe.6G281400.2	Pm002870
OG0000154	Prupe.6G288800.1	Pm004335
OG0000154	Prupe.8G054300.1, Prupe.8G054400.1	Pm022204
OG0000154	Prupe.6G281000.1	Pm002874, Pm002878
OG0000155	Prupe.2G070800.1	Pm009117, Pm007395, Pm007760, Pm028108, Pm007916, Pm029811, Pm007491, Pm029990, Pm011896, Pm025403, Pm017122, Pm030350, Pm007917, Pm001577, Pm016989, Pm001372, Pm012251, Pm012216, Pm014242, Pm012086
OG0000156	Prupe.4G195300.1, Prupe.4G195500.1, Prupe.4G195700.1	Pm011680
OG0000156	Prupe.4G195000.1	Pm011679
OG0000156	Prupe.4G196400.1	Pm011690
OG0000156	Prupe.4G196000.1, Prupe.4G196200.5	Pm011687
OG0000156	Prupe.4G195800.1	Pm011685, Pm008932, Pm027401
OG0000156	Prupe.4G195100.1, Prupe.4G195600.1, Prupe.4G195400.1	Pm011683
OG0000157	Prupe.5G159300.1	Pm024425
OG0000157	Prupe.5G186200.1	Pm024424, Pm024426, Pm024378, Pm024427, Pm027945, Pm010730, Pm010827, Pm010662, Pm010832, Pm010776, Pm010361, Pm010775, Pm014933, Pm010661, Pm010833, Pm024814, Pm024812, Pm024811
OG0000158	Prupe.3G055600.1	Pm014877
OG0000158	Prupe.3G054500.1	Pm030882
OG0000158	Prupe.6G069300.1	Pm030883
OG0000158	Prupe.3G056100.1	Pm013384
OG0000158	Prupe.7G208900.1, Prupe.3G019400.1, Prupe.3G056000.1, Prupe.3G021900.1	Pm030867, Pm014948
OG0000158	Prupe.3G055800.1	Pm030871, Pm014880, Pm030872, Pm014878
OG0000159	Prupe.8G154700.1, Prupe.8G154800.1, Prupe.8G154600.1	Pm020984
OG0000159	Prupe.7G159200.1, Prupe.8G246500.1, Prupe.8G246800.1, Prupe.8G154000.1, Prupe.8G154300.1, Prupe.8G153400.1, Prupe.8G154400.1, Prupe.8G154100.1, Prupe.8G154200.1, Prupe.8G154500.1	Pm026666
OG0000159	Prupe.8G153300.1	Pm021058
OG0000161	Prupe.8G181300.1	Pm020693
OG0000163	Prupe.4G087100.1	Pm010485
OG0000163	Prupe.4G086600.1	Pm010475
OG0000163	Prupe.4G086900.1	Pm010480
OG0000163	Prupe.4G086700.1	Pm010484, Pm010476, Pm010482
OG0000163	Prupe.6G202600.1	Pm002219, Pm002220
OG0000165	Prupe.8G019300.1	Pm023386, Pm004311, Pm017966, Pm014165, Pm030040, Pm022398, Pm001787, Pm008533, Pm012790, Pm014212, Pm028864, Pm028924, Pm011336, Pm014156, Pm007200, Pm014236, Pm007075, Pm022672
OG0000166	Prupe.3G201000.1	Pm015030
OG0000166	Prupe.3G174600.1	Pm014613
OG0000166	Prupe.3G174700.1	Pm014614
OG0000166	Prupe.4G076200.1	Pm010290
OG0000166	Prupe.4G076300.1	Pm010289
OG0000166	Prupe.3G004100.1	Pm012891
OG0000169	Prupe.2G013600.1, Prupe.4G256500.1, Prupe.1G268400.1, Prupe.8G014900.1, Prupe.6G116200.1, Prupe.7G015200.1	Pm012203
OG0000169	Prupe.8G182700.2	Pm020704
OG0000169	Prupe.7G188000.1	Pm026968
OG0000169	Prupe.8G182800.1	Pm020705
OG0000169	Prupe.5G003600.1	Pm022892
OG0000171	Prupe.5G114000.1	Pm024097
OG0000171	Prupe.2G306300.1	Pm019794
OG0000171	Prupe.6G296100.1	Pm003004, Pm020859
OG0000171	Prupe.2G183100.1	Pm018419
OG0000171	Prupe.6G039600.1	Pm000231
OG0000171	Prupe.6G033700.2	Pm000429
OG0000172	Prupe.7G268600.1	Pm027788
OG0000172	Prupe.7G268800.2	Pm027790
OG0000172	Prupe.7G268700.1	Pm027789
OG0000172	Prupe.6G211500.1	Pm002298
OG0000172	Prupe.7G269100.1	Pm027793
OG0000172	Prupe.4G262100.1, Prupe.4G262300.1	Pm012207
OG0000173	Prupe.4G018200.1	Pm009674
OG0000173	Prupe.4G217100.1	Pm011788, Pm011790
OG0000174	Prupe.2G232200.1, Prupe.2G232000.1, Prupe.6G081300.1, Prupe.6G251900.1, Prupe.5G134000.1, Prupe.7G028400.1	Pm002738, Pm018700, Pm018773, Pm029256
OG0000175	Prupe.5G090000	Pm023773
OG0000176	Prupe.1G074100	Pm004420
OG0000177	Prupe.3G006000.2	Pm012909
OG0000177	Prupe.6G307000.3	Pm003226
OG0000177	Prupe.2G157000.1	Pm017988
OG0000177	Prupe.1G580900.1	Pm003880
OG0000177	Prupe.3G115200.1	Pm013990
OG0000177	Prupe.4G064700.1	Pm010268
OG0000178	Prupe.3G304000.1	Pm011069, Pm028567, Pm016179
OG0000178	Prupe.5G112500.1	Pm024984, Pm004879
OG0000178	Prupe.1G012500.1	Pm009090, Pm010757, Pm010768
OG0000178	Prupe.1G318200.1	Pm011301, Pm023048, Pm004881, Pm004902
OG0000180	Prupe.1G095500.1	Pm008557
OG0000180	Prupe.5G176400.1	Pm024703
OG0000180	Prupe.1G256200.1	Pm006639
OG0000180	Prupe.3G113100.3	Pm014011
OG0000180	Prupe.4G067300.1	Pm010161
OG0000180	Prupe.1G334900.2	Pm005885
OG0000180	Prupe.5G031500.4	Pm023183
OG0000181	Prupe.8G235500.1	Pm020258
OG0000181	Prupe.8G235300.1	Pm020256
OG0000181	Prupe.8G235400.1	Pm020257
OG0000181	Prupe.1G007800.1	Pm009489
OG0000181	Prupe.1G007900.1	Pm009488
OG0000181	Prupe.1G007500.1	Pm009483
OG0000181	Prupe.1G007700.1	Pm009486
OG0000181	Prupe.1G160000.1, Prupe.1G160200.1	Pm007894
OG0000182	Prupe.8G224400.1	Pm020600
OG0000182	Prupe.8G224500.2	Pm020601
OG0000182	Prupe.1G038700.1	Pm009370
OG0000182	Prupe.1G038600.2, Prupe.2G042500.1	Pm016664
OG0000182	Prupe.1G584600.1	Pm003834
OG0000182	Prupe.1G501300.1	Pm004866
OG0000183	Prupe.1G476700.1	Pm005110, Pm011439, Pm004586, Pm030410, Pm011446, Pm011448, Pm011440, Pm011449, Pm029930, Pm029921, Pm030274, Pm004905, Pm004912, Pm004886, Pm004890
OG0000184	Prupe.2G140300.1	Pm023413
OG0000184	Prupe.8G128400.1	Pm022995, Pm000910, Pm016315
OG0000184	Prupe.1G509200.1	Pm017844
OG0000184	Prupe.3G103800.1	Pm000640
OG0000184	Prupe.1G168800.1	Pm016824
OG0000185	Prupe.1G489400	Pm004718
OG0000186	Prupe.1G531500	Pm004417
OG0000186	Prupe.4G109700.1	Pm025181, Pm014644, Pm018653, Pm030492, Pm018065, Pm018546, Pm000980, Pm012120, Pm018254, Pm015535, Pm000731, Pm030149, Pm004731, Pm029314, Pm009161, Pm022170, Pm006940, Pm013923
OG0000191	Prupe.5G190600.1	Pm024763
OG0000191	Prupe.5G190200.1	Pm029380
OG0000191	Prupe.2G232100.1	Pm024766, Pm018774
OG0000191	Prupe.I003600.1, Prupe.5G190300.1	Pm029382, Pm024769, Pm024772, Pm024764, Pm024758, Pm024765
OG0000191	Prupe.5G190500.1	Pm024757, Pm024760, Pm003843
OG0000192	Prupe.4G093200.1	Pm010552
OG0000192	Prupe.4G093400.1	Pm010554
OG0000192	Prupe.4G094100.1	Pm010558
OG0000192	Prupe.4G093600.1	Pm007854, Pm007851, Pm007858
OG0000192	Prupe.4G093300.1	Pm010541
OG0000192	Prupe.4G094000.1, Prupe.4G091900.1	Pm010532
OG0000193	Prupe.3G277500.1	Pm015788
OG0000193	Prupe.3G277300.1	Pm015790
OG0000193	Prupe.3G277400.1	Pm015789
OG0000193	Prupe.3G278000.1	Pm015782
OG0000193	Prupe.3G278100.1, Prupe.3G277900.1	Pm015784
OG0000193	Prupe.3G277800.1	Pm015780
OG0000193	Prupe.3G250900.1	Pm015792
OG0000194	Prupe.3G013100.1	Pm012981
OG0000194	Prupe.1G202100.1	Pm007321
OG0000194	Prupe.1G201900.1	Pm007319, Pm007315, Pm007316
OG0000194	Prupe.1G202500.3	Pm007323, Pm007324, Pm007335, Pm007337, Pm007330, Pm007334
OG0000195	Prupe.2G129000.1	Pm017693
OG0000195	Prupe.2G129100.1	Pm017694
OG0000195	Prupe.1G196200.1	Pm007360
OG0000195	Prupe.1G099100.1	Pm008599
OG0000195	Prupe.2G323700.1	Pm019625
OG0000197	Prupe.3G235500.1	Pm015379
OG0000198	Prupe.1G156300.1	Pm007955
OG0000198	Prupe.1G156900.1	Pm007952
OG0000198	Prupe.1G157000.1	Pm007951
OG0000198	Prupe.1G156600.1	Pm007909
OG0000198	Prupe.1G156400.1, Prupe.1G156800.1	Pm007914, Pm007954
OG0000198	Prupe.1G156700.1, Prupe.1G156500.1	Pm007910, Pm007913
OG0000199	Prupe.2G228400.1	Pm023300
OG0000199	Prupe.7G048700.1	Pm025742
OG0000199	Prupe.2G228800.1	Pm018742
OG0000199	Prupe.6G198200.1	Pm031342, Pm030288, Pm018735, Pm030289, Pm023298, Pm000410, Pm005190, Pm031059, Pm031339, Pm002155, Pm002156
OG0000201	Prupe.3G055300.1	Pm009195
OG0000201	Prupe.1G526400.1, Prupe.3G019600.1, Prupe.3G019500.1, Prupe.3G021800.1, Prupe.3G064900.1	Pm013491, Pm013070, Pm013044
OG0000201	Prupe.6G311600.1, Prupe.1G541000.1, Prupe.2G270000.1, Prupe.2G270200.1	Pm013140
OG0000202	Prupe.3G185200.1	Pm014848
OG0000202	Prupe.3G185000.1	Pm014846
OG0000202	Prupe.3G184800.1	Pm014839
OG0000202	Prupe.3G184700.1	Pm014842, Pm014845
OG0000202	Prupe.3G184600.1	Pm014838, Pm014836
OG0000202	Prupe.3G184900.1	Pm014843, Pm014844
OG0000202	Prupe.3G185100.1	Pm014847
OG0000205	Prupe.3G022000.1	Pm012977, Pm012970, Pm012973, Pm012971, Pm012976, Pm012979, Pm008090, Pm012972, Pm012978, Pm022939, Pm013076, Pm017606, Pm008778, Pm018343, Pm022938
OG0000206	Prupe.1G440000.1	Pm030988
OG0000206	Prupe.1G439800.1	Pm013761
OG0000206	Prupe.1G439900.1	Pm013762
OG0000208	Prupe.6G021700.1, Prupe.6G016200.1, Prupe.6G021100.1, Prupe.4G054300.1	Pm000437, Pm028187, Pm031354
OG0000208	Prupe.6G192700.1, Prupe.1G522300.1, Prupe.1G369600.1, Prupe.4G234500.1	Pm002093, Pm004470, Pm006248
OG0000210	Prupe.5G137100.1	Pm024282
OG0000210	Prupe.6G163400.1	Pm001875
OG0000210	Prupe.6G078800.1	Pm000870
OG0000210	Prupe.7G077300.2	Pm025952
OG0000210	Prupe.6G254100.2	Pm002717
OG0000210	Prupe.2G235000.1	Pm018805
OG0000211	Prupe.5G054500.1	Pm029730
OG0000211	Prupe.1G573300.1	Pm003761
OG0000211	Prupe.8G115900.1	Pm021475
OG0000211	Prupe.7G138200.1	Pm026453
OG0000211	Prupe.1G521600.1	Pm004465
OG0000211	Prupe.6G192200.1	Pm002088
OG0000212	Prupe.6G341900.1	Pm003511
OG0000212	Prupe.6G141300.3	Pm027977, Pm029352
OG0000212	Prupe.6G342000.1, Prupe.6G342100.1	Pm003512
OG0000212	Prupe.1G022000.1, Prupe.1G021900.1, Prupe.1G022200.1	Pm009227
OG0000213	Prupe.3G229900.1	Pm015324
OG0000213	Prupe.3G229300.1, Prupe.3G228900.1	Pm015319
OG0000213	Prupe.3G230000.1	Pm015325
OG0000213	Prupe.3G229700.1	Pm015322
OG0000213	Prupe.3G229800.1	Pm015323
OG0000213	Prupe.3G229500.1, Prupe.3G229000.1	Pm015320
OG0000213	Prupe.3G229400.1	Pm015321
OG0000214	Prupe.4G227800.2	Pm007249, Pm029745, Pm011963
OG0000214	Prupe.4G227700.1	Pm011962
OG0000214	Prupe.4G227500.5	Pm011960
OG0000215	Prupe.1G061700.1	Pm023725, Pm002064, Pm014422, Pm001681, Pm025525, Pm031298, Pm012849, Pm007295, Pm029703, Pm003092, Pm007289, Pm012415, Pm001599, Pm007250
OG0000216	Prupe.4G208900.1	Pm011735, Pm000964
OG0000216	Prupe.3G138100.1, Prupe.6G091900.1	Pm000963, Pm027886
OG0000216	Prupe.6G091800.1	Pm000965
OG0000216	Prupe.2G219900.1	Pm018606
OG0000216	Prupe.2G219800.1	Pm018605
OG0000217	Prupe.1G127100.1	Pm008273, Pm008268, Pm008267, Pm008257, Pm008270, Pm008254, Pm008272, Pm000928, Pm008258, Pm000927, Pm008259, Pm008261, Pm008262, Pm008255, Pm008266, Pm008269
OG0000218	Prupe.5G194900.1	Pm002460
OG0000218	Prupe.1G465700.1	Pm007392, Pm022493, Pm004074, Pm017404, Pm030902, Pm024366, Pm031009, Pm021957, Pm025586, Pm013855, Pm030940, Pm011551, Pm029950, Pm025543
OG0000219	Prupe.1G230900.1, Prupe.1G231400.1	Pm006921
OG0000219	Prupe.5G084700.1	Pm023684
OG0000219	Prupe.1G231000.1, Prupe.1G230500.1, Prupe.1G230300.1, Prupe.1G229900.1	Pm006936
OG0000219	Prupe.1G230800.1	Pm006928, Pm006929
OG0000219	Prupe.1G231300.1	Pm006923
OG0000220	Prupe.4G028300.1	Pm009827
OG0000220	Prupe.1G174500.1	Pm007696
OG0000220	Prupe.4G100700.1	Pm010613
OG0000220	Prupe.4G027900.1	Pm009821, Pm009813
OG0000220	Prupe.4G028200.1	Pm007698, Pm009826, Pm009825
OG0000221	Prupe.1G092300.1	Pm008691
OG0000221	Prupe.1G092700.1	Pm008690, Pm008696
OG0000221	Prupe.1G007400.1	Pm009482
OG0000221	Prupe.1G092900.1, Prupe.1G093000.1	Pm008697, Pm008700
OG0000221	Prupe.1G092400.1, Prupe.1G092500.1	Pm018020, Pm008692, Pm008693
OG0000222	Prupe.7G198200.1	Pm027086
OG0000222	Prupe.7G197700.1	Pm027090
OG0000222	Prupe.3G039300.1	Pm013243
OG0000222	Prupe.7G197500.1	Pm027092
OG0000222	Prupe.7G198100.1	Pm027084
OG0000222	Prupe.7G197900.1	Pm027089
OG0000222	Prupe.7G198000.1, Prupe.7G198300.1	Pm027081, Pm027088
OG0000223	Prupe.3G101600.1	Pm013829
OG0000223	Prupe.3G101700.1	Pm013831
OG0000223	Prupe.6G286700.1, Prupe.3G101100.1	Pm013821
OG0000223	Prupe.3G095000.1	Pm013737
OG0000223	Prupe.3G101800.1	Pm021952, Pm013833
OG0000224	Prupe.2G209200.1	Pm018491
OG0000224	Prupe.2G095700.1	Pm017241
OG0000224	Prupe.2G095900.1, Prupe.2G096000.1	Pm017242
OG0000224	Prupe.2G095600.1, Prupe.2G095800.1	Pm017240
OG0000227	Prupe.6G267400.1	Pm002578
OG0000227	Prupe.6G065500.1	Pm000486
OG0000227	Prupe.6G065300.1	Pm000482
OG0000227	Prupe.6G065400.1	Pm000485
OG0000227	Prupe.6G065600.1	Pm000488
OG0000227	Prupe.2G167300.1	Pm030004
OG0000227	Prupe.5G099200.2	Pm023823
OG0000229	Prupe.6G239900.1	Pm002516
OG0000230	Prupe.6G090400.2	Pm000736
OG0000230	Prupe.6G091700.1	Pm000966
OG0000230	Prupe.7G267300.1	Pm027774
OG0000230	Prupe.5G105500.1	Pm023935
OG0000230	Prupe.2G175200.1	Pm018234
OG0000232	Prupe.6G018700.1	Pm028166
OG0000232	Prupe.2G005500.1	Pm016361, Pm016362
OG0000232	Prupe.2G005300.1	Pm016360
OG0000232	Prupe.2G005800.1	Pm016364, Pm016365
OG0000233	Prupe.3G181000.1	Pm014803
OG0000233	Prupe.5G051300.1	Pm014799
OG0000233	Prupe.4G094200.1	Pm010533, Pm010536, Pm010556, Pm010553, Pm010551
OG0000234	Prupe.2G044900.1, Prupe.4G246900.1, Prupe.1G231200.1, Prupe.1G208200.1	Pm013075, Pm006130
OG0000234	Prupe.2G199900.1, Prupe.7G019600.1, Prupe.2G097600.1, Prupe.2G055100.1, Prupe.3G109000.1, Prupe.3G109300.1, Prupe.3G109600.1, Prupe.1G055400.1	Pm000436
OG0000235	Prupe.8G229400.1	Pm020651
OG0000235	Prupe.8G228900.1, Prupe.8G229000.1	Pm020648
OG0000235	Prupe.1G032100.1	Pm009440
OG0000235	Prupe.I000300.1	Pm009435
OG0000235	Prupe.I000200.1, Prupe.1G032500.1	Pm009436, Pm009441, Pm009442
OG0000236	Prupe.6G257700.1	Pm002678
OG0000236	Prupe.6G072100.1	Pm000700
OG0000236	Prupe.6G258000.1	Pm002675
OG0000236	Prupe.6G089300.1	Pm000749
OG0000236	Prupe.6G089100.1	Pm000751
OG0000237	Prupe.6G070000.1	Pm000679
OG0000237	Prupe.6G069900.1	Pm000678
OG0000237	Prupe.6G069700.1	Pm000675, Pm000677
OG0000239	Prupe.1G479700.1	Pm004609
OG0000239	Prupe.1G479600.1	Pm004608
OG0000239	Prupe.1G247300.1, Prupe.3G043600.1	Pm013293
OG0000240	Prupe.2G032500.5	Pm030992
OG0000240	Prupe.2G310100.1	Pm019756
OG0000240	Prupe.2G189200.1	Pm018362
OG0000240	Prupe.5G122400.1	Pm024137
OG0000240	Prupe.6G012400.1	Pm000123
OG0000240	Prupe.7G080800.1	Pm025923
OG0000241	Prupe.3G135100.1	Pm027991
OG0000241	Prupe.3G135200.1	Pm014312, Pm014313
OG0000241	Prupe.3G154600.1	Pm029388
OG0000241	Prupe.3G155200.1, Prupe.3G155300.1	Pm014305
OG0000243	Prupe.5G160600.1	Pm024410
OG0000243	Prupe.3G296100.1	Pm015597
OG0000243	Prupe.7G259200.1	Pm027700
OG0000243	Prupe.3G146300.1	Pm014410
OG0000243	Prupe.1G295500.1	Pm030550
OG0000243	Prupe.3G247400.1	Pm015419
OG0000244	Prupe.7G156500.1	Pm026641
OG0000244	Prupe.6G177700.1	Pm029406
OG0000244	Prupe.8G097000.1	Pm021751
OG0000244	Prupe.8G095000.1	Pm021770
OG0000244	Prupe.8G095400.1	Pm021772, Pm021766
OG0000244	Prupe.8G094800.1	Pm016780, Pm016781
OG0000245	Prupe.1G372000.1	Pm006273
OG0000245	Prupe.8G089000.1	Pm021833
OG0000245	Prupe.8G089100.1	Pm021830, Pm021832
OG0000245	Prupe.8G088800.1	Pm021834
OG0000245	Prupe.8G088900.2	Pm021836, Pm021837
OG0000246	Prupe.3G005800.1	Pm012907
OG0000246	Prupe.3G049800.1	Pm013351
OG0000246	Prupe.4G106400.1	Pm010679
OG0000246	Prupe.4G106300.1, Prupe.4G113800.1	Pm010770
OG0000246	Prupe.I001700.1, Prupe.4G106900.1	Pm010684
OG0000247	Prupe.1G107500.1	Pm008463
OG0000247	Prupe.1G107900.1	Pm008458
OG0000247	Prupe.1G108100.1	Pm008457
OG0000247	Prupe.1G108000.1	Pm008460
OG0000247	Prupe.1G107600.1, Prupe.1G107400.1, Prupe.1G107300.1, Prupe.1G107200.1	Pm008466
OG0000248	Prupe.8G086600.1	Pm021863, Pm021865
OG0000248	Prupe.3G109800.1	Pm013912
OG0000248	Prupe.3G110100.1, Prupe.3G110200.1	Pm013920
OG0000249	Prupe.4G077400.1	Pm010373
OG0000249	Prupe.1G019700.1	Pm008745, Pm009252
OG0000249	Prupe.4G046400.1	Pm010035
OG0000249	Prupe.4G077500.1	Pm003168, Pm000140, Pm010193, Pm030299, Pm010189, Pm010195
OG0000251	Prupe.2G053000.1, Prupe.5G093800.1	Pm022365, Pm001756, Pm014233, Pm007664, Pm007413, Pm030087, Pm023598, Pm013784, Pm030057, Pm028401, Pm007478, Pm030900, Pm023446, Pm029342
OG0000252	Prupe.6G261400.1	Pm002634
OG0000252	Prupe.6G260000.3	Pm002653
OG0000252	Prupe.6G259500.1	Pm002657
OG0000252	Prupe.6G259800.1	Pm002655
OG0000252	Prupe.6G259600.1	Pm002656
OG0000252	Prupe.6G261500.1	Pm002639, Pm002633
OG0000252	Prupe.6G259900.1	Pm002654
OG0000253	Prupe.3G146200.1	Pm014405, Pm014409, Pm027905, Pm014393, Pm028620, Pm028621, Pm029247, Pm029548, Pm029547, Pm014396, Pm014402, Pm014406, Pm004788, Pm016531, Pm028292
OG0000255	Prupe.2G105300.1	Pm017430, Pm030928, Pm017395, Pm017396, Pm017401, Pm030927, Pm017427, Pm030929, Pm031293, Pm017292, Pm027831, Pm030926, Pm017424, Pm030925, Pm031378
OG0000256	Prupe.8G217100.1	Pm020518
OG0000256	Prupe.8G217000.1	Pm020516
OG0000256	Prupe.8G217700.1, Prupe.8G226900.1, Prupe.8G217400.2	Pm020524
OG0000256	Prupe.8G217600.1	Pm020521, Pm020522, Pm020526, Pm020527
OG0000256	Prupe.8G217300.1, Prupe.8G217200.1	Pm020519
OG0000259	Prupe.1G541200.1	Pm004325
OG0000259	Prupe.6G211000.1	Pm002293
OG0000259	Prupe.6G210900.1	Pm002292
OG0000261	Prupe.2G112900.1, Prupe.2G113000.1, Prupe.2G112600.1	Pm017493
OG0000261	Prupe.2G112800.1, Prupe.2G113500.1	Pm017509
OG0000261	Prupe.2G113600.1	Pm017499, Pm017510, Pm017500, Pm028587
OG0000262	Prupe.2G150200.1	Pm018080
OG0000262	Prupe.2G150600.1, Prupe.2G150500.1, Prupe.2G150400.1	Pm018082
OG0000262	Prupe.2G149900.1, Prupe.2G150300.1	Pm018081, Pm018079
OG0000262	Prupe.2G151500.1, Prupe.2G151800.1	Pm018092
OG0000266	Prupe.5G027500.3	Pm023143
OG0000266	Prupe.5G027700.1	Pm023145
OG0000266	Prupe.2G326600.4	Pm019597
OG0000266	Prupe.1G003500.1	Pm009574
OG0000266	Prupe.8G182500.1	Pm020702
OG0000267	Prupe.2G243800.1	Pm018859
OG0000267	Prupe.2G243400.1	Pm018853
OG0000268	Prupe.7G083100.1	Pm026146
OG0000270	Prupe.3G129600.1	Pm014207
OG0000270	Prupe.3G129800.1, Prupe.3G129400.1	Pm014200
OG0000270	Prupe.3G119100.1, Prupe.3G120200.1, Prupe.3G119700.1	Pm029664
OG0000271	Prupe.1G042100.1	Pm009333
OG0000271	Prupe.4G184200.1	Pm026681
OG0000271	Prupe.1G005500.1	Pm009592
OG0000272	Prupe.1G108400.1	Pm008487
OG0000272	Prupe.3G073500.1	Pm008482, Pm008453, Pm008454, Pm013578
OG0000272	Prupe.1G106000.1	Pm008488
OG0000272	Prupe.6G045800.1, Prupe.6G043600.1	Pm000150, Pm000274
OG0000274	Prupe.5G093700.1	Pm023887
OG0000274	Prupe.5G094000.1	Pm023886
OG0000274	Prupe.5G093500.1, Prupe.5G093600.1	Pm023785
OG0000274	Prupe.5G094400.1, Prupe.5G094300.1	Pm023883
OG0000274	Prupe.5G094200.1	Pm023884
OG0000275	Prupe.4G178100.2	Pm011515
OG0000275	Prupe.4G178000.1, Prupe.4G206300.1	Pm011758
OG0000275	Prupe.4G206800.1, Prupe.4G178300.1	Pm011517
OG0000276	Prupe.6G049300.1	Pm031131
OG0000276	Prupe.6G050200.1	Pm000191
OG0000276	Prupe.6G050000.1	Pm000189
OG0000276	Prupe.6G049600.1, Prupe.6G049400.1	Pm000186
OG0000277	Prupe.3G050200.1	Pm013355
OG0000277	Prupe.3G298200.1	Pm015576
OG0000277	Prupe.7G210000.1	Pm027165
OG0000277	Prupe.8G089500.1	Pm021826
OG0000277	Prupe.7G163100.1	Pm026703
OG0000277	Prupe.1G372800.1	Pm006285, Pm006281
OG0000278	Prupe.8G114200.1	Pm021548
OG0000278	Prupe.8G114300.1	Pm021551
OG0000278	Prupe.8G114600.1, Prupe.8G115100.1, Prupe.8G114800.1	Pm021553
OG0000278	Prupe.8G114400.1, Prupe.8G114500.1	Pm021552
OG0000279	Prupe.4G133600.1	Pm011088
OG0000279	Prupe.4G133500.2	Pm011089
OG0000279	Prupe.4G132900.1	Pm011098
OG0000279	Prupe.4G133400.1	Pm011090
OG0000279	Prupe.4G133300.1	Pm011091
OG0000280	Prupe.6G052100.1	Pm019820
OG0000280	Prupe.3G302000.1	Pm003149, Pm016197, Pm015556, Pm016201
OG0000280	Prupe.3G301900.1	Pm003148
OG0000280	Prupe.6G357400.1, Prupe.6G357700.1	Pm019815, Pm003665
OG0000281	Prupe.7G000100.1	Pm015079
OG0000281	Prupe.5G234500.1	Pm025066
OG0000281	Prupe.5G234400.1	Pm001970, Pm001703, Pm028577
OG0000282	Prupe.6G156400.1	Pm001674
OG0000282	Prupe.6G156200.1, Prupe.6G156300.1	Pm028327
OG0000282	Prupe.6G156500.1, Prupe.6G156600.1	Pm001676, Pm001677
OG0000283	Prupe.2G085100.1	Pm017147
OG0000283	Prupe.2G085300.1	Pm017153
OG0000283	Prupe.2G085200.1	Pm017149
OG0000283	Prupe.2G085800.1	Pm017159
OG0000283	Prupe.2G085700.1, Prupe.2G086000.1	Pm017161
OG0000283	Prupe.2G084900.1, Prupe.2G085000.1	Pm017146
OG0000284	Prupe.2G084300.1	Pm017139
OG0000284	Prupe.6G121200.1	Pm001259
OG0000284	Prupe.6G121500.1	Pm001265
OG0000284	Prupe.6G121800.1	Pm001262
OG0000284	Prupe.6G121900.1	Pm001266
OG0000284	Prupe.6G122100.1	Pm001268
OG0000284	Prupe.7G115200.1	Pm026214
OG0000285	Prupe.2G080500.1, Prupe.2G081000.1, Prupe.2G080200.1	Pm017134, Pm017184, Pm017126
OG0000285	Prupe.2G080800.1, Prupe.2G080100.1	Pm017128, Pm017181, Pm009362, Pm017120
OG0000287	Prupe.8G037200.1	Pm007816
OG0000287	Prupe.7G095400.1	Pm023593, Pm030950, Pm028598, Pm001718, Pm023096, Pm024049, Pm001487, Pm029527, Pm025866, Pm003283, Pm030932, Pm005514
OG0000289	Prupe.2G082100.1	Pm017118, Pm029260
OG0000289	Prupe.2G033800.1	Pm030841, Pm030862, Pm030836, Pm027835, Pm031267, Pm030075, Pm031266, Pm030838, Pm028433, Pm002189, Pm002192
OG0000290	Prupe.1G537500.1	Pm004357
OG0000290	Prupe.1G536800.1	Pm004365
OG0000290	Prupe.4G152600.1	Pm011139
OG0000290	Prupe.4G153100.1	Pm011135
OG0000290	Prupe.4G152900.1, Prupe.4G153000.1	Pm011136
OG0000290	Prupe.4G152800.1	Pm011137
OG0000290	Prupe.4G152700.1	Pm011138
OG0000291	Prupe.2G062800.1	Pm016860
OG0000291	Prupe.7G020400.1	Pm006825, Pm013954, Pm017838, Pm007371, Pm013953, Pm028838, Pm028845, Pm021678, Pm007682, Pm028790, Pm022123, Pm031092
OG0000292	Prupe.7G061200.1	Pm006971
OG0000292	Prupe.6G193000.1	Pm026053, Pm029583
OG0000292	Prupe.2G102600.1, Prupe.8G117400.1	Pm021495
OG0000292	Prupe.8G054800.1, Prupe.2G094900.1	Pm030259
OG0000293	Prupe.4G140700.1	Pm011011, Pm028798
OG0000293	Prupe.4G140800.1	Pm016771, Pm010966, Pm011010, Pm011033, Pm011034, Pm011503, Pm010972, Pm031288, Pm010969, Pm010967, Pm011009
OG0000295	Prupe.8G206000.1	Pm020398
OG0000295	Prupe.8G205900.1	Pm020396
OG0000295	Prupe.8G206100.1, Prupe.3G116400.1	Pm020381, Pm020397, Pm020400, Pm020404, Pm020405, Pm020402, Pm020426, Pm018905, Pm020399
OG0000296	Prupe.8G100900.1	Pm021652, Pm030070
OG0000296	Prupe.8G101000.1	Pm021649
OG0000296	Prupe.8G105300.1, Prupe.8G105600.1, Prupe.8G105400.1, Prupe.8G105500.1	Pm021605, Pm021606, Pm027883
OG0000296	Prupe.8G100700.1	Pm031233
OG0000297	Prupe.7G207700.1	Pm027189
OG0000297	Prupe.7G207900.1, Prupe.7G208100.3	Pm027185
OG0000297	Prupe.7G207800.1	Pm027188, Pm027187
OG0000298	Prupe.4G265000.1	Pm029997
OG0000298	Prupe.2G166100.1	Pm030012
OG0000298	Prupe.2G166300.1	Pm030014
OG0000303	Prupe.4G054600.1	Pm031357
OG0000303	Prupe.4G172800.1	Pm011345
OG0000303	Prupe.2G137800.1	Pm017815
OG0000303	Prupe.2G137500.1	Pm017812
OG0000303	Prupe.2G141600.1, Prupe.2G141500.1	Pm017861
OG0000304	Prupe.4G063500.1	Pm022879
OG0000304	Prupe.6G160500.1	Pm010255
OG0000305	Prupe.1G463800.1	Pm004935
OG0000305	Prupe.8G055000.1, Prupe.4G141600.1	Pm010987
OG0000306	Prupe.1G275100.1	Pm006495
OG0000307	Prupe.8G164200.1	Pm020851
OG0000307	Prupe.4G277700.1	Pm012546
OG0000307	Prupe.1G491000.3	Pm004733
OG0000307	Prupe.1G491300.1	Pm004736
OG0000307	Prupe.1G491100.1	Pm004734
OG0000307	Prupe.1G491200.1	Pm004735
OG0000313	Prupe.3G193400.1	Pm014924
OG0000313	Prupe.7G121600.1	Pm026275
OG0000313	Prupe.7G249400.1	Pm027603
OG0000313	Prupe.6G359600.1, Prupe.1G483100.1	Pm004642
OG0000315	Prupe.7G254300.1	Pm027652
OG0000315	Prupe.7G254400.1, Prupe.1G525100.1	Pm027653
OG0000315	Prupe.7G253900.1	Pm027647
OG0000315	Prupe.7G254100.1	Pm027651, Pm027650
OG0000316	Prupe.5G022800.1	Pm023085
OG0000316	Prupe.5G023600.1	Pm023091
OG0000316	Prupe.5G023400.1, Prupe.5G023000.1, Prupe.5G023200.1, Prupe.5G022900.1	Pm023086, Pm023087
OG0000317	Prupe.4G200700.1, Prupe.8G106800.1	Pm029457
OG0000317	Prupe.4G029500.1	Pm009840
OG0000317	Prupe.8G250100.1	Pm019923
OG0000317	Prupe.8G250000.1	Pm019922
OG0000317	Prupe.6G332900.1	Pm003418
OG0000318	Prupe.7G182300.1	Pm026804, Pm026805, Pm026803
OG0000318	Prupe.7G182600.1	Pm026801
OG0000318	Prupe.7G182400.1	Pm007977, Pm026802
OG0000318	Prupe.7G182500.1	Pm026800
OG0000319	Prupe.1G572400.3	Pm003941
OG0000319	Prupe.5G046000.2, Prupe.5G045900.1	Pm014727
OG0000319	Prupe.5G045700.1	Pm014728
OG0000319	Prupe.4G247400.1	Pm012072
OG0000319	Prupe.6G149400.1	Pm001942, Pm001943
OG0000320	Prupe.1G561200.1	Pm004050
OG0000320	Prupe.7G041900.1	Pm025813
OG0000320	Prupe.7G042100.1	Pm025812
OG0000321	Prupe.1G245400.1	Pm006761, Pm006760
OG0000321	Prupe.1G245100.1, Prupe.1G244700.1	Pm006768
OG0000321	Prupe.1G338900.1	Pm005929
OG0000322	Prupe.6G127800.1, Prupe.1G002500.1	Pm009561
OG0000323	Prupe.2G263600.2	Pm019059
OG0000323	Prupe.6G042000.1	Pm000258
OG0000323	Prupe.6G292300.1	Pm003044
OG0000323	Prupe.3G265800.1	Pm015900
OG0000323	Prupe.1G276700.1	Pm006477
OG0000323	Prupe.5G195200.1	Pm024893
OG0000325	Prupe.1G528100.1	Pm004531
OG0000325	Prupe.6G196400.1	Pm002138
OG0000325	Prupe.3G239000.1	Pm015514
OG0000325	Prupe.7G001800.1, Prupe.1G521900.1	Pm004467
OG0000325	Prupe.8G064700.1	Pm022212
OG0000326	Prupe.7G005100.1	Pm025398
OG0000326	Prupe.6G004100.1	Pm000088
OG0000326	Prupe.1G542600.1	Pm004307
OG0000326	Prupe.6G212700.1	Pm002313
OG0000326	Prupe.3G269300.1	Pm015866
OG0000327	Prupe.7G226500.1	Pm027369
OG0000327	Prupe.5G177400.2	Pm024691
OG0000327	Prupe.1G362900.1	Pm006182
OG0000327	Prupe.8G165000.1	Pm026917
OG0000328	Prupe.8G188300.1	Pm020758
OG0000328	Prupe.1G196000.1, Prupe.8G188400.1, Prupe.8G188500.1	Pm020759
OG0000328	Prupe.1G195600.5	Pm022171
OG0000328	Prupe.8G188600.1, Prupe.1G195700.1	Pm022169
OG0000328	Prupe.1G195800.1	Pm007352
OG0000330	Prupe.I003300.1	Pm001736
OG0000330	Prupe.8G034800.1	Pm022538, Pm022542
OG0000330	Prupe.8G034300.1	Pm028429, Pm028904
OG0000330	Prupe.8G053400.1	Pm022541
OG0000330	Prupe.8G032300.1, Prupe.8G031900.1	Pm022858
OG0000331	Prupe.7G005500.1	Pm025397
OG0000331	Prupe.2G056500.1	Pm016829
OG0000331	Prupe.7G036300.1	Pm025673, Pm025676
OG0000331	Prupe.7G031900.1, Prupe.7G030700.1, Prupe.7G036100.1	Pm025585, Pm025580
OG0000332	Prupe.5G042100.1	Pm023295, Pm023296
OG0000332	Prupe.5G042200.1	Pm023305
OG0000332	Prupe.1G389300.1	Pm005732
OG0000332	Prupe.1G389200.1	Pm005733, Pm005734
OG0000333	Prupe.6G123500.1	Pm016087, Pm011961, Pm021709, Pm012793, Pm022527, Pm021057, Pm022210, Pm005651, Pm024565, Pm000925, Pm002718, Pm029617, Pm023437
OG0000334	Prupe.5G012300.1	Pm031218, Pm031216, Pm031214, Pm008709, Pm008710, Pm031215, Pm029235, Pm011861, Pm021344, Pm001119, Pm029647, Pm023366, Pm008707
OG0000337	Prupe.3G123400.1	Pm007345, Pm012826, Pm016901, Pm022491, Pm030904, Pm014439, Pm030373, Pm011979, Pm002425, Pm030539, Pm016705, Pm004075, Pm022492
OG0000338	Prupe.6G227400.1	Pm002452
OG0000338	Prupe.6G227100.1	Pm002450
OG0000338	Prupe.6G227000.1	Pm002449
OG0000338	Prupe.6G226900.1	Pm002448
OG0000338	Prupe.6G226800.1, Prupe.6G226600.1	Pm002446
OG0000338	Prupe.6G226700.1	Pm002447
OG0000340	Prupe.1G398000.1, Prupe.1G398200.1	Pm005643
OG0000340	Prupe.1G397600.1	Pm005655
OG0000340	Prupe.4G162100.1, Prupe.1G087300.1	Pm008732
OG0000340	Prupe.1G397700.1	Pm005644, Pm005645
OG0000340	Prupe.1G397900.1	Pm005647
OG0000341	Prupe.2G199800.1	Pm007658
OG0000341	Prupe.2G199100.1	Pm028743
OG0000341	Prupe.2G199400.1, Prupe.2G200100.1	Pm028745
OG0000341	Prupe.2G199600.1	Pm028738, Pm028734, Pm028736
OG0000341	Prupe.2G199500.1	Pm028737
OG0000342	Prupe.1G072400.1, Prupe.1G072300.1	Pm008875
OG0000342	Prupe.3G120600.1, Prupe.3G122000.1, Prupe.3G121900.1	Pm013968, Pm029746
OG0000342	Prupe.3G122700.1	Pm013874, Pm029758, Pm029759
OG0000343	Prupe.1G041300.2	Pm009341, Pm009122, Pm009057, Pm009052, Pm009064, Pm028243, Pm009017, Pm028241, Pm009157, Pm009024, Pm009060, Pm009037, Pm009063
OG0000344	Prupe.4G125300.1	Pm010906, Pm010908
OG0000344	Prupe.4G029900.1	Pm009845
OG0000344	Prupe.4G126400.1, Prupe.4G126600.1	Pm010924
OG0000344	Prupe.4G125200.1, Prupe.4G125500.1	Pm010910
OG0000345	Prupe.4G031800.1	Pm009862
OG0000345	Prupe.4G031200.1	Pm009858
OG0000345	Prupe.4G031400.1	Pm009860
OG0000345	Prupe.8G238600.1	Pm020201, Pm020290, Pm020198, Pm020200
OG0000345	Prupe.4G031600.1	Pm009861
OG0000346	Prupe.2G054100.1, Prupe.2G053900.1	Pm016632, Pm030028, Pm029952, Pm031237, Pm028550, Pm028791, Pm031144, Pm030027, Pm029947, Pm031146, Pm031145, Pm028916
OG0000347	Prupe.2G168400.1, Prupe.2G169100.1, Prupe.2G168800.1, Prupe.2G169000.1, Prupe.2G169500.1	Pm018164
OG0000347	Prupe.2G168700.1, Prupe.2G169200.1, Prupe.1G067000.1, Prupe.2G167700.1, Prupe.2G172300.1, Prupe.2G099600.1, Prupe.2G167500.1	Pm029998
OG0000348	Prupe.8G041000.1	Pm022432, Pm022287, Pm022435
OG0000348	Prupe.2G113100.1	Pm022396
OG0000348	Prupe.2G113200.1	Pm022431, Pm022395
OG0000348	Prupe.8G044400.1	Pm022468, Pm022397, Pm022400
OG0000349	Prupe.6G338200.1, Prupe.1G136100.1, Prupe.1G136200.1, Prupe.2G226800.1, Prupe.1G232200.1, Prupe.8G172200.1, Prupe.2G064500.1, Prupe.1G136000.1, Prupe.1G135800.1, Prupe.1G113700.1, Prupe.1G098500.1, Prupe.1G117400.1, Prupe.1G384200.1	Pm022755
OG0000350	Prupe.5G130700.1	Pm029399
OG0000350	Prupe.5G130600.1	Pm028607
OG0000350	Prupe.5G087900.1	Pm023738
OG0000350	Prupe.5G087600.6	Pm023735
OG0000350	Prupe.5G130300.1	Pm028604
OG0000350	Prupe.5G130400.1	Pm028605
OG0000350	Prupe.5G130500.1	Pm028606
OG0000351	Prupe.6G017500.1, Prupe.6G017000.1	Pm028183
OG0000351	Prupe.6G016600.1, Prupe.6G016300.1	Pm028186
OG0000351	Prupe.6G017400.1	Pm028180
OG0000351	Prupe.6G016700.1	Pm028184
OG0000351	Prupe.6G017300.1, Prupe.6G017100.1	Pm028179
OG0000355	Prupe.1G203800.1	Pm030708
OG0000357	Prupe.8G018000.1	Pm022690
OG0000357	Prupe.2G047200.1	Pm031239, Pm028463
OG0000359	Prupe.2G000500.1	Pm016407
OG0000359	Prupe.1G054200.1	Pm009081
OG0000359	Prupe.8G211100.1	Pm020454
OG0000359	Prupe.6G347100.1	Pm003565
OG0000359	Prupe.7G204100.1	Pm027021
OG0000360	Prupe.4G233300.1, Prupe.3G035400.1	Pm013203
OG0000360	Prupe.8G057600.1	Pm022189
OG0000360	Prupe.7G090800.2	Pm026064
OG0000360	Prupe.2G075100.3	Pm017091
OG0000360	Prupe.7G089600.1	Pm026079
OG0000361	Prupe.1G547200.10	Pm004249, Pm023587
OG0000363	Prupe.4G054800.1	Pm031359
OG0000363	Prupe.4G173600.1	Pm011334, Pm027884, Pm011332, Pm011333, Pm012051, Pm012052, Pm011337, Pm011335
OG0000364	Prupe.8G196000.1	Pm020292
OG0000364	Prupe.8G195500.1	Pm029866
OG0000364	Prupe.8G195700.2	Pm029864
OG0000364	Prupe.8G195900.1, Prupe.8G195800.1	Pm029863
OG0000366	Prupe.8G174600.1	Pm020959
OG0000366	Prupe.1G367500.1	Pm006231
OG0000366	Prupe.7G097700.1	Pm028014
OG0000366	Prupe.6G236000.1	Pm030122
OG0000366	Prupe.6G103900.1	Pm001041
OG0000367	Prupe.7G167600.1	Pm026747
OG0000367	Prupe.1G569500.1	Pm003968
OG0000369	Prupe.2G305700.1	Pm019799
OG0000369	Prupe.5G201300.1, Prupe.7G187800.1	Pm026966, Pm030270
OG0000369	Prupe.5G202700.1, Prupe.5G202500.1, Prupe.5G202600.1	Pm003753, Pm004288
OG0000371	Prupe.4G105300.1	Pm010664
OG0000372	Prupe.6G250100.1	Pm002754
OG0000372	Prupe.6G113500.1	Pm000822, Pm000828, Pm000835, Pm001165
OG0000373	Prupe.3G128100.1	Pm014215
OG0000374	Prupe.5G107100.1	Pm023952
OG0000374	Prupe.6G349000.1	Pm003584
OG0000374	Prupe.1G038500.1	Pm009373
OG0000374	Prupe.2G241300.1	Pm018673
OG0000375	Prupe.1G346600.1	Pm006009
OG0000375	Prupe.5G236300.1	Pm025050
OG0000375	Prupe.1G148700.1	Pm008041
OG0000375	Prupe.3G166500.1	Pm014515
OG0000376	Prupe.2G303000.1	Pm019826
OG0000377	Prupe.7G229400.1	Pm027406
OG0000377	Prupe.7G003800.1	Pm025340
OG0000377	Prupe.6G011900.1	Pm000120
OG0000377	Prupe.1G445600.3	Pm005176
OG0000377	Prupe.3G060400.1	Pm013435
OG0000378	Prupe.8G064100.1, Prupe.1G520900.1	Pm004458
OG0000378	Prupe.1G520800.1	Pm004457
OG0000379	Prupe.3G145100.1, Prupe.5G024400.1	Pm023105
OG0000379	Prupe.4G016200.1	Pm009696
OG0000379	Prupe.3G213400.3	Pm015125
OG0000379	Prupe.8G244700.1	Pm019866
OG0000380	Prupe.1G175600.1	Pm007717
OG0000380	Prupe.1G175500.1	Pm007715
OG0000380	Prupe.2G050800.1, Prupe.1G175700.1	Pm007718
OG0000380	Prupe.1G175800.1	Pm030390
OG0000381	Prupe.4G077200.1	Pm027966
OG0000382	Prupe.3G141100.1, Prupe.3G140700.1	Pm014169, Pm014043, Pm027865
OG0000382	Prupe.7G117400.1, Prupe.7G117600.1, Prupe.7G117300.1	Pm026237, Pm026238
OG0000383	Prupe.4G101300.1	Pm010618
OG0000383	Prupe.8G222300.1	Pm020583
OG0000383	Prupe.6G349800.1	Pm003590
OG0000383	Prupe.1G040300.1	Pm009352
OG0000384	Prupe.5G240300.1	Pm025260
OG0000384	Prupe.1G339900.1	Pm005938
OG0000384	Prupe.3G016000.1	Pm013007
OG0000384	Prupe.3G015900.1	Pm012963
OG0000385	Prupe.5G241500.1	Pm025248
OG0000385	Prupe.5G241600.2	Pm025247
OG0000385	Prupe.1G022900.1	Pm009221
OG0000386	Prupe.2G304600.1	Pm019808
OG0000386	Prupe.2G177900.1	Pm018214
OG0000386	Prupe.2G179300.1	Pm018201
OG0000387	Prupe.7G158400.1	Pm026659
OG0000388	Prupe.1G279000.1	Pm006455
OG0000388	Prupe.3G248200.1	Pm015411
OG0000388	Prupe.5G210400.2	Pm017565, Pm025010
OG0000388	Prupe.1G294000.1, Prupe.1G294100.1	Pm030563
OG0000389	Prupe.2G315100.1	Pm019707
OG0000389	Prupe.5G128100.1	Pm024236, Pm024235
OG0000389	Prupe.7G169800.1	Pm026772
OG0000390	Prupe.4G136900.1	Pm011051
OG0000390	Prupe.5G082900.1	Pm010657, Pm010658, Pm011407, Pm022801, Pm010654, Pm010650, Pm010648
OG0000391	Prupe.4G001800.1	Pm009648
OG0000391	Prupe.3G193800.1, Prupe.3G147300.1	Pm014927, Pm014930, Pm014928
OG0000392	Prupe.8G018400.1, Prupe.8G018300.1	Pm022684
OG0000392	Prupe.8G018600.1	Pm022682
OG0000392	Prupe.8G207300.1, Prupe.8G207100.1, Prupe.8G018100.1	Pm022687
OG0000394	Prupe.4G248100.1	Pm012276
OG0000394	Prupe.4G248200.1	Pm012280
OG0000394	Prupe.4G248300.1	Pm012287
OG0000394	Prupe.4G248400.1	Pm012281
OG0000394	Prupe.4G248600.1	Pm012289
OG0000395	Prupe.2G114300.1	Pm017516
OG0000395	Prupe.1G333900.1	Pm005874
OG0000395	Prupe.5G047800.1	Pm014707
OG0000395	Prupe.5G121300.1	Pm024119
OG0000395	Prupe.2G188500.1	Pm018369
OG0000396	Prupe.4G043200.1	Pm009995
OG0000396	Prupe.3G156700.1	Pm014295
OG0000396	Prupe.3G156800.1	Pm014293
OG0000396	Prupe.3G156400.1, Prupe.3G156600.1, Prupe.3G156500.1	Pm014296
OG0000397	Prupe.6G025100.1	Pm000328
OG0000397	Prupe.6G025000.1	Pm000244
OG0000397	Prupe.6G024800.1	Pm000324
OG0000397	Prupe.6G024900.1	Pm000325, Pm000326, Pm000327
OG0000398	Prupe.1G239900.1	Pm006816
OG0000398	Prupe.5G161300.1	Pm024400
OG0000398	Prupe.8G206800.1	Pm020410
OG0000398	Prupe.1G060900.1	Pm008984
OG0000398	Prupe.3G296600.1	Pm015592
OG0000399	Prupe.3G055000.1	Pm030877
OG0000399	Prupe.1G343000.1	Pm005973
OG0000399	Prupe.7G216300.1	Pm027274
OG0000399	Prupe.2G089300.1	Pm017280
OG0000399	Prupe.5G054000.1, Prupe.5G054100.1	Pm029735
OG0000400	Prupe.2G122700.1	Pm017615
OG0000400	Prupe.7G222800.1	Pm007924, Pm031111, Pm031115, Pm026315, Pm026781, Pm001142, Pm000411, Pm027341
OG0000401	Prupe.8G071700.1, Prupe.1G090900.1, Prupe.4G240900.1, Prupe.4G247600.1, Prupe.1G241200.1, Prupe.6G115900.1, Prupe.4G181800.1, Prupe.6G327500.1, Prupe.3G076700.1, Prupe.1G534100.1	Pm025437, Pm027896
OG0000402	Prupe.7G065900.1	Pm013924, Pm015246
OG0000402	Prupe.1G257900.1	Pm004607, Pm018390, Pm018545, Pm012686, Pm001099, Pm025798, Pm029590
OG0000403	Prupe.8G066600.1	Pm022142
OG0000403	Prupe.8G066500.1	Pm022051, Pm022041, Pm022046, Pm022053, Pm022054
OG0000404	Prupe.5G169200.1	Pm012974, Pm012060, Pm000409, Pm000270, Pm028677, Pm013088, Pm013685, Pm021948, Pm002779, Pm011863, Pm008571, Pm025633
OG0000405	Prupe.1G178900.1	Pm031050, Pm016354, Pm016448, Pm001588, Pm014144, Pm025613, Pm015503, Pm003684, Pm000373, Pm017447, Pm001795, Pm014230
OG0000406	Prupe.6G007800.1	Pm000637
OG0000406	Prupe.6G008600.1	Pm000620, Pm000633
OG0000406	Prupe.6G007700.2	Pm000638
OG0000406	Prupe.6G008000.1	Pm000635
OG0000406	Prupe.6G008400.1, Prupe.6G008300.1	Pm000621
OG0000409	Prupe.8G016500.1	Pm022701
OG0000409	Prupe.1G173000.1	Pm028816, Pm007116, Pm021637, Pm013375, Pm029829, Pm014476, Pm019276, Pm007618, Pm002875, Pm008940
OG0000411	Prupe.3G126800.1	Pm008798, Pm022148, Pm008563, Pm021607, Pm004441, Pm004493, Pm004540, Pm005977, Pm029814, Pm026295, Pm005085, Pm030339
OG0000412	Prupe.1G299200.3	Pm030504
OG0000412	Prupe.8G148900.1	Pm021113, Pm021114
OG0000412	Prupe.8G149000.1	Pm021115, Pm021116, Pm021112
OG0000412	Prupe.8G148700.1	Pm021118
OG0000412	Prupe.1G384700.1	Pm005771
OG0000416	Prupe.2G128700.1, Prupe.2G131000.1, Prupe.2G128600.1, Prupe.2G128400.1, Prupe.2G130900.1, Prupe.2G130300.1, Prupe.2G130700.1, Prupe.2G130400.1, Prupe.2G130500.1, Prupe.4G168900.1, Prupe.2G130100.1, Prupe.2G130600.1	Pm017688
OG0000417	Prupe.7G215500.1	Pm027264
OG0000417	Prupe.7G215400.1	Pm024761, Pm018063, Pm018069, Pm018071, Pm018066, Pm017961, Pm017960, Pm022339, Pm027262, Pm027267
OG0000418	Prupe.8G185000.1	Pm020728
OG0000418	Prupe.6G052200.1, Prupe.8G080900.1, Prupe.4G238700.1, Prupe.8G084200.1, Prupe.3G026300.1, Prupe.1G170400.1, Prupe.4G230800.1, Prupe.2G074700.1, Prupe.3G245500.1, Prupe.8G185100.1	Pm020729
OG0000419	Prupe.5G025300.1	Pm023113
OG0000419	Prupe.5G025600.1	Pm023117
OG0000419	Prupe.5G025500.1	Pm023115
OG0000419	Prupe.5G025400.1	Pm023114
OG0000419	Prupe.5G025200.1, Prupe.5G025000.1, Prupe.5G025100.1	Pm023112
OG0000420	Prupe.5G085800.1	Pm023694
OG0000420	Prupe.5G085700.1	Pm023693
OG0000420	Prupe.5G085000.1	Pm023689
OG0000420	Prupe.5G085100.1	Pm023690
OG0000420	Prupe.5G085200.1	Pm023691
OG0000421	Prupe.7G090400.1	Pm026068, Pm028923, Pm024181, Pm024204, Pm024178, Pm024210, Pm029686, Pm029687, Pm024177, Pm024211, Pm028593, Pm024173
OG0000422	Prupe.4G203300.1	Pm029476
OG0000422	Prupe.4G202800.1, Prupe.4G203100.1, Prupe.4G203400.1, Prupe.4G204100.1, Prupe.4G203800.1	Pm029481
OG0000422	Prupe.4G203600.1, Prupe.4G202900.1, Prupe.4G203500.1	Pm029477
OG0000423	Prupe.7G076800.1, Prupe.3G283300.1, Prupe.6G272800.1, Prupe.4G143500.1, Prupe.7G049300.1, Prupe.3G063400.1, Prupe.4G186900.1, Prupe.1G205500.1, Prupe.2G082600.1, Prupe.8G099500.1, Prupe.6G204400.1, Prupe.3G133900.1	Pm031053
OG0000426	Prupe.1G488600.1	Pm004708
OG0000427	Prupe.3G308600.1	Pm016134
OG0000429	Prupe.6G150900.2	Pm001598
OG0000432	Prupe.5G134700.1, Prupe.5G134500.1	Pm031193, Pm027860, Pm027837, Pm029586
OG0000432	Prupe.2G199700.1, Prupe.2G200200.1	Pm028735, Pm028733
OG0000436	Prupe.2G114200.1	Pm007969, Pm013074
OG0000436	Prupe.1G399000.1	Pm029616
OG0000436	Prupe.6G119000.1	Pm008306, Pm012923, Pm017179, Pm017578
OG0000437	Prupe.6G263000.1	Pm002619
OG0000437	Prupe.5G116800.2	Pm024066
OG0000437	Prupe.5G116700.1, Prupe.5G116500.1	Pm024070
OG0000438	Prupe.7G190400.1	Pm026997
OG0000441	Prupe.1G217600.1	Pm007209
OG0000445	Prupe.1G537300.1	Pm004359
OG0000445	Prupe.1G536600.1, Prupe.1G536700.1	Pm004366
OG0000445	Prupe.1G538300.1, Prupe.1G538400.1	Pm004352
OG0000446	Prupe.1G421500.1	Pm005416
OG0000446	Prupe.8G146600.1	Pm021423, Pm021136, Pm021422
OG0000446	Prupe.5G177700.6	Pm024688
OG0000446	Prupe.1G258700.2	Pm031019
OG0000447	Prupe.7G157400.1	Pm026650
OG0000447	Prupe.6G249900.1	Pm002756
OG0000447	Prupe.2G200700.1	Pm028728
OG0000447	Prupe.2G200800.1	Pm028727
OG0000450	Prupe.7G051800.1	Pm016681, Pm028252
OG0000450	Prupe.7G051900.1, Prupe.7G052000.1, Prupe.7G051700.1	Pm025784, Pm025785
OG0000451	Prupe.2G324300.1	Pm019620
OG0000451	Prupe.1G484400.2	Pm004655
OG0000451	Prupe.3G093100.1	Pm013714
OG0000451	Prupe.3G087700.2	Pm013679
OG0000451	Prupe.7G247300.8	Pm027583
OG0000454	Prupe.4G027300.1	Pm009734
OG0000454	Prupe.4G027400.1	Pm009811
OG0000454	Prupe.4G027600.1	Pm009733, Pm009807
OG0000455	Prupe.2G034800.1, Prupe.7G017300.2	Pm025443
OG0000456	Prupe.8G156100.1, Prupe.8G156000.1	Pm020995
OG0000456	Prupe.1G558600.1	Pm004099
OG0000456	Prupe.1G509100.1, Prupe.1G509500.1	Pm019153, Pm019148
OG0000457	Prupe.8G171600.1	Pm020934, Pm020921, Pm020927, Pm020929, Pm020930, Pm020928, Pm020931, Pm020925, Pm020926, Pm020932
OG0000458	Prupe.4G214300.1	Pm011827
OG0000458	Prupe.4G223800.1	Pm011923
OG0000458	Prupe.4G223700.1	Pm011922
OG0000458	Prupe.2G265900.1	Pm019278
OG0000458	Prupe.4G223900.1	Pm011924
OG0000461	Prupe.1G137700.1	Pm008156
OG0000461	Prupe.1G003400.1	Pm009573, Pm019819
OG0000461	Prupe.4G108800.1	Pm010703
OG0000461	Prupe.8G204500.1	Pm020372
OG0000463	Prupe.3G051600.1	Pm013364
OG0000463	Prupe.3G051800.1	Pm013367, Pm013365
OG0000464	Prupe.1G586000.1	Pm003820
OG0000464	Prupe.1G527100.1	Pm004523
OG0000464	Prupe.6G196000.2	Pm002133
OG0000465	Prupe.1G551600.1	Pm004197
OG0000465	Prupe.7G229900.1	Pm002555, Pm027173, Pm002554, Pm022680, Pm026533, Pm007671, Pm027411
OG0000466	Prupe.3G076100.1	Pm031348, Pm013182
OG0000466	Prupe.1G004900.1	Pm021486, Pm021488, Pm009588, Pm021487, Pm004046
OG0000468	Prupe.1G021400.1	Pm009235
OG0000468	Prupe.1G021800.1	Pm009229
OG0000468	Prupe.1G021600.1	Pm009233
OG0000468	Prupe.1G021500.1	Pm009234
OG0000468	Prupe.1G021700.1	Pm009230, Pm009232
OG0000469	Prupe.1G019400.1	Pm009257, Pm009260
OG0000469	Prupe.8G236300.3	Pm020269
OG0000469	Prupe.6G289700.1	Pm003071
OG0000469	Prupe.3G033900.1	Pm013186
OG0000471	Prupe.1G427100.1, Prupe.1G427300.1	Pm005357
OG0000472	Prupe.1G119200.1	Pm008348
OG0000473	Prupe.8G101500.1	Pm021647
OG0000473	Prupe.5G027100.1, Prupe.3G071100.1, Prupe.8G101200.1	Pm021648
OG0000474	Prupe.1G218700.1	Pm007188
OG0000474	Prupe.5G219200.1	Pm030182
OG0000474	Prupe.5G219100.1	Pm030183
OG0000474	Prupe.5G219000.1	Pm030184
OG0000475	Prupe.7G217700.1	Pm027286
OG0000475	Prupe.1G444100.2	Pm005197
OG0000475	Prupe.7G217600.1	Pm027285
OG0000475	Prupe.3G057200.1	Pm013395
OG0000475	Prupe.1G504400.1	Pm019101
OG0000476	Prupe.5G159500.1	Pm010647, Pm024421
OG0000476	Prupe.4G104800.1	Pm011405, Pm011404, Pm011406, Pm010652, Pm027840, Pm010656
OG0000477	Prupe.1G074300.1	Pm014050, Pm012804, Pm000790, Pm029054, Pm000382, Pm001076, Pm016881, Pm017707, Pm025455, Pm028453, Pm015213
OG0000478	Prupe.5G213200.1	Pm028223, Pm000585, Pm023877, Pm016994, Pm000586, Pm022771, Pm022770, Pm007235, Pm008052, Pm021841, Pm029960
OG0000479	Prupe.6G099400.1	Pm001008
OG0000479	Prupe.6G099000.1	Pm001004
OG0000479	Prupe.6G099100.1	Pm001005
OG0000479	Prupe.6G098900.1	Pm001003
OG0000479	Prupe.6G099200.1	Pm001006
OG0000479	Prupe.6G099300.1	Pm001007
OG0000480	Prupe.7G190600.1	Pm026999, Pm015317, Pm016795, Pm030787, Pm001354, Pm006008, Pm010147, Pm007669, Pm017357, Pm017358, Pm014399
OG0000481	Prupe.3G034200.1	Pm013977, Pm007393, Pm029932, Pm029805, Pm012732, Pm014287, Pm028844, Pm007261, Pm023716, Pm001529, Pm001530
OG0000482	Prupe.4G156100.1	Pm011253
OG0000482	Prupe.4G168300.1, Prupe.1G170700.1	Pm001704
OG0000482	Prupe.7G073100.1, Prupe.3G122800.1, Prupe.6G164800.1, Prupe.7G105100.1, Prupe.1G130600.1, Prupe.6G133700.1	Pm028175
OG0000483	Prupe.6G229500.1	Pm002473
OG0000483	Prupe.1G109200.1	Pm008445
OG0000483	Prupe.1G251500.1	Pm006698, Pm015691
OG0000483	Prupe.3G287000.1	Pm003211
OG0000483	Prupe.3G005200.1	Pm012901
OG0000484	Prupe.4G076900.1	Pm003021
OG0000484	Prupe.4G084600.1, Prupe.4G130100.1, Prupe.4G076700.1	Pm010450, Pm010261, Pm026498
OG0000484	Prupe.6G294200.1	Pm010284, Pm031123
OG0000485	Prupe.1G514100.1	Pm004829, Pm004842, Pm028360, Pm028362, Pm030749, Pm030977, Pm028410, Pm010946, Pm030978, Pm010950, Pm016991
OG0000489	Prupe.1G163600.3	Pm007838
OG0000489	Prupe.1G163700.1	Pm008122
OG0000489	Prupe.1G163800.1	Pm017061, Pm028913
OG0000490	Prupe.1G093600.2	Pm008515
OG0000490	Prupe.1G093300.1	Pm008703
OG0000490	Prupe.1G093700.1	Pm008521, Pm008517, Pm008516
OG0000490	Prupe.1G093800.2	Pm008519
OG0000492	Prupe.4G123000.1	Pm010877
OG0000492	Prupe.4G121900.1	Pm010880
OG0000492	Prupe.4G122600.1	Pm010872
OG0000492	Prupe.4G122800.1, Prupe.4G122900.1	Pm010876
OG0000492	Prupe.4G122100.1, Prupe.4G122300.1	Pm010870
OG0000493	Prupe.2G067000.1	Pm011403, Pm016960
OG0000493	Prupe.2G103400.1, Prupe.2G104000.1	Pm028248, Pm028467, Pm031030, Pm031323, Pm027979, Pm017375, Pm017380
OG0000494	Prupe.3G182500.1	Pm014817
OG0000494	Prupe.3G182300.1, Prupe.3G181600.1, Prupe.3G182100.1, Prupe.3G182000.1, Prupe.3G182600.1, Prupe.3G182200.1	Pm014814
OG0000494	Prupe.3G182700.1, Prupe.3G182400.1	Pm014816
OG0000495	Prupe.8G047100.1	Pm030419
OG0000495	Prupe.8G048100.1	Pm022598
OG0000495	Prupe.8G047900.1	Pm030282
OG0000495	Prupe.8G047200.1	Pm030280
OG0000495	Prupe.8G047300.1	Pm016421, Pm030281
OG0000496	Prupe.8G005100.1	Pm022737
OG0000496	Prupe.2G059000.2	Pm017016
OG0000496	Prupe.8G046700.1	Pm022386, Pm022381, Pm022390
OG0000496	Prupe.8G046500.1	Pm027925, Pm022375, Pm022380
OG0000498	Prupe.8G110600.1	Pm021559, Pm021513, Pm021568, Pm021557, Pm021519, Pm021521, Pm021529, Pm021517, Pm021524, Pm021516, Pm021520
OG0000499	Prupe.3G054800.1	Pm030879
OG0000499	Prupe.3G083200.1, Prupe.3G080800.1	Pm030464
OG0000499	Prupe.3G080500.1, Prupe.3G080600.1	Pm030434, Pm030462
OG0000500	Prupe.2G166900.1	Pm030008
OG0000500	Prupe.2G166600.1	Pm030011
OG0000500	Prupe.2G166800.1	Pm030009
OG0000500	Prupe.2G166000.1, Prupe.2G165700.1, Prupe.2G165900.1	Pm030015, Pm030018
OG0000504	Prupe.7G100000.1	Pm028038
OG0000504	Prupe.7G099900.1	Pm028037
OG0000505	Prupe.7G201400.1	Pm027050
OG0000506	Prupe.6G062300.1	Pm000521
OG0000506	Prupe.6G061900.1	Pm000523
OG0000506	Prupe.6G062200.1, Prupe.6G062100.1, Prupe.6G062000.1	Pm000522
OG0000507	Prupe.8G153500.1, Prupe.8G152900.1	Pm021062
OG0000507	Prupe.8G102800.1, Prupe.8G153200.1, Prupe.8G153800.1, Prupe.8G153100.1, Prupe.8G153700.1	Pm021060
OG0000508	Prupe.6G273000.1	Pm030680
OG0000508	Prupe.2G247800.1	Pm018897
OG0000508	Prupe.8G163100.1	Pm020838
OG0000508	Prupe.1G503100.1	Pm019087
OG0000509	Prupe.1G228200.1	Pm006991
OG0000509	Prupe.5G152400.1	Pm024492
OG0000509	Prupe.3G305300.1	Pm016168
OG0000510	Prupe.1G534700.1, Prupe.1G534900.1	Pm004385
OG0000510	Prupe.2G037600.2	Pm016719
OG0000510	Prupe.1G534800.1	Pm004384, Pm001051
OG0000512	Prupe.7G072300.1, Prupe.7G072400.1	Pm026002
OG0000512	Prupe.7G072200.1	Pm026004, Pm026003
OG0000513	Prupe.1G011400.1	Pm009524
OG0000513	Prupe.6G324200.1	Pm003329
OG0000513	Prupe.6G324600.1	Pm003332
OG0000513	Prupe.6G324400.1	Pm003331
OG0000514	Prupe.6G095700.1	Pm000914
OG0000514	Prupe.2G217300.1	Pm018577
OG0000514	Prupe.6G095200.1	Pm000918
OG0000514	Prupe.1G010400.1	Pm009514
OG0000515	Prupe.4G066500.1	Pm010150
OG0000515	Prupe.4G055200.1	Pm010371
OG0000515	Prupe.4G172300.1	Pm011348
OG0000515	Prupe.3G113200.1	Pm014007
OG0000516	Prupe.4G281200.1	Pm012605
OG0000519	Prupe.1G045600.1	Pm009146
OG0000519	Prupe.8G218300.1	Pm020535
OG0000519	Prupe.8G218400.1	Pm020536
OG0000520	Prupe.2G287800.1	Pm019402
OG0000520	Prupe.5G088600.1	Pm023747
OG0000520	Prupe.5G088500.1	Pm023746
OG0000521	Prupe.5G013200.1	Pm031211
OG0000521	Prupe.4G035800.2	Pm009903
OG0000522	Prupe.8G044200.1, Prupe.6G169600.1	Pm011423, Pm001824
OG0000522	Prupe.8G098400.1	Pm021735
OG0000522	Prupe.3G068700.1	Pm013529
OG0000524	Prupe.1G563300.1	Pm004030
OG0000524	Prupe.1G200600.1	Pm004076
OG0000524	Prupe.6G329900.1	Pm003383
OG0000524	Prupe.8G027700.1	Pm022586
OG0000525	Prupe.3G060700.1	Pm013438
OG0000525	Prupe.1G447100.2	Pm005163
OG0000525	Prupe.4G090100.1	Pm010515
OG0000525	Prupe.6G102300.1	Pm001037
OG0000526	Prupe.8G166400.1	Pm020875
OG0000526	Prupe.2G213600.1	Pm018538
OG0000526	Prupe.6G237000.1	Pm030112
OG0000526	Prupe.6G101600.1	Pm001031
OG0000528	Prupe.3G036000.1	Pm013209
OG0000528	Prupe.2G253200.1	Pm018956
OG0000528	Prupe.4G061800.1, Prupe.3G118000.1	Pm014195
OG0000529	Prupe.6G278500.1	Pm002913
OG0000529	Prupe.7G064300.1	Pm025893
OG0000529	Prupe.4G250200.1	Pm012379
OG0000530	Prupe.4G219400.1, Prupe.4G219200.1	Pm011764
OG0000530	Prupe.4G219600.1, Prupe.4G219500.1, Prupe.4G219300.1	Pm011763
OG0000531	Prupe.2G266100.1	Pm019275
OG0000532	Prupe.6G054100.1	Pm000596
OG0000532	Prupe.5G110400.1	Pm023987
OG0000532	Prupe.3G314700.1	Pm016242
OG0000533	Prupe.I003000.1, Prupe.6G051400.1	Pm000201
OG0000533	Prupe.6G051200.1, Prupe.6G051300.3	Pm000200
OG0000534	Prupe.6G356400.1	Pm003652
OG0000534	Prupe.8G229900.2	Pm020203
OG0000534	Prupe.6G346500.1	Pm003560
OG0000535	Prupe.1G556900.3	Pm004121
OG0000535	Prupe.1G365400.1	Pm006208
OG0000535	Prupe.8G159800.1	Pm021035
OG0000535	Prupe.2G075000.3	Pm017090
OG0000537	Prupe.3G283400.1	Pm015728
OG0000537	Prupe.5G175500.1	Pm024712
OG0000537	Prupe.3G034900.1	Pm013198
OG0000537	Prupe.8G076100.1	Pm021931
OG0000538	Prupe.8G243100.1	Pm020153
OG0000538	Prupe.1G152100.1	Pm008003, Pm008010, Pm008006
OG0000539	Prupe.3G187300.1	Pm014868
OG0000539	Prupe.6G185600.1	Pm001982
OG0000539	Prupe.6G185400.1, Prupe.6G185200.1	Pm001983
OG0000539	Prupe.6G185500.1	Pm001981
OG0000541	Prupe.5G227700.1	Pm025131
OG0000542	Prupe.8G016000.1	Pm022706
OG0000543	Prupe.6G212200.1	Pm002307
OG0000543	Prupe.1G363300.1	Pm006186
OG0000543	Prupe.1G579200.1	Pm003897
OG0000543	Prupe.4G121500.1	Pm010866
OG0000544	Prupe.8G203800.1	Pm020365
OG0000544	Prupe.6G244400.1	Pm002825
OG0000544	Prupe.2G221400.1	Pm018619
OG0000544	Prupe.6G090100.1	Pm000739
OG0000545	Prupe.1G043400.1	Pm009127
OG0000545	Prupe.1G043300.1, Prupe.1G043000.1	Pm009129, Pm009125
OG0000546	Prupe.1G468500.1	Pm004972
OG0000546	Prupe.1G453400.1	Pm005112
OG0000546	Prupe.7G231200.1	Pm027422
OG0000547	Prupe.5G236900.1	Pm025044
OG0000547	Prupe.1G058300.1	Pm008997
OG0000547	Prupe.1G082800.1, Prupe.1G191900.1	Pm007435
OG0000547	Prupe.1G088400.1	Pm008996, Pm008654
OG0000548	Prupe.1G251600.1	Pm006697
OG0000548	Prupe.6G309400.1	Pm003196
OG0000548	Prupe.3G005100.1	Pm012900
OG0000548	Prupe.1G111300.1	Pm008398, Pm008430
OG0000549	Prupe.1G057700.1	Pm009001
OG0000549	Prupe.1G059100.1	Pm008993
OG0000549	Prupe.1G059000.1, Prupe.1G058600.1, Prupe.1G058900.1, Prupe.1G059800.1	Pm008994
OG0000550	Prupe.8G259800.4	Pm019889, Pm009641, Pm019891, Pm031208, Pm020023, Pm020124, Pm029943, Pm020017
OG0000551	Prupe.5G172300.1, Prupe.5G173300.1, Prupe.5G173200.1, Prupe.5G172200.1, Prupe.5G173400.1	Pm025012, Pm025519, Pm024732, Pm024744, Pm024733
OG0000552	Prupe.8G200100.2	Pm020328
OG0000552	Prupe.1G159500.1	Pm007919
OG0000552	Prupe.2G130800.1	Pm017721
OG0000552	Prupe.2G130000.1	Pm017703, Pm017715
OG0000553	Prupe.5G145700.1	Pm024564
OG0000553	Prupe.1G291000.1	Pm030589
OG0000553	Prupe.5G145500.1	Pm024567
OG0000555	Prupe.4G123500.1	Pm010885
OG0000555	Prupe.5G033800.1, Prupe.4G123800.3	Pm010889
OG0000555	Prupe.5G049900.1	Pm014681
OG0000555	Prupe.8G269700.1	Pm020101
OG0000556	Prupe.6G089400.1	Pm000748
OG0000556	Prupe.6G119700.1	Pm001238
OG0000556	Prupe.4G164000.1	Pm011497
OG0000556	Prupe.6G088400.1	Pm000762
OG0000557	Prupe.1G407900.1	Pm005544
OG0000557	Prupe.1G408000.1	Pm005543
OG0000557	Prupe.1G457300.1	Pm005068
OG0000557	Prupe.1G457200.1	Pm005027, Pm005069
OG0000558	Prupe.1G233800.1	Pm006898
OG0000558	Prupe.5G155600.1	Pm024463
OG0000558	Prupe.3G300900.1	Pm016211
OG0000558	Prupe.3G301100.1	Pm016209
OG0000558	Prupe.3G301000.1	Pm016210
OG0000560	Prupe.6G034600.1	Pm000435
OG0000560	Prupe.6G034300.1	Pm000290, Pm000287
OG0000560	Prupe.6G034400.1	Pm000288, Pm014256, Pm001738, Pm021699, Pm007725
OG0000561	Prupe.1G264600.1	Pm001137
OG0000561	Prupe.6G091500.1	Pm000732, Pm021899, Pm000760, Pm000776, Pm000735, Pm000972, Pm000733, Pm000979
OG0000562	Prupe.4G255500.1	Pm011146
OG0000562	Prupe.4G154000.1, Prupe.4G153700.1	Pm011130, Pm011148, Pm011128, Pm028386
OG0000562	Prupe.4G151900.1	Pm001409, Pm014102
OG0000564	Prupe.1G203600.1	Pm030947, Pm023515, Pm011971, Pm022186, Pm012550, Pm012803, Pm017048, Pm029696, Pm006763, Pm001499
OG0000567	Prupe.6G183400.1	Pm009833
OG0000567	Prupe.6G184100.1	Pm001967, Pm001976, Pm030302, Pm030909, Pm001977, Pm001972, Pm001974, Pm001968
OG0000568	Prupe.6G228600.1	Pm002466, Pm002076, Pm022409, Pm022436, Pm025456, Pm012325, Pm004884, Pm002066, Pm013983, Pm029239
OG0000570	Prupe.6G266600.1	Pm002589
OG0000570	Prupe.6G266700.1, Prupe.6G267000.1, Prupe.6G266900.1, Prupe.6G265900.1	Pm002583, Pm002588, Pm002584, Pm002585, Pm002587
OG0000571	Prupe.1G496800.1	Pm004787
OG0000571	Prupe.1G496200.1, Prupe.1G496600.1, Prupe.1G496300.1, Prupe.1G496000.1, Prupe.1G496400.3, Prupe.1G495800.1, Prupe.1G495900.1, Prupe.1G495700.1	Pm004784
OG0000572	Prupe.1G300600.1	Pm030592, Pm028960
OG0000572	Prupe.1G285300.1, Prupe.1G285600.1	Pm006378, Pm029587
OG0000572	Prupe.1G285200.1, Prupe.1G285500.1	Pm006391
OG0000574	Prupe.3G035600.1	Pm012545
OG0000574	Prupe.5G025800.1	Pm023811
OG0000574	Prupe.2G069800.1, Prupe.7G055500.1	Pm027198
OG0000574	Prupe.8G093700.1	Pm007342, Pm011587, Pm019302
OG0000575	Prupe.7G065300.1	Pm025880, Pm025881, Pm025884
OG0000575	Prupe.7G065400.1	Pm025883, Pm025877, Pm025882
OG0000575	Prupe.7G065600.1, Prupe.7G065500.1	Pm007624
OG0000576	Prupe.1G171700.1	Pm007678, Pm029985
OG0000576	Prupe.7G087900.1	Pm026101
OG0000576	Prupe.2G142400.1, Prupe.2G076300.1	Pm017901, Pm017868, Pm017872
OG0000578	Prupe.4G092300.1	Pm010535
OG0000578	Prupe.4G099400.1	Pm010602
OG0000578	Prupe.4G099200.1	Pm010601
OG0000579	Prupe.5G181600.1	Pm024653
OG0000579	Prupe.4G126500.1, Prupe.7G247200.1	Pm027580, Pm027582
OG0000579	Prupe.6G354500.1, Prupe.6G354300.1	Pm010923
OG0000580	Prupe.3G033600.1	Pm013183
OG0000580	Prupe.3G033200.1	Pm013177
OG0000580	Prupe.3G033300.1	Pm013176, Pm013178, Pm013179
OG0000580	Prupe.3G033500.1	Pm013181
OG0000581	Prupe.3G261100.1	Pm015952, Pm015960, Pm014599, Pm014602, Pm015958, Pm015947, Pm015948, Pm015950, Pm015954, Pm015957
OG0000582	Prupe.3G184200.1	Pm014831
OG0000582	Prupe.5G164100.1	Pm024358
OG0000582	Prupe.5G163800.1	Pm024360
OG0000582	Prupe.5G163700.1	Pm024361
OG0000582	Prupe.5G164200.1, Prupe.5G164000.1	Pm024359
OG0000583	Prupe.3G226100.1	Pm015167
OG0000583	Prupe.3G226200.1, Prupe.3G226700.1	Pm015164
OG0000583	Prupe.3G226600.1	Pm015293, Pm015165
OG0000583	Prupe.3G226500.1, Prupe.3G226300.1	Pm015282
OG0000584	Prupe.3G237000.1, Prupe.3G237300.1, Prupe.3G237100.1	Pm015527
OG0000584	Prupe.3G236800.1, Prupe.3G236600.1, Prupe.4G282500.2, Prupe.3G235600.1, Prupe.3G236300.1	Pm015528, Pm015537
OG0000586	Prupe.3G274100.1	Pm015820
OG0000586	Prupe.3G273900.1	Pm015822
OG0000586	Prupe.3G274300.1	Pm015817
OG0000586	Prupe.3G274000.1	Pm015821
OG0000586	Prupe.3G274200.1	Pm015819
OG0000587	Prupe.2G116100.1	Pm017537
OG0000587	Prupe.2G116000.1	Pm017541
OG0000587	Prupe.2G116200.1	Pm017542
OG0000587	Prupe.2G115800.1	Pm017538
OG0000587	Prupe.2G116400.1	Pm017536
OG0000588	Prupe.2G124800.1	Pm017648
OG0000588	Prupe.2G125100.1	Pm017651
OG0000588	Prupe.2G125200.3	Pm017656
OG0000588	Prupe.2G125400.1, Prupe.2G124900.1	Pm017587
OG0000591	Prupe.2G207400.1	Pm018471
OG0000591	Prupe.2G207800.1	Pm018476
OG0000591	Prupe.2G207700.1	Pm018475
OG0000591	Prupe.2G207600.1	Pm018470, Pm018474
OG0000593	Prupe.8G111200.1, Prupe.8G111900.1, Prupe.8G112100.1, Prupe.8G111500.1, Prupe.8G111700.1, Prupe.8G111100.1, Prupe.8G110000.1, Prupe.8G109400.1, Prupe.8G109600.1, Prupe.8G110800.1	Pm021518
OG0000594	Prupe.5G196800.1	Pm024880
OG0000594	Prupe.5G196600.1	Pm023192, Pm022689, Pm029719, Pm022940, Pm023397, Pm024131, Pm024875, Pm024878
OG0000595	Prupe.5G212500.1	Pm024997
OG0000595	Prupe.7G101200.1	Pm028049
OG0000595	Prupe.7G060500.1, Prupe.7G180400.1	Pm028050
OG0000596	Prupe.7G161500.1, Prupe.7G161400.1, Prupe.2G034100.1, Prupe.1G194600.1, Prupe.4G265400.1, Prupe.I001300.1, Prupe.1G223100.1, Prupe.5G053800.1, Prupe.2G147900.1, Prupe.6G011300.1	Pm026687
OG0000597	Prupe.7G218900.1	Pm027299
OG0000597	Prupe.7G219500.1, Prupe.7G219100.1, Prupe.7G219300.1	Pm027302, Pm027304, Pm027305, Pm027300
OG0000597	Prupe.7G219400.1	Pm027308
OG0000598	Prupe.6G138000.1, Prupe.6G141600.1, Prupe.6G142000.1, Prupe.6G142300.1, Prupe.2G312200.1, Prupe.2G103300.1, Prupe.2G103900.1, Prupe.2G067100.1, Prupe.6G137800.1	Pm031029, Pm027980
OG0000601	Prupe.6G027700.4	Pm000355
OG0000602	Prupe.6G033800.1	Pm000430
OG0000602	Prupe.1G375200.1	Pm005863
OG0000602	Prupe.8G091900.1	Pm021801
OG0000603	Prupe.1G070100.1	Pm008853
OG0000603	Prupe.1G070300.1	Pm008856
OG0000603	Prupe.1G070400.1	Pm008859
OG0000603	Prupe.1G070200.1	Pm008855
OG0000604	Prupe.7G075000.1	Pm025976
OG0000604	Prupe.7G074900.1	Pm025978
OG0000604	Prupe.7G074800.1	Pm025979
OG0000605	Prupe.1G215600.1	Pm007076
OG0000605	Prupe.1G134300.1	Pm008194
OG0000605	Prupe.1G342300.1	Pm005965
OG0000605	Prupe.1G215900.1	Pm007077, Pm031221
OG0000606	Prupe.1G186500.2	Pm007498
OG0000606	Prupe.8G244300.1	Pm020140
OG0000607	Prupe.4G044500.1	Pm010011
OG0000607	Prupe.6G276500.1	Pm002933
OG0000607	Prupe.6G058200.2	Pm030864, Pm000557
OG0000608	Prupe.1G000500.1	Pm009539
OG0000608	Prupe.4G069900.1	Pm010352
OG0000608	Prupe.8G113900.1	Pm021545
OG0000610	Prupe.3G271700.1	Pm015840
OG0000611	Prupe.5G151400.1	Pm024502
OG0000611	Prupe.5G151600.1	Pm024501
OG0000611	Prupe.5G151500.1	Pm024500
OG0000611	Prupe.1G287200.1, Prupe.1G287100.1	Pm030624
OG0000612	Prupe.6G092300.1	Pm008638, Pm007348, Pm025434
OG0000612	Prupe.1G371400.1	Pm006267
OG0000612	Prupe.8G088600.1	Pm021840
OG0000613	Prupe.7G178500.1	Pm026843
OG0000613	Prupe.8G174900.1	Pm020963, Pm028448
OG0000614	Prupe.I004000.1, Prupe.I003800.1, Prupe.8G167700.1	Pm020887
OG0000614	Prupe.8G167400.1	Pm020885
OG0000616	Prupe.6G365200.1	Pm003737
OG0000616	Prupe.6G365100.1	Pm003735
OG0000617	Prupe.1G510600.1	Pm015975
OG0000617	Prupe.7G032600.1	Pm026580, Pm030866, Pm002872, Pm003443, Pm028483, Pm024026
OG0000618	Prupe.2G296600.1	Pm019319
OG0000618	Prupe.2G296500.1	Pm005353, Pm019323, Pm019320
OG0000619	Prupe.6G154400.1	Pm001650
OG0000620	Prupe.5G001000.1	Pm022870
OG0000620	Prupe.7G147600.1	Pm026556
OG0000621	Prupe.7G253600.1	Pm027644
OG0000621	Prupe.3G192000.1	Pm014909
OG0000623	Prupe.3G018700.1	Pm013037
OG0000623	Prupe.3G017900.1	Pm013029
OG0000623	Prupe.3G018600.2	Pm013036
OG0000623	Prupe.1G366500.1	Pm006222
OG0000624	Prupe.6G140100.1	Pm027882
OG0000624	Prupe.3G184500.1	Pm014835
OG0000625	Prupe.2G072600.1	Pm016905
OG0000627	Prupe.1G284300.1	Pm006400
OG0000627	Prupe.5G202800.1	Pm024980
OG0000627	Prupe.7G028000.1	Pm012307
OG0000627	Prupe.3G257300.1	Pm016000
OG0000628	Prupe.5G221300.1	Pm025186
OG0000628	Prupe.8G168800.1	Pm024842, Pm020898
OG0000628	Prupe.5G203000.1	Pm024548, Pm024978
OG0000629	Prupe.1G285800.1	Pm006373
OG0000629	Prupe.1G518200.1	Pm004565
OG0000629	Prupe.3G121100.1	Pm013955
OG0000629	Prupe.4G061000.1	Pm010221
OG0000630	Prupe.2G236900.1	Pm018818
OG0000631	Prupe.6G262200.2	Pm002628
OG0000631	Prupe.6G261600.1	Pm002631
OG0000631	Prupe.6G094300.1, Prupe.6G261900.1, Prupe.6G262000.1	Pm002629
OG0000633	Prupe.4G164100.1	Pm011430, Pm014790, Pm011498
OG0000633	Prupe.4G163600.1	Pm011495
OG0000635	Prupe.5G027600.2	Pm023144
OG0000635	Prupe.4G288400.2	Pm012753
OG0000635	Prupe.4G289200.1, Prupe.4G289100.1	Pm012740
OG0000637	Prupe.4G064900.2	Pm010270
OG0000637	Prupe.4G065200.1, Prupe.3G113800.1	Pm014000
OG0000638	Prupe.7G055200.1	Pm029626
OG0000639	Prupe.3G064700.1, Prupe.3G066200.1, Prupe.1G387300.1	Pm005748
OG0000640	Prupe.1G581900.1	Pm003871
OG0000640	Prupe.2G271800.1, Prupe.5G060000.2	Pm023360
OG0000640	Prupe.3G053000.1	Pm013381
OG0000641	Prupe.1G514500.1	Pm004833
OG0000642	Prupe.7G054100.1	Pm029637
OG0000642	Prupe.6G063400.1	Pm000510
OG0000642	Prupe.2G244900.1	Pm018869
OG0000642	Prupe.6G269300.1	Pm002560
OG0000644	Prupe.3G263300.1	Pm015928
OG0000644	Prupe.5G198100.1	Pm024857, Pm024861
OG0000644	Prupe.1G279400.1	Pm006449
OG0000645	Prupe.4G127100.1	Pm010929
OG0000645	Prupe.4G127300.1	Pm010931
OG0000645	Prupe.4G127200.1	Pm010930
OG0000647	Prupe.3G216000.1	Pm015098
OG0000647	Prupe.8G172900.1	Pm020941
OG0000647	Prupe.1G357100.1	Pm006120
OG0000647	Prupe.4G214400.1, Prupe.4G018800.1	Pm009669
OG0000648	Prupe.8G203400.1	Pm020363
OG0000648	Prupe.1G005100.1	Pm009590
OG0000648	Prupe.1G005700.1	Pm009597
OG0000649	Prupe.6G139200.1	Pm001436, Pm027894
OG0000649	Prupe.6G139800.1, Prupe.6G139300.1	Pm031032, Pm028344
OG0000650	Prupe.8G217800.1	Pm020528, Pm020525
OG0000650	Prupe.8G225500.1	Pm020612
OG0000650	Prupe.8G189500.1	Pm020768
OG0000652	Prupe.1G565200.1, Prupe.4G100300.1	Pm010609
OG0000652	Prupe.6G309000.1, Prupe.1G565400.1, Prupe.4G100100.1	Pm004007
OG0000652	Prupe.5G136500.1	Pm024277
OG0000653	Prupe.2G148400.1	Pm017951
OG0000653	Prupe.2G148600.1	Pm021867, Pm017952
OG0000653	Prupe.2G148500.1, Prupe.2G148700.1	Pm021868, Pm017953
OG0000654	Prupe.2G000700.1	Pm016408
OG0000654	Prupe.2G281300.1	Pm019458
OG0000654	Prupe.2G144200.1, Prupe.4G286400.1	Pm012828, Pm017899
OG0000655	Prupe.5G077700.1	Pm023578
OG0000655	Prupe.5G077600.1	Pm023576
OG0000656	Prupe.4G022800.1	Pm009776
OG0000656	Prupe.8G084800.1	Pm021679, Pm021684, Pm021689
OG0000656	Prupe.2G030500.1, Prupe.2G030400.2	Pm016456
OG0000657	Prupe.1G587000.1	Pm003811
OG0000657	Prupe.7G203700.1	Pm027026
OG0000657	Prupe.3G044000.1	Pm013296
OG0000657	Prupe.1G406800.1	Pm005555
OG0000658	Prupe.3G227300.1, Prupe.3G227500.1	Pm015299
OG0000660	Prupe.3G020400.1, Prupe.1G533600.1	Pm013055
OG0000660	Prupe.1G533700.1	Pm004396
OG0000660	Prupe.6G303900.1	Pm003258
OG0000660	Prupe.6G304100.1	Pm003257
OG0000661	Prupe.6G282600.1	Pm028095, Pm002858
OG0000661	Prupe.5G125800.1	Pm024172
OG0000661	Prupe.2G313900.1	Pm019720
OG0000662	Prupe.1G019000.1	Pm009263
OG0000662	Prupe.8G236500.1	Pm020271
OG0000662	Prupe.5G175400.1	Pm024714
OG0000662	Prupe.3G283600.1	Pm015726
OG0000663	Prupe.6G348500.1	Pm003576
OG0000663	Prupe.1G473300.1	Pm005021
OG0000663	Prupe.8G233900.3	Pm020243
OG0000663	Prupe.8G161100.1	Pm021047
OG0000664	Prupe.1G320200.1	Pm029152
OG0000664	Prupe.1G320300.1, Prupe.1G320400.1	Pm029153
OG0000664	Prupe.1G545500.1	Pm004271
OG0000664	Prupe.3G149800.1	Pm014458
OG0000665	Prupe.8G021300.1	Pm022653
OG0000665	Prupe.8G021200.1	Pm022654
OG0000665	Prupe.8G020900.1	Pm022657
OG0000665	Prupe.8G020800.1	Pm022658
OG0000667	Prupe.1G547400.1	Pm004248
OG0000667	Prupe.4G071100.1	Pm010341
OG0000667	Prupe.1G081300.1, Prupe.1G081200.1	Pm008750, Pm025550
OG0000668	Prupe.2G175000.1	Pm018236
OG0000668	Prupe.2G174800.1	Pm018237
OG0000668	Prupe.2G174700.1	Pm018246
OG0000669	Prupe.2G274700.1	Pm019521
OG0000669	Prupe.2G133400.1	Pm031388, Pm019269, Pm019234, Pm031389, Pm019239, Pm019561
OG0000670	Prupe.4G227200.1, Prupe.4G227400.1	Pm011959
OG0000670	Prupe.4G010500.1	Pm012523
OG0000670	Prupe.2G024900.1	Pm016560
OG0000670	Prupe.2G024800.1	Pm016561
OG0000671	Prupe.5G055000.1	Pm029724
OG0000671	Prupe.8G064200.1	Pm022067
OG0000671	Prupe.6G191200.1	Pm002077
OG0000671	Prupe.1G521200.1	Pm004461
OG0000672	Prupe.7G039800.1, Prupe.1G213700.1	Pm028948
OG0000672	Prupe.7G039900.1	Pm028949
OG0000672	Prupe.3G165100.1, Prupe.7G040100.1	Pm031103
OG0000673	Prupe.8G059400.1	Pm022328
OG0000673	Prupe.2G118900.1	Pm017563
OG0000673	Prupe.2G269300.1, Prupe.2G269200.1	Pm019243
OG0000674	Prupe.6G105900.1	Pm001065
OG0000675	Prupe.7G040900.1	Pm031095
OG0000675	Prupe.2G275400.1	Pm019514
OG0000675	Prupe.5G066200.1	Pm023426
OG0000676	Prupe.8G256200.1	Pm019982
OG0000677	Prupe.4G171900.1	Pm011354
OG0000677	Prupe.4G171800.1	Pm011358
OG0000677	Prupe.4G171700.1	Pm011356, Pm011360, Pm011361
OG0000678	Prupe.4G059400.1	Pm010136
OG0000679	Prupe.5G124000.1	Pm024157
OG0000679	Prupe.5G123700.1	Pm024156, Pm024152
OG0000679	Prupe.5G123500.1, Prupe.5G123800.1	Pm024150, Pm024153
OG0000680	Prupe.7G170500.1	Pm026929
OG0000680	Prupe.3G313400.1	Pm016256
OG0000680	Prupe.3G313300.3	Pm016257
OG0000680	Prupe.5G142600.1	Pm024594
OG0000681	Prupe.2G021600.1	Pm016507
OG0000681	Prupe.4G253700.1	Pm012335
OG0000682	Prupe.6G306100.1	Pm003236
OG0000682	Prupe.1G106800.1	Pm008471
OG0000682	Prupe.3G273300.1	Pm015826
OG0000682	Prupe.1G106900.3	Pm008470
OG0000683	Prupe.1G122600.1	Pm008302
OG0000683	Prupe.1G122700.1	Pm008301
OG0000683	Prupe.6G314700.1	Pm003141
OG0000683	Prupe.8G271000.2	Pm020113
OG0000684	Prupe.3G230700.1	Pm015334
OG0000684	Prupe.1G064500.1, Prupe.3G230500.1, Prupe.3G230400.1, Prupe.3G230600.1	Pm015329, Pm015331, Pm015333
OG0000685	Prupe.8G098300.1	Pm021737
OG0000685	Prupe.7G153100.1	Pm026610
OG0000685	Prupe.3G068800.1	Pm013528
OG0000685	Prupe.7G232200.1	Pm027430
OG0000686	Prupe.6G292600.1, Prupe.6G292800.1	Pm003040, Pm003037
OG0000686	Prupe.6G292500.1	Pm003042
OG0000687	Prupe.7G128500.1	Pm026349
OG0000687	Prupe.6G306200.1	Pm003235
OG0000687	Prupe.3G004000.1	Pm012890
OG0000687	Prupe.1G107000.2	Pm008469
OG0000688	Prupe.7G119100.1	Pm026251
OG0000688	Prupe.6G118300.1	Pm001217
OG0000688	Prupe.2G090000.1	Pm017199
OG0000688	Prupe.2G089900.1	Pm017288
OG0000689	Prupe.7G221700.1	Pm027330
OG0000689	Prupe.1G446300.1	Pm005169, Pm005172
OG0000689	Prupe.1G446600.1, Prupe.1G446400.1	Pm005168, Pm005171
OG0000690	Prupe.2G038000.1	Pm016722
OG0000690	Prupe.2G038200.1	Pm016733
OG0000690	Prupe.2G038100.1	Pm016731
OG0000690	Prupe.2G038400.2	Pm016736, Pm016735
OG0000691	Prupe.2G205300.1	Pm018448
OG0000691	Prupe.7G125400.1	Pm026322
OG0000691	Prupe.4G271600.2	Pm012656
OG0000691	Prupe.8G013500.1	Pm022721
OG0000692	Prupe.2G109700.1	Pm017466
OG0000692	Prupe.2G108600.1, Prupe.2G108700.1, Prupe.2G108400.1	Pm017443
OG0000692	Prupe.2G109600.1	Pm017446, Pm017465
OG0000693	Prupe.2G111500.1	Pm017483
OG0000694	Prupe.1G094800.1	Pm008543
OG0000694	Prupe.1G094700.1	Pm008538, Pm008541
OG0000694	Prupe.1G094600.1	Pm008536, Pm008539, Pm008537
OG0000695	Prupe.1G146400.1	Pm008068
OG0000695	Prupe.1G146300.1	Pm008069
OG0000695	Prupe.1G146100.1	Pm008073
OG0000695	Prupe.1G146200.1	Pm008070, Pm008072
OG0000696	Prupe.5G215500.1	Pm012939, Pm030219
OG0000696	Prupe.3G188300.1	Pm001143
OG0000697	Prupe.1G243700.1	Pm006778
OG0000698	Prupe.3G177600.1	Pm014760
OG0000698	Prupe.3G208100.1	Pm014967
OG0000698	Prupe.3G208200.1	Pm014966
OG0000698	Prupe.3G208300.1	Pm014963
OG0000699	Prupe.2G159000.1	Pm000131, Pm018015
OG0000699	Prupe.2G158700.1	Pm018011
OG0000699	Prupe.2G158800.1	Pm018012, Pm027850, Pm018009, Pm018010
OG0000700	Prupe.1G106100.1	Pm008481, Pm008485
OG0000700	Prupe.8G097100.1	Pm000149, Pm021749, Pm021768
OG0000700	Prupe.8G095200.1	Pm000148
OG0000701	Prupe.2G033100.1	Pm016529
OG0000701	Prupe.2G032800.1	Pm031250, Pm031251, Pm028353
OG0000701	Prupe.2G035100.1	Pm000654, Pm016596, Pm028889
OG0000703	Prupe.6G133100.1	Pm001414
OG0000703	Prupe.6G132900.1	Pm001416
OG0000703	Prupe.6G133300.1, Prupe.6G133400.1, Prupe.6G133200.1	Pm001413
OG0000704	Prupe.4G162400.1	Pm011512
OG0000704	Prupe.4G135100.1	Pm011510, Pm011511, Pm001698, Pm011074, Pm011075, Pm011073, Pm011077
OG0000707	Prupe.5G238300.1	Pm017527, Pm029144
OG0000707	Prupe.7G017400.1	Pm021926, Pm030416, Pm030344, Pm001907, Pm012834, Pm012343
OG0000708	Prupe.1G574400.1	Pm003782, Pm003771, Pm003784, Pm003781, Pm003777, Pm003775, Pm003785, Pm003778, Pm003780
OG0000710	Prupe.1G531400.1	Pm004418
OG0000710	Prupe.1G531600.1	Pm004416
OG0000710	Prupe.1G531700.1	Pm004415
OG0000710	Prupe.1G531100.1	Pm004419, Pm004420
OG0000711	Prupe.1G428500.1	Pm005346
OG0000711	Prupe.1G428600.1	Pm005345
OG0000711	Prupe.1G428700.1	Pm005344
OG0000711	Prupe.1G428900.1, Prupe.1G428400.1	Pm005347
OG0000712	Prupe.2G285100.1, Prupe.3G021600.1	Pm019427
OG0000712	Prupe.2G284500.1	Pm019431
OG0000712	Prupe.2G284800.1	Pm008909, Pm006156, Pm021066
OG0000713	Prupe.2G099700.1	Pm007173, Pm017977, Pm017970, Pm017973, Pm030013, Pm017978, Pm018128, Pm017967, Pm018130
OG0000715	Prupe.1G184200.1	Pm007514
OG0000715	Prupe.1G183300.1	Pm007509
OG0000715	Prupe.1G182800.1	Pm030938, Pm028396, Pm014035, Pm028408, Pm030919
OG0000716	Prupe.7G010200.1	Pm007594
OG0000716	Prupe.1G188200.1, Prupe.1G190800.1	Pm007596, Pm007555, Pm007591
OG0000716	Prupe.1G190900.1	Pm007592, Pm007595
OG0000717	Prupe.1G167800.1	Pm007739
OG0000717	Prupe.1G167600.1	Pm007743
OG0000717	Prupe.1G170100.2	Pm007737, Pm007738
OG0000717	Prupe.1G167900.1, Prupe.1G168000.1	Pm007735
OG0000718	Prupe.1G166200.1	Pm007811
OG0000718	Prupe.1G166100.1	Pm007812
OG0000718	Prupe.1G166500.1, Prupe.1G166300.1	Pm007810
OG0000718	Prupe.1G165700.1, Prupe.1G165800.1	Pm007814
OG0000719	Prupe.1G162800.1	Pm012584
OG0000719	Prupe.4G092800.2	Pm010538
OG0000719	Prupe.4G092600.6	Pm010537
OG0000719	Prupe.4G130500.1	Pm010540
OG0000720	Prupe.1G152600.1	Pm007999, Pm008078, Pm017969, Pm017972, Pm024903, Pm027830, Pm023458, Pm020899, Pm023459
OG0000723	Prupe.4G014100.1	Pm009717
OG0000723	Prupe.4G014400.1	Pm009712
OG0000723	Prupe.4G014200.1	Pm009716
OG0000724	Prupe.4G059600.1	Pm010205, Pm010200, Pm010207, Pm010137, Pm010144, Pm010201
OG0000724	Prupe.4G059700.1	Pm010138, Pm010142
OG0000725	Prupe.4G158700.1	Pm011289
OG0000725	Prupe.4G158800.1, Prupe.4G159000.1, Prupe.4G158900.1, Prupe.4G151700.1, Prupe.4G161000.1, Prupe.4G160900.1, Prupe.4G161200.1	Pm011309
OG0000726	Prupe.4G199100.1	Pm011708
OG0000726	Prupe.4G199800.1	Pm024369, Pm024453
OG0000726	Prupe.4G198100.1	Pm029447, Pm030845
OG0000727	Prupe.4G259400.1, Prupe.4G259500.1, Prupe.4G229200.1, Prupe.4G228900.1, Prupe.4G229300.1, Prupe.4G228700.1, Prupe.4G229600.1, Prupe.4G229500.1, Prupe.4G229000.1	Pm012418
OG0000729	Prupe.8G219300.1	Pm020546, Pm013470, Pm013468, Pm013469
OG0000729	Prupe.8G219500.1	Pm020548, Pm020545, Pm013136, Pm020550
OG0000730	Prupe.3G118900.1, Prupe.3G120400.1	Pm013940, Pm013941
OG0000730	Prupe.3G129200.1	Pm013942, Pm014201
OG0000730	Prupe.3G129000.1	Pm014199
OG0000731	Prupe.3G175800.1	Pm014625
OG0000731	Prupe.3G176000.1	Pm014737
OG0000731	Prupe.8G030500.1	Pm014747
OG0000731	Prupe.3G175900.1	Pm014736
OG0000733	Prupe.8G162600.1	Pm020833
OG0000733	Prupe.7G125500.1, Prupe.3G229200.1	Pm015316
OG0000733	Prupe.3G229100.1	Pm015314, Pm026324, Pm015450, Pm026356
OG0000734	Prupe.2G087300.1	Pm017178, Pm017252
OG0000734	Prupe.2G087900.1	Pm017257
OG0000734	Prupe.2G088200.1	Pm017286, Pm017260
OG0000735	Prupe.4G206400.1, Prupe.6G291200.1, Prupe.6G006600.1, Prupe.2G191500.1, Prupe.6G072900.1, Prupe.6G314000.1, Prupe.5G024000.1, Prupe.1G058000.1	Pm017214, Pm028867
OG0000736	Prupe.2G164900.1	Pm030024
OG0000736	Prupe.2G165100.1, Prupe.2G164600.1	Pm018060
OG0000736	Prupe.2G164700.1, Prupe.2G165200.1	Pm030022, Pm030026
OG0000737	Prupe.2G180500.1	Pm018189
OG0000737	Prupe.2G181000.1	Pm018182
OG0000737	Prupe.2G180800.1	Pm018175, Pm018183, Pm018174, Pm018184, Pm018187
OG0000738	Prupe.2G223500.2	Pm018693
OG0000738	Prupe.2G223700.1	Pm018630, Pm027941
OG0000738	Prupe.2G223800.1, Prupe.2G224000.1	Pm018694
OG0000739	Prupe.8G177200.1	Pm020796, Pm020800, Pm020801
OG0000739	Prupe.8G177300.1	Pm020798, Pm020797, Pm020799, Pm020802, Pm020803
OG0000740	Prupe.5G240700.1	Pm025256, Pm022334, Pm028219, Pm028220, Pm028221, Pm022523, Pm022525, Pm022528, Pm022524
OG0000741	Prupe.5G078400.1	Pm023589
OG0000741	Prupe.5G078500.1	Pm023594
OG0000741	Prupe.5G078800.1, Prupe.5G078600.1	Pm023595, Pm023600
OG0000742	Prupe.5G102400.1	Pm023904
OG0000742	Prupe.5G102500.1	Pm023905
OG0000742	Prupe.1G396400.1, Prupe.5G102200.1	Pm023902
OG0000742	Prupe.5G092200.1	Pm023897, Pm023797
OG0000743	Prupe.7G073300.1	Pm025993
OG0000743	Prupe.7G071400.1, Prupe.7G071000.1, Prupe.7G071300.1, Prupe.7G071200.1, Prupe.7G071100.1, Prupe.7G070800.1, Prupe.7G070900.1	Pm025823
OG0000748	Prupe.5G091200.1	Pm023760
OG0000750	Prupe.3G141600.1	Pm014298
OG0000750	Prupe.1G110200.1	Pm008438
OG0000752	Prupe.1G426100.1	Pm005371, Pm001194
OG0000752	Prupe.1G426400.1	Pm005367
OG0000752	Prupe.1G426300.1	Pm005368
OG0000753	Prupe.6G061000.5	Pm000530
OG0000753	Prupe.2G092300.1, Prupe.2G092700.1, Prupe.2G092900.1	Pm029568
OG0000754	Prupe.6G321700.1	Pm003303
OG0000754	Prupe.5G125900.1	Pm024201
OG0000755	Prupe.6G271100.1	Pm002539
OG0000755	Prupe.6G271200.1	Pm002538
OG0000755	Prupe.6G061500.1	Pm000526
OG0000759	Prupe.1G113100.1	Pm008415
OG0000759	Prupe.8G257600.1	Pm019997
OG0000759	Prupe.8G257700.1	Pm019998
OG0000760	Prupe.2G149200.1	Pm017957
OG0000761	Prupe.3G097200.1	Pm013770
OG0000761	Prupe.7G260600.3	Pm027713
OG0000762	Prupe.7G044100.1, Prupe.3G074100.1	Pm012036
OG0000762	Prupe.7G044000.1	Pm029078
OG0000762	Prupe.7G122000.1, Prupe.1G149200.1	Pm026279
OG0000764	Prupe.1G408800.1, Prupe.1G408900.3	Pm005535
OG0000766	Prupe.7G268900.1	Pm027791
OG0000767	Prupe.4G117600.1, Prupe.4G117800.1	Pm010815, Pm010817
OG0000768	Prupe.5G150100.1	Pm024517
OG0000768	Prupe.3G307300.1	Pm016147
OG0000769	Prupe.3G111300.1	Pm014563
OG0000769	Prupe.1G538700.1	Pm004718
OG0000770	Prupe.5G148600.1	Pm024532
OG0000770	Prupe.1G289800.1, Prupe.5G208200.1	Pm025029
OG0000770	Prupe.3G249900.1	Pm015389
OG0000774	Prupe.1G277500.1	Pm006470
OG0000774	Prupe.4G040900.1	Pm009955
OG0000775	Prupe.7G009500.1, Prupe.4G274900.1, Prupe.1G206700.1, Prupe.7G013600.1, Prupe.7G029900.1, Prupe.3G126900.1, Prupe.8G176900.5	Pm020793
OG0000777	Prupe.4G089000.1	Pm010504
OG0000777	Prupe.4G118600.1, Prupe.4G118700.1	Pm010831, Pm010824
OG0000778	Prupe.6G156900.4	Pm001690
OG0000778	Prupe.4G085000.1	Pm010458
OG0000778	Prupe.2G195900.1	Pm018300
OG0000779	Prupe.2G007500.1	Pm016384
OG0000779	Prupe.7G072900.1	Pm025996
OG0000779	Prupe.3G002200.1	Pm012871
OG0000779	Prupe.6G171700.1	Pm001792
OG0000780	Prupe.3G150400.1, Prupe.5G022500.1, Prupe.7G038000.1, Prupe.2G149100.1, Prupe.2G037900.1, Prupe.1G572100.1	Pm024637
OG0000781	Prupe.2G013000.1	Pm016298
OG0000781	Prupe.2G013100.1	Pm016306
OG0000781	Prupe.7G066100.1, Prupe.4G250300.1, Prupe.4G248800.6	Pm012293
OG0000784	Prupe.8G104500.1, Prupe.8G103900.1	Pm021615
OG0000784	Prupe.5G201700.2	Pm024824
OG0000784	Prupe.6G159800.1	Pm001721
OG0000785	Prupe.2G236400.2	Pm031039
OG0000785	Prupe.6G005600.2	Pm000020
OG0000785	Prupe.7G085400.1	Pm026122
OG0000786	Prupe.1G329600.1	Pm006304
OG0000786	Prupe.3G162500.1	Pm017928, Pm014329
OG0000787	Prupe.5G111700.5	Pm023969
OG0000787	Prupe.5G111600.6	Pm023970
OG0000789	Prupe.2G165300.1	Pm030021
OG0000789	Prupe.2G229900.1, Prupe.6G082200.1, Prupe.6G250700.1	Pm002749
OG0000790	Prupe.7G248900.2	Pm027597
OG0000790	Prupe.5G073000.1	Pm023520
OG0000792	Prupe.8G074200.1	Pm021958, Pm021959
OG0000792	Prupe.1G539300.1	Pm004342
OG0000792	Prupe.1G539200.1	Pm004343
OG0000795	Prupe.3G050000.1	Pm013353
OG0000795	Prupe.1G393900.1	Pm005689
OG0000795	Prupe.7G263100.1	Pm027737
OG0000796	Prupe.1G444000.2	Pm005198
OG0000796	Prupe.3G056600.1	Pm013390
OG0000797	Prupe.3G202300.3	Pm015018
OG0000797	Prupe.4G232100.1	Pm012010
OG0000799	Prupe.7G158900.1	Pm026663
OG0000799	Prupe.1G229600.1	Pm006941
OG0000800	Prupe.1G581700.1	Pm003872
OG0000800	Prupe.2G241900.3	Pm018679
OG0000800	Prupe.6G068000.1	Pm000656
OG0000801	Prupe.1G031700.4	Pm009447
OG0000802	Prupe.2G027700.1	Pm007372
OG0000802	Prupe.6G151000.1, Prupe.3G154500.1	Pm016589
OG0000803	Prupe.8G243300.1, Prupe.8G243200.2	Pm020148, Pm020151, Pm020152
OG0000804	Prupe.1G268900.1	Pm006560
OG0000804	Prupe.2G092400.1, Prupe.1G476000.1, Prupe.3G110800.1, Prupe.4G273100.1	Pm008742, Pm012416
OG0000805	Prupe.1G217400.1	Pm007210
OG0000806	Prupe.8G027200.1	Pm029818
OG0000806	Prupe.8G027400.1, Prupe.8G026900.1	Pm028232
OG0000808	Prupe.7G233900.1	Pm027447
OG0000808	Prupe.8G136000.1	Pm021224
OG0000809	Prupe.4G017600.1	Pm009679
OG0000809	Prupe.3G214800.1	Pm015112
OG0000809	Prupe.4G217900.1	Pm011779, Pm011781
OG0000810	Prupe.5G072400.1	Pm023513
OG0000810	Prupe.4G019800.1	Pm009802
OG0000810	Prupe.3G216800.1	Pm015088
OG0000811	Prupe.5G075700.1	Pm023554
OG0000811	Prupe.2G278000.2	Pm019491, Pm019489
OG0000811	Prupe.8G189700.1	Pm020770
OG0000812	Prupe.6G003200.2	Pm000078
OG0000813	Prupe.1G249800.1	Pm006714
OG0000813	Prupe.1G299300.1	Pm030503
OG0000813	Prupe.3G244900.1	Pm015448
OG0000814	Prupe.6G059300.3	Pm021337, Pm000545
OG0000814	Prupe.4G196500.1	Pm011691
OG0000814	Prupe.4G031000.1	Pm009856
OG0000815	Prupe.1G423000.1	Pm005403
OG0000815	Prupe.6G055100.1	Pm000590, Pm000589
OG0000816	Prupe.5G137400.1	Pm024287
OG0000816	Prupe.2G156500.1	Pm017983
OG0000816	Prupe.2G290800.1	Pm019374
OG0000818	Prupe.3G049300.1	Pm013346
OG0000818	Prupe.8G209200.1	Pm020431
OG0000818	Prupe.1G056300.1	Pm009102
OG0000819	Prupe.2G263200.8	Pm019055
OG0000819	Prupe.1G256100.1	Pm006640
OG0000819	Prupe.3G281900.1	Pm015741
OG0000820	Prupe.7G186700.1	Pm026954
OG0000820	Prupe.6G204300.1, Prupe.6G204500.1, Prupe.7G193800.1	Pm027123
OG0000821	Prupe.3G020900.2	Pm013060
OG0000821	Prupe.1G342000.1	Pm005959
OG0000821	Prupe.3G020800.1	Pm013059
OG0000822	Prupe.6G281900.1	Pm002865
OG0000822	Prupe.4G285400.1, Prupe.4G284200.1, Prupe.4G285000.1, Prupe.4G284700.1, Prupe.4G283900.1	Pm012809
OG0000823	Prupe.2G288800.1	Pm019393
OG0000823	Prupe.8G143000.1, Prupe.4G240300.1, Prupe.1G057900.1	Pm021180
OG0000823	Prupe.8G142900.1	Pm021179
OG0000824	Prupe.5G119300.1	Pm024041
OG0000824	Prupe.5G119500.1	Pm024039, Pm024040
OG0000824	Prupe.2G044600.1	Pm024036
OG0000825	Prupe.1G580500.1	Pm003885
OG0000825	Prupe.1G580300.1	Pm003887
OG0000825	Prupe.1G580400.1	Pm003886
OG0000826	Prupe.4G082800.1	Pm010432
OG0000826	Prupe.7G034700.1	Pm025661
OG0000826	Prupe.7G035100.1	Pm025664
OG0000827	Prupe.7G031700.1	Pm025588
OG0000827	Prupe.8G117200.1	Pm021491
OG0000827	Prupe.7G136700.1	Pm026435
OG0000828	Prupe.3G212400.1	Pm015134
OG0000828	Prupe.1G234400.2	Pm006891
OG0000828	Prupe.1G234200.3	Pm006892
OG0000829	Prupe.5G230400.1	Pm025106
OG0000830	Prupe.4G174400.4	Pm011324
OG0000830	Prupe.3G133000.1, Prupe.3G133100.1	Pm014100
OG0000831	Prupe.1G172900.1	Pm007779
OG0000831	Prupe.1G014700.1, Prupe.3G089900.1	Pm000081, Pm030949, Pm028796
OG0000832	Prupe.6G223700.1	Pm002411
OG0000832	Prupe.8G029800.1, Prupe.8G030000.1	Pm022554
OG0000832	Prupe.8G030100.1, Prupe.8G030200.1	Pm022553
OG0000833	Prupe.6G310200.1	Pm003187
OG0000834	Prupe.5G167600.1	Pm024315
OG0000834	Prupe.5G167700.1	Pm024313
OG0000835	Prupe.1G529000.1, Prupe.1G538500.1, Prupe.1G528800.2	Pm004538
OG0000835	Prupe.1G528900.1, Prupe.1G524900.1	Pm004496
OG0000836	Prupe.I006100.1, Prupe.1G574900.1	Pm003789
OG0000836	Prupe.1G574800.1	Pm003787
OG0000836	Prupe.I006200.1	Pm003788
OG0000837	Prupe.1G153700.1	Pm007987
OG0000837	Prupe.8G093900.1	Pm021782
OG0000837	Prupe.1G376200.1	Pm005851
OG0000838	Prupe.2G099900.1	Pm017298
OG0000838	Prupe.2G100200.1, Prupe.2G100500.1	Pm028332, Pm017362, Pm017356, Pm017363
OG0000839	Prupe.6G356300.1	Pm003650
OG0000839	Prupe.1G003700.1	Pm009576
OG0000839	Prupe.1G003900.1	Pm009577
OG0000840	Prupe.1G543500.1	Pm004297
OG0000840	Prupe.8G111300.1	Pm024203, Pm017429, Pm017220, Pm017426
OG0000841	Prupe.3G168200.1	Pm014539
OG0000843	Prupe.6G049500.1	Pm000190
OG0000843	Prupe.6G049900.1	Pm000187, Pm000188
OG0000844	Prupe.5G049600.19	Pm029717, Pm014687
OG0000844	Prupe.7G216400.1	Pm027275
OG0000844	Prupe.1G443300.1	Pm005206
OG0000845	Prupe.1G025800.1	Pm009188, Pm009185, Pm009186, Pm009187, Pm009184, Pm009189, Pm009190
OG0000846	Prupe.6G031600.1	Pm000413, Pm000644, Pm000398
OG0000846	Prupe.6G032300.2	Pm000407
OG0000847	Prupe.4G090700.2	Pm010521
OG0000847	Prupe.6G066700.1, Prupe.6G009100.1, Prupe.6G009000.1	Pm000628, Pm000617, Pm000629
OG0000848	Prupe.2G173700.1	Pm018262
OG0000848	Prupe.6G238700.1	Pm030098
OG0000848	Prupe.6G098500.1	Pm031273, Pm001000
OG0000849	Prupe.7G237800.1	Pm027485
OG0000849	Prupe.1G473000.1	Pm005018
OG0000849	Prupe.1G472900.1	Pm005017
OG0000850	Prupe.6G006900.1	Pm000033
OG0000850	Prupe.1G263000.1	Pm006362
OG0000850	Prupe.5G182500.1	Pm024643
OG0000851	Prupe.5G162100.1	Pm024392, Pm024395, Pm024388
OG0000852	Prupe.6G308400.1	Pm003213
OG0000852	Prupe.6G308000.1	Pm003215
OG0000852	Prupe.6G308100.1, Prupe.6G307900.1	Pm003216, Pm003214
OG0000853	Prupe.1G387700.1	Pm005747
OG0000854	Prupe.1G487700.1	Pm004697
OG0000854	Prupe.1G488200.1	Pm004704, Pm004701
OG0000854	Prupe.1G488100.1	Pm004703, Pm004700
OG0000855	Prupe.8G072000.3	Pm022147
OG0000855	Prupe.1G101400.1	Pm008627
OG0000856	Prupe.6G039000.1	Pm000223
OG0000856	Prupe.8G107100.1	Pm021588
OG0000856	Prupe.2G266600.1	Pm019271, Pm031386
OG0000857	Prupe.1G449100.1	Pm005148
OG0000857	Prupe.1G449300.1, Prupe.1G449200.1	Pm005147
OG0000858	Prupe.5G245600.1	Pm025293
OG0000858	Prupe.1G565500.1, Prupe.1G565700.1, Prupe.1G565000.1	Pm004009
OG0000858	Prupe.1G565800.1	Pm004005
OG0000859	Prupe.2G210600.1	Pm018505
OG0000859	Prupe.1G327900.1	Pm018542
OG0000859	Prupe.6G106500.1	Pm001070
OG0000859	Prupe.6G234500.1	Pm030135
OG0000860	Prupe.1G525200.1	Pm004500
OG0000860	Prupe.1G524800.1	Pm004495, Pm004539
OG0000860	Prupe.1G525000.1	Pm004492
OG0000861	Prupe.4G059000.1	Pm010133
OG0000862	Prupe.5G145900.1	Pm024560
OG0000862	Prupe.5G145600.1	Pm024566
OG0000862	Prupe.5G145400.1	Pm024568
OG0000863	Prupe.4G276400.1	Pm012562
OG0000863	Prupe.1G490300.1	Pm004726
OG0000863	Prupe.1G490100.1	Pm004724
OG0000863	Prupe.1G490200.1	Pm004725
OG0000864	Prupe.3G214200.1	Pm015116
OG0000864	Prupe.3G214400.1	Pm015115
OG0000865	Prupe.8G083200.1	Pm006255, Pm021671
OG0000865	Prupe.7G166200.1, Prupe.1G494900.1	Pm004776, Pm026734
[truncated: 18,437 more rows]
