# Supplementary material for: Integration of genome and transcriptome reveal molecular regulation mechanism of early flowering trait in Prunus genus (Prunus mume and Prunus persica)
Source: Front Plant Sci. 2022 Oct 6;13:1036221. doi: 10.3389/fpls.2022.1036221 (PMC9582937; doi:10.3389/fpls.2022.1036221)
Supplement: Supplementary file 1 [file DataSheet_1.zip › Table S3.xlsx]

## Sheet: Sheet1
Table S3. Chromosomal distribution and potentially collinearity duplication in P. mume and P. persica.
Prunus mume	Chr	Start	End	Prunus persica	Chr	Start	End
Pm000004	Pm1	35566	36444	Prupe.6G004400.1	Pp6	446730	447596
Pm000005	Pm1	38258	46171	Prupe.6G004500.3	Pp6	449104	458031
Pm000006	Pm1	49801	51696	Prupe.6G004600.1	Pp6	462121	464026
Pm000007	Pm1	54699	55812	Prupe.6G004700.1	Pp6	465388	467032
Pm000008	Pm1	63307	66866	Prupe.6G004900.1	Pp6	473675	478123
Pm000010	Pm1	77056	79632	Prupe.6G005100.1	Pp6	485353	488842
Pm000011	Pm1	80633	82285	Prupe.6G005200.1	Pp6	489324	491542
Pm000012	Pm1	83496	86699	Prupe.6G005300.1	Pp6	492389	496303
Pm000013	Pm1	87354	89970	Prupe.6G005400.1	Pp6	496537	500461
Pm000015	Pm1	99475	100785	Prupe.6G005500.1	Pp6	510219	512943
Pm000020	Pm1	118663	123487	Prupe.6G005600.2	Pp6	521009	525600
Pm000021	Pm1	126104	128776	Prupe.6G005700.2	Pp6	525995	530717
Pm000022	Pm1	129760	132056	Prupe.6G005800.1	Pp6	531122	533822
Pm000023	Pm1	134826	138103	Prupe.6G005900.1	Pp6	534531	539732
Pm000025	Pm1	144205	146084	Prupe.6G006000.1	Pp6	540081	541761
Pm000027	Pm1	160950	161999	Prupe.6G006200.1	Pp6	544255	545838
Pm000028	Pm1	164995	166446	Prupe.6G006300.1	Pp6	547378	549346
Pm000031	Pm1	181365	185027	Prupe.6G006700.1	Pp6	567840	570602
Pm000032	Pm1	186868	188817	Prupe.6G006800.1	Pp6	572052	574223
Pm000033	Pm1	189689	195384	Prupe.6G006900.1	Pp6	574437	580815
Pm000034	Pm1	202331	206028	Prupe.6G007000.3	Pp6	586534	591351
Pm000035	Pm1	207883	210119	Prupe.6G007100.1	Pp6	592430	595181
Pm000041	Pm1	272608	297984	Prupe.6G000100.1	Pp6	68981	102857
Pm000043	Pm1	309861	313411	Prupe.6G000300.1	Pp6	104248	113413
Pm000046	Pm1	324905	326723	Prupe.6G000400.1	Pp6	113905	116144
Pm000052	Pm1	362514	367955	Prupe.6G000600.1	Pp6	139726	146917
Pm000053	Pm1	379654	381327	Prupe.6G000700.1	Pp6	159653	161420
Pm000054	Pm1	382018	390052	Prupe.6G000800.1	Pp6	162003	170105
Pm000055	Pm1	411141	415812	Prupe.6G000900.2	Pp6	179620	184898
Pm000056	Pm1	417028	418023	Prupe.6G001000.1	Pp6	186466	187845
Pm000058	Pm1	431637	445280	Prupe.6G001200.1	Pp6	213798	227878
Pm000059	Pm1	446828	448564	Prupe.6G001300.1	Pp6	228087	230158
Pm000060	Pm1	449756	453588	Prupe.6G001400.1	Pp6	231196	235094
Pm000062	Pm1	460106	461218	Prupe.6G001500.1	Pp6	238371	240722
Pm000063	Pm1	462303	464498	Prupe.6G001600.1	Pp6	241218	243978
Pm000064	Pm1	466670	472459	Prupe.6G001700.1	Pp6	245059	251827
Pm000065	Pm1	473832	476703	Prupe.6G001800.1	Pp6	256654	259861
Pm000066	Pm1	483036	485856	Prupe.6G001900.1	Pp6	269965	274279
Pm000067	Pm1	486565	490210	Prupe.6G002000.1	Pp6	273296	278112
Pm000068	Pm1	492932	496142	Prupe.6G002200.2	Pp6	285903	290371
Pm000069	Pm1	499030	502151	Prupe.6G002300.1	Pp6	292300	295950
Pm000070	Pm1	506937	510707	Prupe.6G002400.1	Pp6	299940	304410
Pm000071	Pm1	512480	516303	Prupe.6G002500.2	Pp6	307166	311760
Pm000072	Pm1	519772	524009	Prupe.6G002600.6	Pp6	313417	319241
Pm000073	Pm1	525120	527543	Prupe.6G002700.1	Pp6	319943	323097
Pm000074	Pm1	528737	529908	Prupe.6G002800.1	Pp6	323307	325748
Pm000075	Pm1	532908	538096	Prupe.6G002900.1	Pp6	326568	333543
Pm000076	Pm1	539118	539405	Prupe.6G003000.1	Pp6	334125	334424
Pm000077	Pm1	540237	540515	Prupe.6G003100.3	Pp6	335138	337971
Pm000078	Pm1	554657	557482	Prupe.6G003200.2	Pp6	349028	352232
Pm000079	Pm1	561478	579128	Prupe.6G003300.2	Pp6	355503	372224
Pm000080	Pm1	579992	581407	Prupe.6G003400.1	Pp6	373808	376362
Pm000082	Pm1	586413	586595	Prupe.6G003500.1	Pp6	379546	380926
Pm000083	Pm1	588721	600109	Prupe.6G003600.1	Pp6	381860	398509
Pm000085	Pm1	611117	615723	Prupe.6G003700.1	Pp6	402075	407321
Pm000086	Pm1	616855	620802	Prupe.6G003800.1	Pp6	407903	412413
Pm000087	Pm1	623252	625979	Prupe.6G003900.1	Pp6	413124	417897
Pm000088	Pm1	632125	634662	Prupe.6G004100.1	Pp6	421362	424286
Pm000096	Pm1	715102	717303	Prupe.6G009700.1	Pp6	741294	744547
Pm000098	Pm1	724211	725039	Prupe.6G009900.1	Pp6	751393	752633
Pm000099	Pm1	729719	733147	Prupe.6G010000.1	Pp6	757195	761118
Pm000100	Pm1	734528	740213	Prupe.6G010100.1	Pp6	762288	767329
Pm000101	Pm1	743076	744026	Prupe.6G010200.1	Pp6	769815	770843
Pm000102	Pm1	749466	750050	Prupe.6G010300.1	Pp6	786169	787159
Pm000108	Pm1	759701	760066	Prupe.6G010700.1	Pp6	794975	795773
Pm000110	Pm1	764139	765831	Prupe.6G010900.1	Pp6	799060	801808
Pm000111	Pm1	766422	770469	Prupe.6G011000.1	Pp6	808189	810095
Pm000113	Pm1	773488	774016	Prupe.6G011200.1	Pp6	824672	826429
Pm000115	Pm1	779580	786752	Prupe.6G011600.1	Pp6	839936	847311
Pm000116	Pm1	788170	788787	Prupe.6G011700.1	Pp6	848361	849047
Pm000120	Pm1	819150	829152	Prupe.6G011900.1	Pp6	860644	866864
Pm000121	Pm1	829917	832966	Prupe.6G012100.1	Pp6	871166	874757
Pm000122	Pm1	836226	839277	Prupe.6G012300.1	Pp6	877388	881116
Pm000123	Pm1	840100	842382	Prupe.6G012400.1	Pp6	881551	885986
Pm000124	Pm1	846593	846859	Prupe.6G012500.1	Pp6	888932	889198
Pm000125	Pm1	848245	848792	Prupe.6G012600.1	Pp6	891064	892075
Pm000126	Pm1	850803	852448	Prupe.6G012700.1	Pp6	893508	895262
Pm000128	Pm1	872352	876196	Prupe.6G013000.1	Pp6	914109	918998
Pm000130	Pm1	881380	882762	Prupe.6G013200.1	Pp6	923671	925730
Pm000133	Pm1	916241	917900	Prupe.6G013500.1	Pp6	943750	945296
Pm000135	Pm1	928560	929847	Prupe.6G013700.1	Pp6	958274	959968
Pm000137	Pm1	933791	935801	Prupe.6G013900.4	Pp6	963587	967352
Pm000138	Pm1	938370	943731	Prupe.6G044600.1	Pp6	3237625	3240266
Pm000139	Pm1	945303	946912	Prupe.6G044900.1	Pp6	3248382	3250316
Pm000139	Pm1	945303	946912	Prupe.6G289400.1	Pp6	26739690	26741879
Pm000141	Pm1	953992	959438	Prupe.6G045000.1	Pp6	3251847	3258120
Pm000142	Pm1	972086	974630	Prupe.6G045100.1	Pp6	3261262	3264941
Pm000143	Pm1	977668	978882	Prupe.2G259900.1	Pp2	26995898	26997990
Pm000143	Pm1	977668	978882	Prupe.6G045200.1	Pp6	3266120	3268067
Pm000143	Pm1	977668	978882	Prupe.6G289300.1	Pp6	26723282	26724895
Pm000145	Pm1	997009	999907	Prupe.6G045300.1	Pp6	3287961	3291247
Pm000146	Pm1	1001317	1005214	Prupe.6G045400.1	Pp6	3291497	3293844
Pm000147	Pm1	1006898	1008601	Prupe.6G045600.3	Pp6	3298079	3300802
Pm000147	Pm1	1006898	1008601	Prupe.6G287600.1	Pp6	26588055	26589441
Pm000150	Pm1	1012945	1014808	Prupe.6G045800.1	Pp6	3315425	3317483
Pm000151	Pm1	1015820	1016176	Prupe.6G045900.1	Pp6	3319115	3335036
Pm000155	Pm1	1031380	1034270	Prupe.6G046100.1	Pp6	3334384	3337899
Pm000156	Pm1	1036346	1036828	Prupe.2G258900.1	Pp2	26952106	26953266
Pm000156	Pm1	1036346	1036828	Prupe.6G046200.1	Pp6	3339316	3340821
Pm000156	Pm1	1036346	1036828	Prupe.6G286900.1	Pp6	26553169	26553908
Pm000158	Pm1	1044014	1045322	Prupe.6G046500.1	Pp6	3348452	3350051
Pm000159	Pm1	1046096	1050517	Prupe.6G046600.1	Pp6	3350305	3355475
Pm000159	Pm1	1046096	1050517	Prupe.6G286100.1	Pp6	26507686	26511681
Pm000160	Pm1	1051782	1054674	Prupe.6G046700.1	Pp6	3356244	3359500
Pm000163	Pm1	1070280	1072953	Prupe.6G046900.1	Pp6	3376693	3379837
Pm000163	Pm1	1070280	1072953	Prupe.6G286000.1	Pp6	26503630	26506039
Pm000164	Pm1	1075424	1076899	Prupe.6G047200.1	Pp6	3391048	3392950
Pm000164	Pm1	1075424	1076899	Prupe.6G285700.1	Pp6	26493118	26494680
Pm000165	Pm1	1081629	1084741	Prupe.2G258100.1	Pp2	26928515	26931841
Pm000165	Pm1	1081629	1084741	Prupe.6G047300.1	Pp6	3393477	3397252
Pm000166	Pm1	1086027	1088731	Prupe.6G047400.1	Pp6	3398363	3401066
Pm000168	Pm1	1112084	1114637	Prupe.6G047500.1	Pp6	3409172	3412075
Pm000169	Pm1	1117383	1118582	Prupe.6G047700.1	Pp6	3425211	3428792
Pm000170	Pm1	1122396	1122848	Prupe.6G047800.1	Pp6	3432074	3432605
Pm000171	Pm1	1132884	1134349	Prupe.6G047900.1	Pp6	3439841	3441768
Pm000172	Pm1	1136205	1138076	Prupe.6G048000.1	Pp6	3442488	3445183
Pm000173	Pm1	1140919	1141566	Prupe.2G257700.1	Pp2	26914420	26915637
Pm000173	Pm1	1140919	1141566	Prupe.6G048100.1	Pp6	3447758	3448414
Pm000174	Pm1	1143570	1147722	Prupe.2G257500.1	Pp2	26903470	26907842
Pm000174	Pm1	1143570	1147722	Prupe.6G048200.1	Pp6	3449637	3454756
Pm000175	Pm1	1149189	1157884	Prupe.6G048400.1	Pp6	3455800	3470752
Pm000176	Pm1	1161903	1164344	Prupe.2G257400.1	Pp2	26897544	26900306
Pm000177	Pm1	1165192	1166281	Prupe.6G048500.1	Pp6	3471217	3472971
Pm000178	Pm1	1168187	1171436	Prupe.6G048600.1	Pp6	3473519	3477013
Pm000179	Pm1	1182717	1185535	Prupe.6G048800.1	Pp6	3488483	3492054
Pm000180	Pm1	1186506	1189080	Prupe.6G048900.1	Pp6	3492483	3495411
Pm000181	Pm1	1189501	1190121	Prupe.6G049000.1	Pp6	3495412	3496448
Pm000182	Pm1	1190374	1192847	Prupe.6G049100.1	Pp6	3496521	3499390
Pm000183	Pm1	1193825	1195186	Prupe.6G049200.1	Pp6	3499553	3501939
Pm000184	Pm1	1197124	1201580	Prupe.6G049300.1	Pp6	3503192	3505121
Pm000186	Pm1	1212554	1214071	Prupe.6G049400.1	Pp6	3506850	3509027
Pm000190	Pm1	1222627	1223211	Prupe.6G049600.1	Pp6	3525821	3527789
Pm000191	Pm1	1223760	1225364	Prupe.6G050000.1	Pp6	3536939	3539309
Pm000192	Pm1	1227226	1228510	Prupe.6G050300.1	Pp6	3546088	3548123
Pm000193	Pm1	1231742	1232512	Prupe.2G256200.1	Pp2	26822009	26822789
Pm000193	Pm1	1231742	1232512	Prupe.6G050400.1	Pp6	3550586	3551713
Pm000194	Pm1	1239197	1241102	Prupe.6G050600.1	Pp6	3558071	3559341
Pm000195	Pm1	1243474	1246263	Prupe.6G050700.2	Pp6	3560963	3565079
Pm000196	Pm1	1247646	1250165	Prupe.6G050800.1	Pp6	3565720	3569165
Pm000197	Pm1	1251841	1253531	Prupe.2G256100.1	Pp2	26807279	26810901
Pm000197	Pm1	1251841	1253531	Prupe.6G050900.1	Pp6	3570279	3572650
Pm000198	Pm1	1255966	1257713	Prupe.2G255500.1	Pp2	26787775	26790164
Pm000198	Pm1	1255966	1257713	Prupe.6G051000.1	Pp6	3577672	3579727
Pm000199	Pm1	1258770	1261260	Prupe.6G051100.2	Pp6	3581280	3584498
Pm000200	Pm1	1262191	1264915	Prupe.6G051200.1	Pp6	3584951	3588123
Pm000203	Pm1	1281827	1283819	Prupe.6G051500.4	Pp6	3596983	3600104
Pm000204	Pm1	1292987	1293684	Prupe.6G051600.1	Pp6	3609012	3611381
Pm000205	Pm1	1302771	1310261	Prupe.6G051700.1	Pp6	3619251	3627331
Pm000207	Pm1	1317893	1321115	Prupe.6G051800.1	Pp6	3635532	3639618
Pm000208	Pm1	1327365	1332401	Prupe.6G051900.3	Pp6	3643361	3649148
Pm000209	Pm1	1333359	1338689	Prupe.6G052000.1	Pp6	3649527	3653275
Pm000212	Pm1	1345787	1349396	Prupe.6G038000.1	Pp6	2855106	2856942
Pm000214	Pm1	1364017	1368490	Prupe.6G038300.1	Pp6	2880450	2885734
Pm000215	Pm1	1368994	1370061	Prupe.6G038400.1	Pp6	2884954	2886917
Pm000216	Pm1	1370979	1378557	Prupe.6G038500.1	Pp6	2887340	2895907
Pm000217	Pm1	1380015	1384491	Prupe.2G267500.1	Pp2	27328847	27336975
Pm000217	Pm1	1380015	1384491	Prupe.6G298300.1	Pp6	27208513	27211791
Pm000219	Pm1	1396581	1399010	Prupe.6G038600.1	Pp6	2911753	2914902
Pm000219	Pm1	1396581	1399010	Prupe.6G298200.1	Pp6	27205165	27208036
Pm000220	Pm1	1401586	1404632	Prupe.6G038700.1	Pp6	2917015	2920799
Pm000220	Pm1	1401586	1404632	Prupe.6G297700.1	Pp6	27181960	27186766
Pm000221	Pm1	1405964	1407103	Prupe.6G038800.1	Pp6	2921591	2923162
Pm000222	Pm1	1408507	1411327	Prupe.6G038900.1	Pp6	2924109	2927565
Pm000223	Pm1	1411967	1412885	Prupe.6G039000.1	Pp6	2927689	2929069
Pm000224	Pm1	1420105	1427896	Prupe.6G039100.1	Pp6	2939067	2946894
Pm000224	Pm1	1420105	1427896	Prupe.6G297000.2	Pp6	27117092	27123435
Pm000225	Pm1	1433424	1436526	Prupe.6G039200.1	Pp6	2952845	2955426
Pm000227	Pm1	1449646	1453646	Prupe.6G039300.1	Pp6	2959742	2964249
Pm000229	Pm1	1459099	1462318	Prupe.2G266400.1	Pp2	27278754	27282573
Pm000229	Pm1	1459099	1462318	Prupe.6G039400.1	Pp6	2968629	2973293
Pm000229	Pm1	1459099	1462318	Prupe.6G296300.2	Pp6	27087580	27092178
Pm000230	Pm1	1463035	1463793	Prupe.6G039500.1	Pp6	2973605	2974746
Pm000231	Pm1	1465694	1467743	Prupe.6G039600.1	Pp6	2976056	2979447
Pm000231	Pm1	1465694	1467743	Prupe.6G296100.1	Pp6	27079810	27081952
Pm000232	Pm1	1471099	1471920	Prupe.6G039700.1	Pp6	2981301	2983333
Pm000233	Pm1	1477503	1478221	Prupe.6G039800.1	Pp6	2989998	2993696
Pm000237	Pm1	1492680	1493742	Prupe.6G039900.1	Pp6	2994100	2995672
Pm000238	Pm1	1494312	1496307	Prupe.2G266100.1	Pp2	27270234	27273291
Pm000238	Pm1	1494312	1496307	Prupe.6G040000.1	Pp6	2995738	2998105
Pm000239	Pm1	1500716	1502521	Prupe.2G266000.2	Pp2	27262001	27264807
Pm000239	Pm1	1500716	1502521	Prupe.6G040100.1	Pp6	2999112	3004539
Pm000240	Pm1	1504133	1504531	Prupe.2G265200.1	Pp2	27223836	27225607
Pm000240	Pm1	1504133	1504531	Prupe.6G040200.1	Pp6	3005500	3006483
Pm000241	Pm1	1505877	1511593	Prupe.6G040300.1	Pp6	3007042	3013321
Pm000242	Pm1	1516814	1519833	Prupe.6G040400.1	Pp6	3018538	3021657
Pm000243	Pm1	1522222	1523129	Prupe.6G040700.1	Pp6	3023634	3024868
Pm000245	Pm1	1528194	1534779	Prupe.6G040800.5	Pp6	3027979	3035240
Pm000246	Pm1	1535179	1536714	Prupe.2G264500.1	Pp2	27198924	27200540
Pm000246	Pm1	1535179	1536714	Prupe.6G040900.1	Pp6	3035441	3036544
Pm000247	Pm1	1542165	1547116	Prupe.6G041000.3	Pp6	3041491	3048421
Pm000247	Pm1	1542165	1547116	Prupe.6G293400.1	Pp6	26966645	26972755
Pm000248	Pm1	1549371	1551358	Prupe.6G041100.1	Pp6	3050415	3052390
Pm000249	Pm1	1552073	1554331	Prupe.6G041200.1	Pp6	3052891	3055351
Pm000251	Pm1	1560718	1563137	Prupe.2G263700.1	Pp2	27153717	27157490
Pm000251	Pm1	1560718	1563137	Prupe.6G041400.1	Pp6	3060238	3063169
Pm000253	Pm1	1565113	1565469	Prupe.6G041500.1	Pp6	3063925	3064737
Pm000255	Pm1	1569580	1572926	Prupe.6G041700.1	Pp6	3069176	3073485
Pm000256	Pm1	1574314	1591238	Prupe.6G041800.1	Pp6	3074499	3083224
Pm000258	Pm1	1606845	1608206	Prupe.2G263600.2	Pp2	27148520	27150284
Pm000258	Pm1	1606845	1608206	Prupe.6G042000.1	Pp6	3098659	3100528
Pm000258	Pm1	1606845	1608206	Prupe.6G292300.1	Pp6	26924640	26926976
Pm000259	Pm1	1613025	1615976	Prupe.6G042100.1	Pp6	3103866	3107904
Pm000260	Pm1	1619214	1620923	Prupe.6G042300.1	Pp6	3110792	3112912
Pm000261	Pm1	1621858	1623528	Prupe.6G042400.1	Pp6	3113297	3115580
Pm000262	Pm1	1625727	1630827	Prupe.6G042500.1	Pp6	3116801	3121479
Pm000262	Pm1	1625727	1630827	Prupe.6G291600.1	Pp6	26885774	26890944
Pm000263	Pm1	1635144	1639172	Prupe.6G042600.1	Pp6	3124533	3130125
Pm000263	Pm1	1635144	1639172	Prupe.6G291500.1	Pp6	26880058	26884432
Pm000264	Pm1	1642698	1643920	Prupe.6G042700.1	Pp6	3132813	3134253
Pm000264	Pm1	1642698	1643920	Prupe.6G290900.1	Pp6	26842544	26844228
Pm000266	Pm1	1651024	1651347	Prupe.6G042800.1	Pp6	3145343	3146023
Pm000267	Pm1	1651976	1653304	Prupe.6G042900.3	Pp6	3146200	3148793
Pm000268	Pm1	1659020	1660268	Prupe.6G043000.1	Pp6	3152964	3155135
Pm000269	Pm1	1664355	1665800	Prupe.6G043200.1	Pp6	3163151	3165016
Pm000271	Pm1	1668346	1669740	Prupe.6G043300.1	Pp6	3165706	3167991
Pm000271	Pm1	1668346	1669740	Prupe.6G290700.1	Pp6	26826847	26829608
Pm000272	Pm1	1672316	1675397	Prupe.6G043400.1	Pp6	3169120	3174030
Pm000273	Pm1	1678159	1678531	Prupe.6G043500.1	Pp6	3175202	3176236
Pm000273	Pm1	1678159	1678531	Prupe.6G290500.1	Pp6	26803481	26804167
Pm000274	Pm1	1682251	1684124	Prupe.6G043600.1	Pp6	3178066	3180606
Pm000275	Pm1	1685428	1686822	Prupe.6G043700.1	Pp6	3184043	3186693
Pm000275	Pm1	1685428	1686822	Prupe.6G290400.1	Pp6	26800421	26803360
Pm000276	Pm1	1691181	1692300	Prupe.6G043800.1	Pp6	3189549	3190259
Pm000277	Pm1	1694320	1695321	Prupe.6G043900.1	Pp6	3193275	3194560
Pm000278	Pm1	1697827	1700956	Prupe.6G044000.1	Pp6	3196690	3200178
Pm000279	Pm1	1706391	1707091	Prupe.6G044100.1	Pp6	3204289	3206159
Pm000282	Pm1	1736982	1738263	Prupe.6G044200.1	Pp6	3206446	3208357
Pm000284	Pm1	1747216	1748128	Prupe.6G044600.1	Pp6	3237625	3240266
Pm000287	Pm1	1757269	1757719	Prupe.6G034300.1	Pp6	2610787	2611626
Pm000289	Pm1	1772284	1773515	Prupe.6G034500.1	Pp6	2615797	2617401
Pm000291	Pm1	1820746	1823866	Prupe.6G035100.1	Pp6	2645735	2650501
Pm000292	Pm1	1825117	1825611	Prupe.6G035200.1	Pp6	2651193	2652365
Pm000293	Pm1	1827212	1831181	Prupe.6G035300.1	Pp6	2652977	2657573
Pm000294	Pm1	1835687	1837507	Prupe.6G035400.1	Pp6	2661273	2664038
Pm000295	Pm1	1842355	1845854	Prupe.6G035500.1	Pp6	2667904	2672391
Pm000296	Pm1	1849615	1852614	Prupe.6G035600.1	Pp6	2674409	2679002
Pm000297	Pm1	1857198	1862733	Prupe.6G035800.10	Pp6	2682607	2690007
Pm000298	Pm1	1875080	1878090	Prupe.6G035900.8	Pp6	2700565	2705785
Pm000301	Pm1	1895331	1896194	Prupe.6G036000.1	Pp6	2716419	2717363
Pm000303	Pm1	1898597	1903825	Prupe.6G036200.1	Pp6	2726408	2732310
Pm000304	Pm1	1909602	1912937	Prupe.6G036300.1	Pp6	2736900	2742321
Pm000305	Pm1	1921226	1924858	Prupe.6G036400.1	Pp6	2748647	2753723
Pm000308	Pm1	1948549	1949049	Prupe.6G036500.1	Pp6	2760037	2762304
Pm000309	Pm1	1949725	1951899	Prupe.6G036600.1	Pp6	2762582	2765156
Pm000311	Pm1	1954554	1957819	Prupe.6G036800.1	Pp6	2774014	2778206
Pm000312	Pm1	1958975	1968889	Prupe.6G036900.1	Pp6	2778745	2789479
Pm000313	Pm1	1973426	1974847	Prupe.6G037000.1	Pp6	2793373	2794605
Pm000314	Pm1	1982280	1985655	Prupe.6G037100.1	Pp6	2802801	2806966
Pm000315	Pm1	1990464	1992098	Prupe.6G037200.1	Pp6	2811701	2814726
Pm000316	Pm1	2004686	2007768	Prupe.6G037300.1	Pp6	2818043	2822293
Pm000317	Pm1	2009734	2012337	Prupe.6G037400.1	Pp6	2824549	2829251
Pm000318	Pm1	2012946	2022469	Prupe.6G037500.1	Pp6	2828904	2838727
Pm000319	Pm1	2023600	2025361	Prupe.6G037600.1	Pp6	2839460	2841545
Pm000320	Pm1	2025542	2028251	Prupe.6G037700.1	Pp6	2841701	2843283
Pm000321	Pm1	2031001	2032496	Prupe.6G037800.1	Pp6	2844145	2847206
Pm000322	Pm1	2033042	2034362	Prupe.6G037900.1	Pp6	2851791	2854551
Pm000323	Pm1	2035430	2035717	Prupe.6G038100.1	Pp6	2864742	2868370
Pm000324	Pm1	2046271	2049969	Prupe.6G024800.1	Pp6	1988969	1992904
Pm000326	Pm1	2056839	2057438	Prupe.6G024900.1	Pp6	1993594	1997839
Pm000329	Pm1	2081241	2083782	Prupe.6G025300.2	Pp6	2020454	2025425
Pm000330	Pm1	2084857	2088040	Prupe.6G025400.1	Pp6	2025597	2029476
Pm000331	Pm1	2089294	2090387	Prupe.6G025500.1	Pp6	2029993	2034716
Pm000332	Pm1	2096672	2099049	Prupe.6G025600.2	Pp6	2037499	2041407
Pm000333	Pm1	2101967	2103809	Prupe.6G025700.1	Pp6	2042999	2045381
Pm000334	Pm1	2105035	2109077	Prupe.6G025800.1	Pp6	2045776	2050416
Pm000335	Pm1	2113093	2113722	Prupe.6G025900.1	Pp6	2054131	2054415
Pm000337	Pm1	2119300	2122520	Prupe.6G026100.1	Pp6	2069708	2073473
Pm000340	Pm1	2136448	2138334	Prupe.6G026400.1	Pp6	2087469	2089362
Pm000341	Pm1	2139154	2141014	Prupe.6G026500.1	Pp6	2089883	2092148
Pm000342	Pm1	2143394	2145678	Prupe.6G026600.3	Pp6	2093880	2096593
Pm000343	Pm1	2149024	2154942	Prupe.6G026700.2	Pp6	2100008	2107565
Pm000344	Pm1	2156051	2158401	Prupe.6G026800.1	Pp6	2106907	2110035
Pm000345	Pm1	2160175	2163059	Prupe.6G026900.1	Pp6	2111266	2114599
Pm000346	Pm1	2164005	2166811	Prupe.6G027000.1	Pp6	2115131	2118488
Pm000347	Pm1	2168029	2170286	Prupe.6G027100.1	Pp6	2118854	2122002
Pm000348	Pm1	2171205	2172998	Prupe.6G027200.1	Pp6	2122159	2125309
Pm000349	Pm1	2174375	2175587	Prupe.6G027300.1	Pp6	2132488	2134587
Pm000351	Pm1	2177352	2180194	Prupe.6G027400.1	Pp6	2135267	2145546
Pm000352	Pm1	2182357	2183630	Prupe.6G027500.1	Pp6	2148576	2158417
Pm000353	Pm1	2189273	2197492	Prupe.6G027900.14	Pp6	2169154	2175787
Pm000362	Pm1	2266021	2267334	Prupe.6G028000.1	Pp6	2195054	2198655
Pm000363	Pm1	2268975	2272635	Prupe.6G028100.1	Pp6	2200268	2204877
Pm000364	Pm1	2274484	2278142	Prupe.6G028200.1	Pp6	2205395	2206434
Pm000365	Pm1	2278671	2283421	Prupe.6G028400.1	Pp6	2214686	2220696
Pm000366	Pm1	2287356	2289774	Prupe.6G028500.4	Pp6	2222310	2225936
Pm000367	Pm1	2291476	2294354	Prupe.6G028600.1	Pp6	2226976	2230320
Pm000368	Pm1	2295742	2298270	Prupe.6G028700.1	Pp6	2235374	2238080
Pm000369	Pm1	2300897	2303070	Prupe.6G028800.1	Pp6	2238965	2241862
Pm000370	Pm1	2308988	2312395	Prupe.6G029000.1	Pp6	2247140	2251266
Pm000371	Pm1	2313448	2317253	Prupe.6G029100.1	Pp6	2251940	2256324
Pm000374	Pm1	2333094	2333996	Prupe.6G029300.1	Pp6	2269899	2278516
Pm000377	Pm1	2358397	2365954	Prupe.6G029400.2	Pp6	2287512	2294027
Pm000378	Pm1	2372052	2373212	Prupe.6G029600.2	Pp6	2298254	2299531
Pm000379	Pm1	2374957	2375751	Prupe.6G029700.1	Pp6	2301302	2302109
Pm000380	Pm1	2377366	2384390	Prupe.6G029000.1	Pp6	2247140	2251266
Pm000381	Pm1	2383733	2384050	Prupe.6G029900.1	Pp6	2345332	2347522
Pm000381	Pm1	2383733	2384050	Prupe.6G029100.1	Pp6	2251940	2256324
Pm000384	Pm1	2394719	2395966	Prupe.6G029800.1	Pp6	2331973	2333300
Pm000385	Pm1	2399757	2403072	Prupe.6G030200.1	Pp6	2366295	2366772
Pm000386	Pm1	2406994	2407707	Prupe.6G030500.1	Pp6	2385787	2386728
Pm000387	Pm1	2409688	2410041	Prupe.6G030600.1	Pp6	2388621	2389436
Pm000393	Pm1	2454867	2455455	Prupe.6G031000.1	Pp6	2413397	2414137
Pm000393	Pm1	2454867	2455455	Prupe.6G030200.1	Pp6	2366295	2366772
Pm000394	Pm1	2457212	2457725	Prupe.6G030600.1	Pp6	2388621	2389436
Pm000395	Pm1	2459094	2459523	Prupe.6G031200.1	Pp6	2422721	2424869
Pm000396	Pm1	2465709	2474535	Prupe.6G031400.1	Pp6	2438138	2443336
Pm000398	Pm1	2481206	2481880	Prupe.6G031600.1	Pp6	2448936	2451247
Pm000399	Pm1	2484066	2488637	Prupe.6G031700.1	Pp6	2452428	2457288
Pm000400	Pm1	2489925	2490140	Prupe.6G031800.1	Pp6	2457815	2458912
Pm000404	Pm1	2502808	2509914	Prupe.6G032100.1	Pp6	2466890	2474737
Pm000407	Pm1	2518965	2519639	Prupe.6G031600.1	Pp6	2448936	2451247
Pm000408	Pm1	2523632	2524015	Prupe.6G032200.1	Pp6	2476497	2477224
Pm000413	Pm1	2565974	2566648	Prupe.6G032300.2	Pp6	2488289	2489978
Pm000414	Pm1	2571332	2575098	Prupe.6G032400.1	Pp6	2492653	2496964
Pm000415	Pm1	2576832	2577233	Prupe.6G032500.1	Pp6	2498954	2499530
Pm000416	Pm1	2579282	2582866	Prupe.6G032600.3	Pp6	2502544	2506857
Pm000418	Pm1	2588520	2594577	Prupe.6G032700.1	Pp6	2508156	2514721
Pm000420	Pm1	2595764	2597007	Prupe.6G032800.1	Pp6	2515622	2517117
Pm000421	Pm1	2597218	2610385	Prupe.6G032900.1	Pp6	2517118	2530725
Pm000422	Pm1	2612775	2613440	Prupe.6G033100.1	Pp6	2532103	2534425
Pm000424	Pm1	2614741	2617625	Prupe.6G033200.1	Pp6	2533203	2537413
Pm000425	Pm1	2620355	2622938	Prupe.6G033300.1	Pp6	2537867	2544541
Pm000427	Pm1	2626001	2630064	Prupe.6G033400.1	Pp6	2545404	2550248
Pm000428	Pm1	2631708	2633233	Prupe.6G033600.1	Pp6	2550741	2554143
Pm000429	Pm1	2636453	2637880	Prupe.6G033700.2	Pp6	2555418	2557899
Pm000430	Pm1	2647896	2655012	Prupe.6G033800.1	Pp6	2566772	2572660
Pm000431	Pm1	2655573	2657186	Prupe.6G034000.1	Pp6	2576073	2577602
Pm000432	Pm1	2657741	2662080	Prupe.6G034100.1	Pp6	2577878	2582756
Pm000435	Pm1	2674965	2676812	Prupe.6G034400.1	Pp6	2611922	2614309
Pm000437	Pm1	2698771	2699181	Prupe.6G021100.1	Pp6	1715348	1716101
Pm000438	Pm1	2700547	2707926	Prupe.6G021200.1	Pp6	1719783	1722829
Pm000440	Pm1	2709447	2716445	Prupe.6G021400.1	Pp6	1730267	1738291
Pm000442	Pm1	2719366	2731147	Prupe.6G021500.1	Pp6	1741063	1743456
Pm000444	Pm1	2736177	2740321	Prupe.6G021800.1	Pp6	1753381	1756596
Pm000445	Pm1	2756743	2759360	Prupe.6G022000.1	Pp6	1773846	1776781
Pm000446	Pm1	2760214	2762982	Prupe.6G022100.1	Pp6	1776117	1780015
Pm000447	Pm1	2772601	2774647	Prupe.6G022200.3	Pp6	1782847	1786368
Pm000448	Pm1	2785535	2786356	Prupe.6G022400.1	Pp6	1798907	1800144
Pm000449	Pm1	2787631	2789091	Prupe.6G022500.1	Pp6	1801344	1803140
Pm000450	Pm1	2791238	2798796	Prupe.6G022600.1	Pp6	1810963	1818404
Pm000454	Pm1	2815661	2820524	Prupe.6G022700.2	Pp6	1823076	1828905
Pm000455	Pm1	2826014	2827225	Prupe.6G022800.1	Pp6	1833134	1834458
Pm000457	Pm1	2845795	2850157	Prupe.6G022900.1	Pp6	1847517	1856072
Pm000461	Pm1	2885309	2886733	Prupe.6G024700.1	Pp6	1984407	1986778
Pm000462	Pm1	2888058	2888923	Prupe.6G024600.1	Pp6	1981593	1984139
Pm000463	Pm1	2897095	2900633	Prupe.6G024500.2	Pp6	1974865	1979892
Pm000464	Pm1	2902404	2916314	Prupe.6G024400.1	Pp6	1958497	1974196
Pm000465	Pm1	2928627	2934288	Prupe.6G024300.1	Pp6	1942739	1949178
Pm000467	Pm1	2941704	2945443	Prupe.6G024200.1	Pp6	1930315	1934274
Pm000469	Pm1	2950057	2952090	Prupe.6G024000.1	Pp6	1923574	1926088
Pm000470	Pm1	2957270	2962066	Prupe.6G023900.1	Pp6	1911186	1916310
Pm000471	Pm1	2964639	2966773	Prupe.6G023800.1	Pp6	1905931	1908706
Pm000472	Pm1	2975522	2980181	Prupe.6G023700.1	Pp6	1895456	1901037
Pm000473	Pm1	2994607	2995371	Prupe.6G023600.2	Pp6	1889862	1891378
Pm000474	Pm1	2996625	2996819	Prupe.6G023500.1	Pp6	1889040	1889234
Pm000475	Pm1	2999437	2999757	Prupe.6G023400.1	Pp6	1886520	1886747
Pm000476	Pm1	3002931	3003452	Prupe.6G023300.1	Pp6	1882390	1885052
Pm000477	Pm1	3004645	3005205	Prupe.6G023200.1	Pp6	1878951	1881877
Pm000478	Pm1	3007837	3008493	Prupe.6G023100.1	Pp6	1874278	1875726
Pm000479	Pm1	3009742	3012506	Prupe.6G023000.1	Pp6	1870674	1874036
Pm000480	Pm1	3023308	3025656	Prupe.6G267500.1	Pp6	25540852	25544126
Pm000480	Pm1	3023308	3025656	Prupe.6G065100.1	Pp6	4505356	4508586
Pm000481	Pm1	3027330	3028892	Prupe.6G065200.1	Pp6	4509452	4511685
Pm000482	Pm1	3030413	3033408	Prupe.6G065300.1	Pp6	4512894	4516034
Pm000486	Pm1	3051429	3054259	Prupe.6G065500.1	Pp6	4534253	4535332
Pm000489	Pm1	3066638	3069786	Prupe.6G065700.1	Pp6	4548739	4553210
Pm000490	Pm1	3072000	3074906	Prupe.6G065800.4	Pp6	4554574	4558004
Pm000491	Pm1	3083662	3084138	Prupe.6G066300.1	Pp6	4575267	4576386
Pm000492	Pm1	3085252	3085668	Prupe.2G243800.1	Pp2	26200161	26201299
Pm000492	Pm1	3085252	3085668	Prupe.6G066200.1	Pp6	4571555	4572031
Pm000494	Pm1	3091189	3092762	Prupe.6G065000.1	Pp6	4501910	4504256
Pm000495	Pm1	3094674	3096795	Prupe.6G268300.1	Pp6	25583348	25585425
Pm000495	Pm1	3094674	3096795	Prupe.6G064900.1	Pp6	4496901	4499437
Pm000496	Pm1	3102824	3107323	Prupe.6G064700.4	Pp6	4479257	4485047
Pm000498	Pm1	3115832	3116385	Prupe.6G064000.1	Pp6	4414313	4416634
Pm000502	Pm1	3135948	3137172	Prupe.6G063900.1	Pp6	4409459	4411939
Pm000504	Pm1	3142952	3144135	Prupe.6G063800.1	Pp6	4407561	4408929
Pm000508	Pm1	3161862	3166940	Prupe.6G269200.1	Pp6	25609504	25614203
Pm000508	Pm1	3161862	3166940	Prupe.6G063600.1	Pp6	4377387	4383045
Pm000509	Pm1	3168179	3173036	Prupe.6G063500.1	Pp6	4370782	4376463
Pm000510	Pm1	3174192	3176363	Prupe.2G244900.1	Pp2	26247082	26252201
Pm000510	Pm1	3174192	3176363	Prupe.6G269300.1	Pp6	25614310	25616555
Pm000510	Pm1	3174192	3176363	Prupe.6G063400.1	Pp6	4368226	4370250
Pm000511	Pm1	3176994	3178706	Prupe.6G063300.1	Pp6	4365490	4367817
Pm000512	Pm1	3180330	3183518	Prupe.6G269400.1	Pp6	25618539	25621715
Pm000512	Pm1	3180330	3183518	Prupe.6G063200.1	Pp6	4360269	4364258
Pm000513	Pm1	3184089	3187443	Prupe.6G063100.1	Pp6	4357446	4360057
Pm000514	Pm1	3193365	3194257	Prupe.6G063000.1	Pp6	4350975	4352933
Pm000515	Pm1	3195374	3207439	Prupe.6G062900.1	Pp6	4338795	4351700
Pm000516	Pm1	3208995	3211052	Prupe.6G062700.1	Pp6	4330152	4333130
Pm000518	Pm1	3215837	3221390	Prupe.6G062600.1	Pp6	4324073	4330742
Pm000519	Pm1	3222453	3225545	Prupe.6G062500.1	Pp6	4320126	4323704
Pm000520	Pm1	3226816	3229891	Prupe.6G270700.1	Pp6	25679964	25683708
Pm000520	Pm1	3226816	3229891	Prupe.6G062400.2	Pp6	4315754	4319953
Pm000522	Pm1	3240451	3247938	Prupe.6G062000.1	Pp6	4281885	4287815
Pm000523	Pm1	3249681	3253001	Prupe.6G061800.1	Pp6	4275373	4277277
Pm000524	Pm1	3255009	3256511	Prupe.6G270900.1	Pp6	25697286	25699401
Pm000524	Pm1	3255009	3256511	Prupe.6G061700.1	Pp6	4271806	4273314
Pm000525	Pm1	3257149	3257802	Prupe.6G061600.1	Pp6	4270508	4271179
Pm000526	Pm1	3258529	3260954	Prupe.6G271100.1	Pp6	25710965	25715959
Pm000526	Pm1	3258529	3260954	Prupe.6G061500.1	Pp6	4267338	4270035
Pm000527	Pm1	3263247	3264179	Prupe.6G061400.1	Pp6	4263641	4265051
Pm000528	Pm1	3266695	3269934	Prupe.2G245800.1	Pp2	26282476	26285556
Pm000528	Pm1	3266695	3269934	Prupe.6G271500.1	Pp6	25730982	25734172
Pm000528	Pm1	3266695	3269934	Prupe.6G061300.1	Pp6	4257733	4261724
Pm000529	Pm1	3283435	3284626	Prupe.2G245900.1	Pp2	26286623	26289042
Pm000529	Pm1	3283435	3284626	Prupe.6G271600.1	Pp6	25735608	25738123
Pm000529	Pm1	3283435	3284626	Prupe.6G061100.1	Pp6	4225420	4227850
Pm000530	Pm1	3288261	3292506	Prupe.6G061000.5	Pp6	4217440	4222453
Pm000531	Pm1	3294041	3299549	Prupe.6G060900.1	Pp6	4210650	4217210
Pm000532	Pm1	3300616	3311523	Prupe.6G060700.11	Pp6	4198041	4202141
Pm000533	Pm1	3313915	3314781	Prupe.6G060600.1	Pp6	4195488	4197976
Pm000534	Pm1	3319773	3320434	Prupe.6G060500.1	Pp6	4189208	4190083
Pm000535	Pm1	3322352	3322714	Prupe.6G271900.1	Pp6	25758861	25759697
Pm000535	Pm1	3322352	3322714	Prupe.6G060400.1	Pp6	4186423	4188405
Pm000536	Pm1	3323682	3323963	Prupe.6G060300.1	Pp6	4185526	4186229
Pm000537	Pm1	3326181	3328230	Prupe.6G060200.1	Pp6	4181310	4183622
Pm000538	Pm1	3329339	3332565	Prupe.6G060100.1	Pp6	4177183	4180986
Pm000539	Pm1	3337832	3338926	Prupe.6G060000.1	Pp6	4167049	4169256
Pm000540	Pm1	3347063	3349208	Prupe.6G059800.5	Pp6	4154356	4158063
Pm000541	Pm1	3351165	3353402	Prupe.6G059700.1	Pp6	4150943	4153073
Pm000542	Pm1	3357572	3359854	Prupe.2G247500.1	Pp2	26362801	26364917
Pm000542	Pm1	3357572	3359854	Prupe.6G059600.2	Pp6	4144862	4148019
Pm000543	Pm1	3374285	3378086	Prupe.6G059500.1	Pp6	4126232	4130823
Pm000544	Pm1	3380936	3385764	Prupe.2G248100.1	Pp2	26402504	26407231
Pm000544	Pm1	3380936	3385764	Prupe.6G059400.1	Pp6	4114700	4120291
Pm000545	Pm1	3386111	3387040	Prupe.6G059300.3	Pp6	4113220	4114699
Pm000546	Pm1	3390178	3391635	Prupe.6G059200.1	Pp6	4108449	4109856
Pm000547	Pm1	3392292	3392729	Prupe.2G248200.1	Pp2	26407462	26409923
Pm000547	Pm1	3392292	3392729	Prupe.6G059100.1	Pp6	4107297	4107788
Pm000548	Pm1	3402737	3405941	Prupe.6G058900.1	Pp6	4097885	4100707
Pm000550	Pm1	3411421	3413637	Prupe.6G058800.1	Pp6	4094475	4097079
Pm000551	Pm1	3414209	3415911	Prupe.6G275300.1	Pp6	25962896	25966451
Pm000551	Pm1	3414209	3415911	Prupe.6G058700.1	Pp6	4092485	4094188
Pm000553	Pm1	3416957	3418783	Prupe.6G058600.1	Pp6	4089407	4091846
Pm000554	Pm1	3421485	3428535	Prupe.6G058500.1	Pp6	4075987	4083726
Pm000555	Pm1	3429155	3432090	Prupe.6G058400.1	Pp6	4071869	4075435
Pm000556	Pm1	3432840	3434240	Prupe.6G058300.1	Pp6	4069849	4071325
Pm000557	Pm1	3434485	3436944	Prupe.6G276500.1	Pp6	26008842	26011768
Pm000557	Pm1	3434485	3436944	Prupe.6G058200.2	Pp6	4064353	4069723
Pm000558	Pm1	3440274	3441906	Prupe.6G058100.1	Pp6	4061805	4066158
Pm000559	Pm1	3445285	3449518	Prupe.6G058000.1	Pp6	4054566	4059561
Pm000560	Pm1	3459193	3469431	Prupe.6G057900.1	Pp6	4041767	4052777
Pm000561	Pm1	3471438	3472586	Prupe.6G057800.1	Pp6	4038700	4040262
Pm000562	Pm1	3477106	3480173	Prupe.6G276800.1	Pp6	26038893	26042376
Pm000562	Pm1	3477106	3480173	Prupe.6G057700.1	Pp6	4033455	4036941
Pm000563	Pm1	3483420	3484887	Prupe.6G057600.1	Pp6	4027226	4030366
Pm000564	Pm1	3487175	3489252	Prupe.6G057500.1	Pp6	4024348	4027195
Pm000565	Pm1	3490982	3495844	Prupe.6G057400.1	Pp6	4014841	4020462
Pm000566	Pm1	3496872	3498190	Prupe.6G057300.1	Pp6	4012836	4014128
Pm000567	Pm1	3499314	3501034	Prupe.2G249900.1	Pp2	26501548	26503485
Pm000567	Pm1	3499314	3501034	Prupe.6G057200.1	Pp6	4009919	4011933
Pm000568	Pm1	3502435	3505548	Prupe.6G277400.1	Pp6	26066387	26070306
Pm000568	Pm1	3502435	3505548	Prupe.6G057100.1	Pp6	4003972	4007679
Pm000569	Pm1	3506701	3509477	Prupe.6G057000.1	Pp6	4000176	4003449
Pm000570	Pm1	3510523	3511461	Prupe.6G277500.1	Pp6	26072894	26074112
Pm000570	Pm1	3510523	3511461	Prupe.6G056900.1	Pp6	3990985	4000070
Pm000571	Pm1	3513825	3516844	Prupe.2G250100.1	Pp2	26511167	26515194
Pm000571	Pm1	3513825	3516844	Prupe.6G056800.1	Pp6	3986754	3990412
Pm000573	Pm1	3522176	3524979	Prupe.6G056700.1	Pp6	3982940	3986326
Pm000574	Pm1	3528177	3530585	Prupe.2G250300.1	Pp2	26522970	26525384
Pm000574	Pm1	3528177	3530585	Prupe.6G056600.1	Pp6	3978499	3981252
Pm000575	Pm1	3532052	3534437	Prupe.6G056500.1	Pp6	3974325	3977695
Pm000576	Pm1	3540890	3544813	Prupe.2G250700.2	Pp2	26545383	26550038
Pm000576	Pm1	3540890	3544813	Prupe.6G056400.1	Pp6	3963757	3968466
Pm000578	Pm1	3553781	3555676	Prupe.2G251000.1	Pp2	26566511	26569743
Pm000578	Pm1	3553781	3555676	Prupe.6G056300.1	Pp6	3955835	3959283
Pm000579	Pm1	3557072	3559500	Prupe.6G278700.1	Pp6	26135847	26137831
Pm000579	Pm1	3557072	3559500	Prupe.6G056200.1	Pp6	3952247	3953967
Pm000580	Pm1	3560726	3562667	Prupe.6G055900.2	Pp6	3935915	3939020
Pm000581	Pm1	3573110	3575171	Prupe.2G251200.1	Pp2	26573964	26576856
Pm000581	Pm1	3573110	3575171	Prupe.6G278800.1	Pp6	26139692	26142710
Pm000582	Pm1	3581528	3586060	Prupe.6G055800.1	Pp6	3926562	3931719
Pm000583	Pm1	3588285	3589953	Prupe.6G279000.1	Pp6	26150906	26152920
Pm000583	Pm1	3588285	3589953	Prupe.6G055700.1	Pp6	3922054	3923878
Pm000584	Pm1	3591048	3594235	Prupe.6G055600.1	Pp6	3917924	3921952
Pm000587	Pm1	3603623	3603955	Prupe.6G279400.1	Pp6	26169622	26171722
Pm000587	Pm1	3603623	3603955	Prupe.6G055400.1	Pp6	3912716	3914498
Pm000588	Pm1	3606425	3608033	Prupe.6G055300.1	Pp6	3909544	3911429
Pm000589	Pm1	3612128	3614884	Prupe.6G055100.1	Pp6	3898624	3905531
Pm000591	Pm1	3621612	3624835	Prupe.6G054900.1	Pp6	3856832	3860790
Pm000592	Pm1	3626888	3630246	Prupe.6G054800.1	Pp6	3851711	3855948
Pm000593	Pm1	3652561	3654318	Prupe.2G252200.1	Pp2	26622888	26625180
Pm000593	Pm1	3652561	3654318	Prupe.6G054500.1	Pp6	3822221	3824721
Pm000594	Pm1	3660094	3673722	Prupe.2G252300.1	Pp2	26627078	26638379
Pm000594	Pm1	3660094	3673722	Prupe.6G054300.1	Pp6	3802973	3813729
Pm000595	Pm1	3675800	3678796	Prupe.6G054200.1	Pp6	3798310	3801820
Pm000596	Pm1	3682225	3685706	Prupe.6G054100.1	Pp6	3791229	3796294
Pm000597	Pm1	3687648	3690963	Prupe.6G280700.1	Pp6	26229048	26231703
Pm000597	Pm1	3687648	3690963	Prupe.6G054000.1	Pp6	3786348	3790164
Pm000598	Pm1	3693505	3695472	Prupe.6G053900.1	Pp6	3781366	3784263
Pm000600	Pm1	3705065	3713139	Prupe.6G053800.1	Pp6	3770137	3778361
Pm000601	Pm1	3715926	3716771	Prupe.6G053700.1	Pp6	3766499	3767365
Pm000602	Pm1	3719221	3719703	Prupe.2G252900.1	Pp2	26651280	26652307
Pm000602	Pm1	3719221	3719703	Prupe.6G053600.1	Pp6	3763412	3763894
Pm000603	Pm1	3721643	3723588	Prupe.6G053500.1	Pp6	3759211	3761863
Pm000604	Pm1	3729962	3731268	Prupe.6G053400.1	Pp6	3751354	3752683
Pm000605	Pm1	3736358	3738465	Prupe.6G281800.1	Pp6	26306485	26309258
Pm000605	Pm1	3736358	3738465	Prupe.6G053300.1	Pp6	3739288	3742755
Pm000606	Pm1	3741690	3745111	Prupe.6G053200.1	Pp6	3733397	3737377
Pm000607	Pm1	3748796	3750256	Prupe.6G053100.2	Pp6	3728932	3731007
Pm000608	Pm1	3752585	3753320	Prupe.6G053000.1	Pp6	3726122	3727145
Pm000609	Pm1	3757064	3757447	Prupe.6G052800.1	Pp6	3718291	3719468
Pm000610	Pm1	3758675	3761478	Prupe.6G052700.1	Pp6	3714493	3717782
Pm000612	Pm1	3769761	3772917	Prupe.6G282200.1	Pp6	26317467	26319335
Pm000613	Pm1	3774276	3776314	Prupe.6G052600.1	Pp6	3700041	3702908
Pm000614	Pm1	3779211	3782791	Prupe.6G282400.1	Pp6	26329519	26334588
Pm000614	Pm1	3779211	3782791	Prupe.6G052500.1	Pp6	3693311	3697958
Pm000615	Pm1	3783810	3789350	Prupe.2G254500.1	Pp2	26731716	26736012
Pm000615	Pm1	3783810	3789350	Prupe.6G052400.1	Pp6	3688313	3693065
Pm000616	Pm1	3793248	3793991	Prupe.2G254600.1	Pp2	26737803	26738513
Pm000616	Pm1	3793248	3793991	Prupe.6G052300.1	Pp6	3681379	3684309
Pm000617	Pm1	3812218	3816022	Prupe.6G009000.1	Pp6	701409	704357
Pm000618	Pm1	3828440	3828871	Prupe.6G008800.1	Pp6	684388	691799
Pm000619	Pm1	3829237	3830756	Prupe.6G008700.1	Pp6	682869	684384
Pm000620	Pm1	3831717	3833265	Prupe.6G008600.1	Pp6	680162	682356
Pm000621	Pm1	3835149	3841135	Prupe.6G008200.1	Pp6	669209	669740
Pm000623	Pm1	3844946	3845422	Prupe.6G065900.1	Pp6	4563645	4564616
Pm000624	Pm1	3851011	3851487	Prupe.6G066100.1	Pp6	4567247	4568236
Pm000628	Pm1	3872401	3875825	Prupe.6G066700.1	Pp6	4597253	4600656
Pm000628	Pm1	3872401	3875825	Prupe.6G009100.1	Pp6	704358	707130
Pm000629	Pm1	3876022	3876681	Prupe.6G009000.1	Pp6	701409	704357
Pm000631	Pm1	3887544	3887975	Prupe.6G008800.1	Pp6	684388	691799
Pm000632	Pm1	3888336	3889782	Prupe.6G008700.1	Pp6	682869	684384
Pm000633	Pm1	3890805	3892321	Prupe.6G008600.1	Pp6	680162	682356
Pm000633	Pm1	3890805	3892321	Prupe.6G007700.2	Pp6	642434	645339
Pm000634	Pm1	3897825	3902492	Prupe.6G008300.1	Pp6	671137	673301
Pm000635	Pm1	3911666	3913148	Prupe.6G008200.1	Pp6	669209	669740
Pm000636	Pm1	3913782	3914147	Prupe.6G007800.1	Pp6	645668	647456
Pm000641	Pm1	3935309	3935782	Prupe.6G066900.1	Pp6	4621797	4622473
Pm000641	Pm1	3935309	3935782	Prupe.6G007600.1	Pp6	638748	639149
Pm000647	Pm1	3969657	3971611	Prupe.6G067000.1	Pp6	4633474	4636575
Pm000648	Pm1	3975052	3975845	Prupe.6G067100.1	Pp6	4638911	4640109
Pm000649	Pm1	3977179	3980146	Prupe.6G067200.1	Pp6	4641397	4641963
Pm000650	Pm1	3981366	3983147	Prupe.6G067400.1	Pp6	4643369	4647242
Pm000651	Pm1	3985576	3987200	Prupe.6G067500.1	Pp6	4649718	4652251
Pm000652	Pm1	3988059	3991639	Prupe.6G067600.1	Pp6	4652706	4657147
Pm000655	Pm1	4000410	4001426	Prupe.6G067900.1	Pp6	4676768	4678559
Pm000656	Pm1	4004514	4006221	Prupe.6G068000.1	Pp6	4682762	4685168
Pm000657	Pm1	4007011	4008162	Prupe.6G068100.1	Pp6	4685435	4688756
Pm000658	Pm1	4012524	4016716	Prupe.6G068200.1	Pp6	4691512	4696594
Pm000660	Pm1	4018100	4019940	Prupe.6G068300.1	Pp6	4697613	4697903
Pm000661	Pm1	4023164	4025279	Prupe.6G068500.1	Pp6	4701907	4704347
Pm000662	Pm1	4025810	4026079	Prupe.6G068600.1	Pp6	4704557	4704826
Pm000663	Pm1	4028007	4032282	Prupe.6G068700.1	Pp6	4706333	4711458
Pm000664	Pm1	4033411	4034999	Prupe.2G239700.1	Pp2	25987477	25989664
Pm000664	Pm1	4033411	4034999	Prupe.6G068800.1	Pp6	4712425	4714743
Pm000666	Pm1	4053799	4056339	Prupe.6G068900.1	Pp6	4726108	4728604
Pm000669	Pm1	4075204	4077523	Prupe.6G069100.1	Pp6	4742622	4745046
Pm000670	Pm1	4081361	4083010	Prupe.2G239600.1	Pp2	25981674	25984546
Pm000671	Pm1	4084941	4085270	Prupe.6G069400.1	Pp6	4763709	4764323
Pm000673	Pm1	4090921	4091880	Prupe.6G069600.1	Pp6	4769503	4777548
Pm000675	Pm1	4113640	4114761	Prupe.6G069700.1	Pp6	4778711	4781055
Pm000680	Pm1	4156680	4157153	Prupe.6G070100.1	Pp6	4813540	4814151
Pm000681	Pm1	4160939	4163597	Prupe.6G070200.1	Pp6	4818045	4820778
Pm000682	Pm1	4165995	4168045	Prupe.6G070300.1	Pp6	4822487	4828073
Pm000683	Pm1	4173325	4177875	Prupe.6G070500.1	Pp6	4831925	4837109
Pm000684	Pm1	4179111	4179479	Prupe.6G070600.1	Pp6	4837923	4838291
Pm000685	Pm1	4181181	4184875	Prupe.6G070700.1	Pp6	4844200	4848466
Pm000686	Pm1	4186116	4188729	Prupe.2G238800.1	Pp2	25930335	25933376
Pm000686	Pm1	4186116	4188729	Prupe.6G070800.1	Pp6	4849054	4852183
Pm000687	Pm1	4189923	4191788	Prupe.6G070900.1	Pp6	4852268	4855184
Pm000688	Pm1	4192261	4193991	Prupe.6G071000.1	Pp6	4855185	4857482
Pm000689	Pm1	4199546	4203133	Prupe.6G071100.1	Pp6	4861408	4865366
Pm000690	Pm1	4204774	4206913	Prupe.6G071200.1	Pp6	4866212	4869040
Pm000692	Pm1	4211523	4213169	Prupe.6G071300.1	Pp6	4870998	4872638
Pm000693	Pm1	4215536	4216174	Prupe.6G071400.3	Pp6	4874977	4876280
Pm000694	Pm1	4218329	4218944	Prupe.6G071500.1	Pp6	4881620	4882682
Pm000695	Pm1	4220575	4228044	Prupe.2G238500.1	Pp2	25907243	25915320
Pm000695	Pm1	4220575	4228044	Prupe.6G071600.1	Pp6	4883567	4892090
Pm000696	Pm1	4234296	4235387	Prupe.2G238300.1	Pp2	25893928	25895803
Pm000696	Pm1	4234296	4235387	Prupe.6G071800.1	Pp6	4899160	4900822
Pm000696	Pm1	4234296	4235387	Prupe.6G258400.1	Pp6	25024799	25026873
Pm000697	Pm1	4246427	4248970	Prupe.2G238100.1	Pp2	25880564	25884122
Pm000697	Pm1	4246427	4248970	Prupe.6G071900.1	Pp6	4904616	4908354
Pm000698	Pm1	4249644	4251511	Prupe.6G072000.1	Pp6	4908592	4910944
Pm000700	Pm1	4254250	4256763	Prupe.6G072100.1	Pp6	4913380	4916113
Pm000700	Pm1	4254250	4256763	Prupe.6G257700.1	Pp6	24999329	25001992
Pm000701	Pm1	4261274	4261582	Prupe.2G237800.1	Pp2	25873549	25873970
Pm000701	Pm1	4261274	4261582	Prupe.6G072200.1	Pp6	4919706	4920493
Pm000703	Pm1	4276021	4276251	Prupe.6G072300.1	Pp6	4930445	4931273
Pm000703	Pm1	4276021	4276251	Prupe.6G257600.1	Pp6	24997694	24998751
Pm000705	Pm1	4281294	4286485	Prupe.6G072400.1	Pp6	4939520	4944931
Pm000706	Pm1	4291431	4292192	Prupe.6G072500.1	Pp6	4949562	4951202
Pm000707	Pm1	4296222	4301522	Prupe.6G072600.1	Pp6	4953557	4959521
Pm000707	Pm1	4296222	4301522	Prupe.6G257400.2	Pp6	24982731	24987564
Pm000708	Pm1	4302737	4304889	Prupe.6G072700.1	Pp6	4959874	4962813
Pm000708	Pm1	4302737	4304889	Prupe.6G257300.1	Pp6	24974285	24976420
Pm000710	Pm1	4313116	4315283	Prupe.6G073100.2	Pp6	4989805	4992807
Pm000711	Pm1	4317198	4318888	Prupe.6G073200.1	Pp6	4995901	4998151
Pm000712	Pm1	4321088	4323163	Prupe.6G073300.1	Pp6	4999593	5001653
Pm000714	Pm1	4330094	4332148	Prupe.6G073400.2	Pp6	5005442	5008392
Pm000715	Pm1	4333481	4335936	Prupe.6G073700.1	Pp6	5025889	5029019
Pm000717	Pm1	4350523	4352619	Prupe.6G073800.1	Pp6	5037609	5040687
Pm000718	Pm1	4357727	4360138	Prupe.6G073900.1	Pp6	5044672	5047324
Pm000719	Pm1	4365413	4367629	Prupe.2G237300.1	Pp2	25838372	25841556
Pm000719	Pm1	4365413	4367629	Prupe.6G257000.2	Pp6	24964641	24968826
Pm000720	Pm1	4372994	4376562	Prupe.2G237100.1	Pp2	25831484	25837347
Pm000720	Pm1	4372994	4376562	Prupe.6G074100.1	Pp6	5059542	5065418
Pm000720	Pm1	4372994	4376562	Prupe.6G256900.2	Pp6	24956645	24962643
Pm000721	Pm1	4386614	4391816	Prupe.6G074200.2	Pp6	5072746	5078657
Pm000721	Pm1	4386614	4391816	Prupe.6G256800.1	Pp6	24951370	24955736
Pm000723	Pm1	4394913	4397190	Prupe.6G074300.1	Pp6	5081697	5084953
Pm000724	Pm1	4398457	4400867	Prupe.6G074400.1	Pp6	5085051	5088034
Pm000725	Pm1	4402325	4404031	Prupe.6G074500.1	Pp6	5088820	5090496
Pm000726	Pm1	4406534	4410239	Prupe.6G074600.1	Pp6	5092022	5096512
Pm000726	Pm1	4406534	4410239	Prupe.6G256700.1	Pp6	24945550	24948673
Pm000727	Pm1	4413120	4414849	Prupe.6G074700.1	Pp6	5098393	5101539
Pm000728	Pm1	4422882	4425953	Prupe.6G074800.1	Pp6	5105242	5108632
Pm000729	Pm1	4434955	4440037	Prupe.6G074900.1	Pp6	5114858	5120321
Pm000733	Pm1	4455248	4456129	Prupe.6G090600.1	Pp6	6196567	6198341
Pm000735	Pm1	4458055	4459890	Prupe.6G090500.1	Pp6	6188172	6192027
Pm000736	Pm1	4461784	4464553	Prupe.6G090400.2	Pp6	6183161	6186506
Pm000737	Pm1	4470077	4473419	Prupe.6G090300.1	Pp6	6178637	6182636
Pm000738	Pm1	4474211	4477112	Prupe.6G090200.1	Pp6	6175236	6178900
Pm000739	Pm1	4483251	4486247	Prupe.6G090100.1	Pp6	6165384	6169736
Pm000740	Pm1	4489266	4490527	Prupe.6G090000.1	Pp6	6161398	6163304
Pm000741	Pm1	4491022	4492983	Prupe.6G089900.1	Pp6	6159614	6162228
Pm000742	Pm1	4500095	4509164	Prupe.6G089800.4	Pp6	6145009	6156611
Pm000743	Pm1	4512619	4514352	Prupe.6G089700.1	Pp6	6140116	6142988
Pm000744	Pm1	4515182	4530979	Prupe.6G089600.1	Pp6	6116490	6139919
Pm000747	Pm1	4536478	4537512	Prupe.6G089500.1	Pp6	6111586	6113749
Pm000748	Pm1	4539476	4540384	Prupe.6G089400.1	Pp6	6109489	6111237
Pm000750	Pm1	4547148	4547655	Prupe.6G089200.1	Pp6	6102406	6103927
Pm000752	Pm1	4555422	4556329	Prupe.6G089000.1	Pp6	6095493	6096735
Pm000753	Pm1	4562403	4564029	Prupe.6G088900.1	Pp6	6087660	6090438
Pm000754	Pm1	4567901	4571727	Prupe.6G088800.1	Pp6	6075658	6084949
Pm000757	Pm1	4583922	4588064	Prupe.6G088700.1	Pp6	6042590	6047070
Pm000760	Pm1	4599348	4600289	Prupe.6G088600.1	Pp6	6038132	6041496
Pm000761	Pm1	4602413	4607972	Prupe.6G088500.1	Pp6	6031259	6037672
Pm000762	Pm1	4614822	4615742	Prupe.6G088400.1	Pp6	6024737	6025657
Pm000763	Pm1	4617392	4620722	Prupe.6G088200.1	Pp6	6013275	6016776
Pm000764	Pm1	4629769	4632297	Prupe.6G088100.1	Pp6	6001995	6004996
Pm000765	Pm1	4640477	4643514	Prupe.6G088000.1	Pp6	5991386	5995313
Pm000767	Pm1	4667589	4670099	Prupe.2G225000.1	Pp2	25218054	25220729
Pm000767	Pm1	4667589	4670099	Prupe.6G087700.1	Pp6	5944933	5948421
Pm000769	Pm1	4678596	4680398	Prupe.6G087600.1	Pp6	5929432	5931250
Pm000771	Pm1	4684466	4684813	Prupe.6G087500.1	Pp6	5923627	5927837
Pm000772	Pm1	4685519	4687105	Prupe.6G087400.1	Pp6	5920398	5923146
Pm000775	Pm1	4707226	4711138	Prupe.2G225100.1	Pp2	25222277	25223806
Pm000784	Pm1	4782837	4787481	Prupe.6G087300.1	Pp6	5902839	5908671
Pm000785	Pm1	4788904	4796405	Prupe.6G087200.1	Pp6	5894462	5902707
Pm000786	Pm1	4797715	4800013	Prupe.2G225600.1	Pp2	25241977	25245952
Pm000786	Pm1	4797715	4800013	Prupe.6G247000.1	Pp6	24350995	24355993
Pm000786	Pm1	4797715	4800013	Prupe.6G087100.1	Pp6	5889945	5893597
Pm000787	Pm1	4809025	4813245	Prupe.6G086900.1	Pp6	5878464	5883114
Pm000788	Pm1	4816968	4818317	Prupe.2G225800.1	Pp2	25253813	25255244
Pm000788	Pm1	4816968	4818317	Prupe.6G086800.1	Pp6	5873392	5875682
Pm000789	Pm1	4825520	4827401	Prupe.2G226200.1	Pp2	25275488	25277401
Pm000789	Pm1	4825520	4827401	Prupe.6G247200.1	Pp6	24361827	24363743
Pm000789	Pm1	4825520	4827401	Prupe.6G086700.1	Pp6	5858144	5860407
Pm000791	Pm1	4842043	4843549	Prupe.2G226300.1	Pp2	25282429	25283766
Pm000791	Pm1	4842043	4843549	Prupe.6G086600.1	Pp6	5848256	5850203
Pm000792	Pm1	4847544	4848691	Prupe.6G247400.1	Pp6	24380241	24382778
Pm000793	Pm1	4856382	4857785	Prupe.6G086400.1	Pp6	5815010	5817408
Pm000794	Pm1	4858407	4858652	Prupe.6G086200.1	Pp6	5797400	5801497
Pm000797	Pm1	4876083	4879473	Prupe.6G086100.1	Pp6	5786528	5790913
Pm000798	Pm1	4881583	4883384	Prupe.6G086000.1	Pp6	5782231	5784017
Pm000799	Pm1	4888122	4889838	Prupe.6G085800.1	Pp6	5774473	5777037
Pm000801	Pm1	4896871	4901909	Prupe.6G085700.1	Pp6	5765319	5771197
Pm000802	Pm1	4903287	4905804	Prupe.6G085600.1	Pp6	5761519	5764400
Pm000803	Pm1	4906536	4908572	Prupe.6G085500.1	Pp6	5758271	5761149
Pm000804	Pm1	4909947	4910600	Prupe.6G085400.1	Pp6	5756087	5756824
Pm000805	Pm1	4911256	4913328	Prupe.6G248900.1	Pp6	24454345	24458073
Pm000805	Pm1	4911256	4913328	Prupe.6G085300.1	Pp6	5753052	5755722
Pm000806	Pm1	4925471	4927630	Prupe.6G085200.1	Pp6	5738025	5740160
Pm000808	Pm1	4930011	4932010	Prupe.6G085100.3	Pp6	5734619	5739340
Pm000809	Pm1	4934816	4935953	Prupe.6G085000.1	Pp6	5730882	5732384
Pm000810	Pm1	4949280	4949990	Prupe.6G084800.1	Pp6	5709455	5711612
Pm000811	Pm1	4954330	4957365	Prupe.6G084700.1	Pp6	5702521	5706517
Pm000812	Pm1	4961980	4965534	Prupe.6G084600.1	Pp6	5695207	5698780
Pm000813	Pm1	4966445	4969867	Prupe.6G084200.2	Pp6	5680754	5684180
Pm000815	Pm1	4987313	4987849	Prupe.2G230800.1	Pp2	25516624	25518105
Pm000815	Pm1	4987313	4987849	Prupe.6G249300.1	Pp6	24489896	24490735
Pm000815	Pm1	4987313	4987849	Prupe.6G084100.1	Pp6	5667950	5668753
Pm000816	Pm1	4991346	4991699	Prupe.6G083900.1	Pp6	5662434	5663118
Pm000818	Pm1	4995582	4998032	Prupe.6G249500.1	Pp6	24515982	24519645
Pm000818	Pm1	4995582	4998032	Prupe.6G083800.1	Pp6	5658808	5661691
Pm000819	Pm1	5000112	5002642	Prupe.6G249800.3	Pp6	24525218	24528987
Pm000819	Pm1	5000112	5002642	Prupe.6G083700.2	Pp6	5654258	5658275
Pm000820	Pm1	5010376	5011030	Prupe.6G083600.1	Pp6	5645765	5647070
Pm000823	Pm1	5022099	5025036	Prupe.6G083200.1	Pp6	5624692	5628784
Pm000824	Pm1	5027803	5032311	Prupe.6G083100.1	Pp6	5615551	5620427
Pm000828	Pm1	5050922	5051368	Prupe.6G082700.3	Pp6	5570583	5574471
Pm000830	Pm1	5060054	5060817	Prupe.6G082600.1	Pp6	5559491	5561002
Pm000831	Pm1	5063236	5064806	Prupe.6G082400.1	Pp6	5555890	5556928
Pm000832	Pm1	5071848	5072491	Prupe.6G250200.1	Pp6	24550507	24552009
Pm000832	Pm1	5071848	5072491	Prupe.6G082300.1	Pp6	5553060	5554097
Pm000833	Pm1	5076747	5078975	Prupe.6G250700.1	Pp6	24581000	24583107
Pm000833	Pm1	5076747	5078975	Prupe.6G082200.1	Pp6	5547262	5550053
Pm000834	Pm1	5080295	5082973	Prupe.6G082100.1	Pp6	5543881	5546619
Pm000835	Pm1	5086449	5086895	Prupe.6G082000.1	Pp6	5538944	5539481
Pm000836	Pm1	5090482	5090883	Prupe.6G251200.1	Pp6	24602292	24603215
Pm000836	Pm1	5090482	5090883	Prupe.6G081800.1	Pp6	5534797	5535448
Pm000839	Pm1	5096486	5099138	Prupe.2G231500.1	Pp2	25553306	25555980
Pm000839	Pm1	5096486	5099138	Prupe.6G081700.2	Pp6	5527416	5531836
Pm000841	Pm1	5107160	5111457	Prupe.6G081500.1	Pp6	5516730	5521992
Pm000842	Pm1	5113074	5115981	Prupe.2G231900.1	Pp2	25575263	25578075
Pm000842	Pm1	5113074	5115981	Prupe.6G081400.1	Pp6	5512389	5515896
Pm000844	Pm1	5122435	5122706	Prupe.2G232300.1	Pp2	25600147	25600470
Pm000844	Pm1	5122435	5122706	Prupe.6G081200.1	Pp6	5505866	5507993
Pm000845	Pm1	5125893	5129959	Prupe.2G232500.2	Pp2	25607389	25611635
Pm000845	Pm1	5125893	5129959	Prupe.6G081100.2	Pp6	5500327	5505933
Pm000846	Pm1	5131279	5134610	Prupe.6G252300.1	Pp6	24656135	24660337
Pm000846	Pm1	5131279	5134610	Prupe.6G081000.1	Pp6	5496118	5499844
Pm000847	Pm1	5137470	5141315	Prupe.6G080900.1	Pp6	5489716	5493956
Pm000848	Pm1	5142054	5142780	Prupe.6G080800.1	Pp6	5487521	5488656
Pm000849	Pm1	5144317	5146496	Prupe.2G232800.1	Pp2	25622190	25625509
Pm000849	Pm1	5144317	5146496	Prupe.6G080700.1	Pp6	5484085	5487288
Pm000850	Pm1	5152554	5154320	Prupe.6G080500.1	Pp6	5473542	5477309
Pm000852	Pm1	5154949	5157066	Prupe.6G080400.1	Pp6	5472643	5474647
Pm000853	Pm1	5163254	5167478	Prupe.6G080200.1	Pp6	5456322	5466968
Pm000854	Pm1	5169199	5170406	Prupe.6G080100.1	Pp6	5453740	5455174
Pm000855	Pm1	5176509	5177438	Prupe.2G233200.1	Pp2	25639192	25641672
Pm000855	Pm1	5176509	5177438	Prupe.6G080000.1	Pp6	5445944	5448191
Pm000856	Pm1	5183278	5183728	Prupe.6G079900.1	Pp6	5440275	5442708
Pm000857	Pm1	5184830	5187315	Prupe.2G233500.1	Pp2	25649873	25652738
Pm000857	Pm1	5184830	5187315	Prupe.6G252500.1	Pp6	24670314	24673364
Pm000857	Pm1	5184830	5187315	Prupe.6G079800.1	Pp6	5436687	5439851
Pm000858	Pm1	5188161	5188487	Prupe.6G079700.1	Pp6	5434129	5436144
Pm000861	Pm1	5202051	5202926	Prupe.6G079600.1	Pp6	5426930	5428727
Pm000862	Pm1	5230971	5232260	Prupe.2G233600.1	Pp2	25658297	25660239
Pm000862	Pm1	5230971	5232260	Prupe.6G253300.1	Pp6	24700247	24702430
Pm000862	Pm1	5230971	5232260	Prupe.6G079500.1	Pp6	5416335	5418276
Pm000863	Pm1	5237962	5243273	Prupe.6G079400.1	Pp6	5405522	5411398
Pm000865	Pm1	5247422	5247700	Prupe.6G079300.1	Pp6	5402016	5403173
Pm000866	Pm1	5254041	5256485	Prupe.6G079200.1	Pp6	5396305	5400116
Pm000867	Pm1	5263792	5266803	Prupe.6G253500.1	Pp6	24712705	24715980
Pm000867	Pm1	5263792	5266803	Prupe.6G079100.1	Pp6	5386189	5390178
Pm000868	Pm1	5268861	5270471	Prupe.6G253600.1	Pp6	24716222	24717953
Pm000868	Pm1	5268861	5270471	Prupe.6G079000.1	Pp6	5382693	5384979
Pm000869	Pm1	5275905	5276447	Prupe.6G078900.1	Pp6	5377032	5378336
Pm000870	Pm1	5285058	5287081	Prupe.2G235000.1	Pp2	25732083	25734008
Pm000870	Pm1	5285058	5287081	Prupe.6G078800.1	Pp6	5350087	5353679
Pm000871	Pm1	5289304	5295047	Prupe.6G078700.1	Pp6	5342336	5348607
Pm000872	Pm1	5295445	5296831	Prupe.2G235100.1	Pp2	25734144	25735488
Pm000872	Pm1	5295445	5296831	Prupe.6G078600.1	Pp6	5340489	5342335
Pm000873	Pm1	5300418	5303333	Prupe.6G254600.1	Pp6	24774666	24777688
Pm000873	Pm1	5300418	5303333	Prupe.6G078500.1	Pp6	5334414	5337964
Pm000874	Pm1	5312024	5313289	Prupe.6G078300.1	Pp6	5319109	5322098
Pm000875	Pm1	5319069	5322435	Prupe.6G254700.1	Pp6	24780591	24785174
Pm000875	Pm1	5319069	5322435	Prupe.6G078200.1	Pp6	5309902	5314391
Pm000876	Pm1	5323802	5325797	Prupe.6G078100.6	Pp6	5306482	5309618
Pm000877	Pm1	5329572	5330458	Prupe.6G255100.1	Pp6	24811661	24812655
Pm000877	Pm1	5329572	5330458	Prupe.6G077800.1	Pp6	5300154	5300953
Pm000879	Pm1	5333597	5335668	Prupe.6G077700.1	Pp6	5297180	5299983
Pm000880	Pm1	5336682	5338575	Prupe.6G077600.1	Pp6	5294398	5296654
Pm000882	Pm1	5340300	5342008	Prupe.6G077500.1	Pp6	5291671	5293877
Pm000884	Pm1	5345914	5347457	Prupe.6G255300.1	Pp6	24817155	24818527
Pm000884	Pm1	5345914	5347457	Prupe.6G077400.1	Pp6	5286627	5289000
Pm000885	Pm1	5348572	5349540	Prupe.6G077300.1	Pp6	5284318	5286509
Pm000887	Pm1	5355510	5356025	Prupe.6G077200.1	Pp6	5278450	5280495
Pm000889	Pm1	5365402	5367320	Prupe.2G235400.1	Pp2	25744086	25747286
Pm000889	Pm1	5365402	5367320	Prupe.6G076900.1	Pp6	5272438	5274972
Pm000890	Pm1	5371797	5373506	Prupe.6G076800.1	Pp6	5267535	5270525
Pm000892	Pm1	5377749	5380670	Prupe.6G076700.1	Pp6	5261715	5265189
Pm000893	Pm1	5384518	5388952	Prupe.2G236000.1	Pp2	25770134	25773649
Pm000893	Pm1	5384518	5388952	Prupe.6G076300.1	Pp6	5240700	5244459
Pm000896	Pm1	5407520	5409998	Prupe.2G236100.1	Pp2	25775410	25778711
Pm000896	Pm1	5407520	5409998	Prupe.6G255900.1	Pp6	24874564	24878175
Pm000896	Pm1	5407520	5409998	Prupe.6G076200.1	Pp6	5230910	5234610
Pm000897	Pm1	5411536	5414060	Prupe.6G076100.1	Pp6	5227036	5230259
Pm000898	Pm1	5422915	5423295	Prupe.6G075900.1	Pp6	5218751	5219603
Pm000899	Pm1	5428999	5432823	Prupe.2G236900.1	Pp2	25813732	25819653
Pm000899	Pm1	5428999	5432823	Prupe.6G075700.1	Pp6	5202193	5205004
Pm000900	Pm1	5435518	5438478	Prupe.6G075600.1	Pp6	5195958	5199817
Pm000903	Pm1	5453250	5457370	Prupe.6G075400.1	Pp6	5181585	5182760
Pm000907	Pm1	5485067	5489250	Prupe.6G075200.1	Pp6	5158717	5163416
Pm000908	Pm1	5490413	5492731	Prupe.2G237000.1	Pp2	25821593	25823533
Pm000908	Pm1	5490413	5492731	Prupe.6G256500.1	Pp6	24927304	24929312
Pm000908	Pm1	5490413	5492731	Prupe.6G075100.2	Pp6	5154971	5158223
Pm000909	Pm1	5504913	5507966	Prupe.6G075000.1	Pp6	5139348	5142599
Pm000912	Pm1	5553961	5556234	Prupe.6G095800.1	Pp6	6641664	6642511
Pm000914	Pm1	5564676	5566124	Prupe.6G095700.1	Pp6	6634626	6637946
Pm000915	Pm1	5571090	5572307	Prupe.6G095500.1	Pp6	6626193	6627387
Pm000916	Pm1	5573106	5573858	Prupe.6G095400.1	Pp6	6624158	6625427
Pm000917	Pm1	5574386	5577263	Prupe.6G095300.1	Pp6	6618649	6624955
Pm000918	Pm1	5592370	5593822	Prupe.6G095200.1	Pp6	6606988	6610136
Pm000919	Pm1	5596438	5597409	Prupe.6G095100.1	Pp6	6603587	6606702
Pm000920	Pm1	5598708	5600743	Prupe.6G095000.1	Pp6	6600158	6602668
Pm000921	Pm1	5604366	5610578	Prupe.6G094800.1	Pp6	6591586	6595296
Pm000922	Pm1	5611673	5626529	Prupe.6G094700.1	Pp6	6576858	6593368
Pm000923	Pm1	5629724	5633567	Prupe.6G094600.1	Pp6	6568967	6573655
Pm000927	Pm1	5653544	5654135	Prupe.6G094400.1	Pp6	6548381	6548973
Pm000932	Pm1	5689815	5690210	Prupe.6G094100.1	Pp6	6501729	6506317
Pm000934	Pm1	5696544	5698372	Prupe.6G094000.1	Pp6	6486765	6490695
Pm000938	Pm1	5726731	5727951	Prupe.6G093900.1	Pp6	6478501	6480396
Pm000939	Pm1	5737367	5742105	Prupe.6G093800.1	Pp6	6464170	6469583
Pm000940	Pm1	5743729	5744237	Prupe.6G093700.1	Pp6	6461555	6463099
Pm000943	Pm1	5778506	5782400	Prupe.6G093600.1	Pp6	6449024	6455686
Pm000944	Pm1	5784476	5786056	Prupe.6G093400.1	Pp6	6441976	6443194
Pm000949	Pm1	5816367	5822552	Prupe.6G093200.1	Pp6	6417125	6423972
Pm000950	Pm1	5823064	5824254	Prupe.6G093100.1	Pp6	6415400	6416873
Pm000953	Pm1	5837820	5838560	Prupe.6G093000.2	Pp6	6412208	6414665
Pm000954	Pm1	5838939	5841936	Prupe.6G092900.1	Pp6	6409545	6412759
Pm000955	Pm1	5848846	5851599	Prupe.6G092800.3	Pp6	6399291	6405343
Pm000957	Pm1	5856285	5859500	Prupe.6G092700.1	Pp6	6390123	6391894
Pm000958	Pm1	5862489	5864306	Prupe.6G092600.1	Pp6	6384923	6387489
Pm000959	Pm1	5871664	5875598	Prupe.6G092500.1	Pp6	6373472	6378358
Pm000960	Pm1	5877164	5877841	Prupe.6G092400.1	Pp6	6370606	6372940
Pm000961	Pm1	5881580	5905583	Prupe.6G092200.1	Pp6	6348612	6356883
Pm000962	Pm1	5906240	5907097	Prupe.6G092100.1	Pp6	6347818	6348948
Pm000963	Pm1	5912887	5915813	Prupe.6G091800.1	Pp6	6310853	6314962
Pm000966	Pm1	5929065	5930985	Prupe.6G091700.1	Pp6	6299269	6301810
Pm000967	Pm1	5935174	5937876	Prupe.6G091600.1	Pp6	6288878	6291737
Pm000971	Pm1	6008849	6015599	Prupe.6G091300.3	Pp6	6254950	6264501
Pm000974	Pm1	6036646	6040080	Prupe.6G091100.1	Pp6	6234297	6238669
Pm000975	Pm1	6051733	6054719	Prupe.6G090900.1	Pp6	6213437	6217138
Pm000976	Pm1	6058437	6058655	Prupe.6G090700.1	Pp6	6207132	6208064
Pm000979	Pm1	6070201	6070773	Prupe.6G090600.1	Pp6	6196567	6198341
Pm000981	Pm1	6076994	6079950	Prupe.6G096100.1	Pp6	6659520	6662875
Pm000985	Pm1	6135294	6142137	Prupe.6G096800.3	Pp6	6714336	6717393
Pm000987	Pm1	6152545	6161009	Prupe.6G097000.1	Pp6	6746430	6760260
Pm000988	Pm1	6164711	6167291	Prupe.6G097100.1	Pp6	6759588	6762809
Pm000989	Pm1	6170019	6174538	Prupe.6G097200.7	Pp6	6770431	6777027
Pm000990	Pm1	6175845	6177187	Prupe.6G097300.1	Pp6	6776053	6780670
Pm000991	Pm1	6178106	6179596	Prupe.6G097400.1	Pp6	6780975	6783558
Pm000992	Pm1	6180355	6184169	Prupe.6G097500.1	Pp6	6783946	6787803
Pm000993	Pm1	6187319	6192817	Prupe.6G097600.1	Pp6	6790288	6797143
Pm000994	Pm1	6194222	6200089	Prupe.6G097700.1	Pp6	6797477	6804537
Pm000995	Pm1	6208888	6213489	Prupe.6G097800.3	Pp6	6812235	6817197
Pm000995	Pm1	6208888	6213489	Prupe.6G239200.1	Pp6	23873514	23877437
Pm000996	Pm1	6226082	6233156	Prupe.6G097900.1	Pp6	6831338	6837926
Pm000996	Pm1	6226082	6233156	Prupe.6G239000.1	Pp6	23851139	23856276
Pm000997	Pm1	6235023	6235226	Prupe.6G098100.1	Pp6	6838841	6839763
Pm000998	Pm1	6240155	6240820	Prupe.6G098300.1	Pp6	6843896	6844935
Pm001000	Pm1	6251735	6254600	Prupe.6G098500.1	Pp6	6853181	6857052
Pm001000	Pm1	6251735	6254600	Prupe.6G238700.1	Pp6	23833002	23835632
Pm001001	Pm1	6255754	6257438	Prupe.6G098600.1	Pp6	6857507	6859210
Pm001001	Pm1	6255754	6257438	Prupe.6G238600.1	Pp6	23830614	23832830
Pm001002	Pm1	6281256	6283088	Prupe.6G098800.1	Pp6	6877685	6879530
Pm001002	Pm1	6281256	6283088	Prupe.6G238500.1	Pp6	23821247	23824163
Pm001003	Pm1	6288087	6288992	Prupe.6G098900.1	Pp6	6884864	6885760
Pm001003	Pm1	6288087	6288992	Prupe.6G238300.1	Pp6	23811224	23812232
Pm001004	Pm1	6290838	6291707	Prupe.6G099000.1	Pp6	6887575	6888444
Pm001007	Pm1	6311208	6312053	Prupe.6G099200.1	Pp6	6905046	6905918
Pm001009	Pm1	6321988	6325700	Prupe.6G099500.1	Pp6	6917895	6922241
Pm001009	Pm1	6321988	6325700	Prupe.6G238200.1	Pp6	23803840	23809749
Pm001010	Pm1	6327941	6328432	Prupe.6G099600.1	Pp6	6922369	6925008
Pm001011	Pm1	6336693	6343061	Prupe.6G099700.1	Pp6	6932651	6939529
Pm001012	Pm1	6346315	6347566	Prupe.6G099800.1	Pp6	6943789	6945323
Pm001015	Pm1	6370193	6373581	Prupe.6G100100.1	Pp6	6968306	6972080
Pm001016	Pm1	6383861	6389210	Prupe.6G100200.1	Pp6	6980839	6987484
Pm001017	Pm1	6395557	6396690	Prupe.6G100400.1	Pp6	6993225	6997983
Pm001018	Pm1	6400520	6402614	Prupe.6G100500.1	Pp6	7000210	7003389
Pm001018	Pm1	6400520	6402614	Prupe.6G237500.2	Pp6	23773387	23777054
Pm001019	Pm1	6404803	6410389	Prupe.6G100600.1	Pp6	7004322	7009888
Pm001020	Pm1	6415799	6420430	Prupe.6G100700.1	Pp6	7014661	7020266
Pm001022	Pm1	6426453	6428407	Prupe.6G100900.1	Pp6	7027358	7029759
Pm001023	Pm1	6432401	6436248	Prupe.6G101000.3	Pp6	7033018	7039812
Pm001024	Pm1	6437903	6438286	Prupe.6G101100.1	Pp6	7040939	7042177
Pm001027	Pm1	6450594	6454690	Prupe.6G101200.1	Pp6	7045808	7050000
Pm001028	Pm1	6456769	6460052	Prupe.6G101300.19	Pp6	7051547	7057669
Pm001029	Pm1	6465189	6466754	Prupe.6G101400.1	Pp6	7060013	7062073
Pm001030	Pm1	6467636	6468046	Prupe.6G101500.1	Pp6	7062625	7063035
Pm001031	Pm1	6473205	6474709	Prupe.6G101600.1	Pp6	7067513	7069501
Pm001031	Pm1	6473205	6474709	Prupe.6G237000.1	Pp6	23754179	23756193
Pm001032	Pm1	6480043	6480543	Prupe.6G101700.1	Pp6	7074367	7075202
Pm001032	Pm1	6480043	6480543	Prupe.6G236800.1	Pp6	23742504	23743435
Pm001034	Pm1	6489909	6490409	Prupe.6G101900.2	Pp6	7084900	7086612
Pm001034	Pm1	6489909	6490409	Prupe.6G236700.1	Pp6	23735735	23736813
Pm001035	Pm1	6494551	6502050	Prupe.6G102100.1	Pp6	7090273	7098365
Pm001036	Pm1	6511148	6513957	Prupe.6G102200.1	Pp6	7107873	7111446
Pm001037	Pm1	6524197	6530678	Prupe.6G102300.1	Pp6	7124587	7132245
Pm001038	Pm1	6534467	6536497	Prupe.6G103500.1	Pp6	7239182	7242308
Pm001039	Pm1	6543221	6544594	Prupe.6G103600.1	Pp6	7246334	7247707
Pm001040	Pm1	6551255	6563578	Prupe.6G103800.1	Pp6	7261717	7266460
Pm001041	Pm1	6585357	6589372	Prupe.6G103900.1	Pp6	7292783	7297414
Pm001041	Pm1	6585357	6589372	Prupe.6G236000.1	Pp6	23691870	23696564
Pm001042	Pm1	6603675	6607522	Prupe.6G104000.1	Pp6	7309968	7315323
Pm001043	Pm1	6613544	6617730	Prupe.6G104100.4	Pp6	7319319	7324524
Pm001046	Pm1	6627727	6631961	Prupe.6G104400.1	Pp6	7335499	7342275
Pm001048	Pm1	6663346	6664122	Prupe.6G104500.1	Pp6	7362424	7363182
Pm001048	Pm1	6663346	6664122	Prupe.6G235400.1	Pp6	23639324	23642649
Pm001049	Pm1	6664880	6682928	Prupe.6G104600.5	Pp6	7363587	7382256
Pm001054	Pm1	6717841	6719688	Prupe.6G104800.1	Pp6	7418554	7420929
Pm001055	Pm1	6720847	6722463	Prupe.6G104900.1	Pp6	7421806	7423445
Pm001056	Pm1	6751384	6751620	Prupe.6G105000.1	Pp6	7436094	7436656
Pm001057	Pm1	6754856	6760716	Prupe.6G105100.4	Pp6	7440534	7448105
Pm001059	Pm1	6781270	6781857	Prupe.6G105400.1	Pp6	7469751	7470804
Pm001061	Pm1	6798261	6798506	Prupe.6G105600.1	Pp6	7486759	7487073
Pm001066	Pm1	6827714	6829030	Prupe.6G106100.1	Pp6	7532418	7534790
Pm001067	Pm1	6832355	6834891	Prupe.6G106200.1	Pp6	7547650	7554905
Pm001067	Pm1	6832355	6834891	Prupe.6G234700.1	Pp6	23610641	23616144
Pm001068	Pm1	6838311	6839544	Prupe.6G106300.1	Pp6	7554700	7557049
Pm001069	Pm1	6840887	6844167	Prupe.6G106400.1	Pp6	7558599	7563970
Pm001070	Pm1	6849928	6859791	Prupe.6G106500.1	Pp6	7566092	7576831
Pm001070	Pm1	6849928	6859791	Prupe.6G234500.1	Pp6	23597484	23606577
Pm001072	Pm1	6866001	6868151	Prupe.6G106700.3	Pp6	7584298	7588492
Pm001073	Pm1	6869800	6876164	Prupe.6G106800.1	Pp6	7588686	7592315
Pm001074	Pm1	6887178	6892299	Prupe.6G106900.3	Pp6	7606914	7614280
Pm001075	Pm1	6897227	6898579	Prupe.6G107000.1	Pp6	7618741	7620093
Pm001075	Pm1	6897227	6898579	Prupe.6G234000.1	Pp6	23568215	23570062
Pm001079	Pm1	6932639	6933067	Prupe.6G107300.2	Pp6	7637332	7642558
Pm001080	Pm1	6936099	6938154	Prupe.6G107400.1	Pp6	7644977	7647286
Pm001082	Pm1	6971507	6973904	Prupe.6G107600.1	Pp6	7665310	7668161
Pm001083	Pm1	6975951	6976265	Prupe.6G107700.1	Pp6	7669751	7670829
Pm001084	Pm1	6977911	6982659	Prupe.6G107800.1	Pp6	7670885	7676626
Pm001084	Pm1	6977911	6982659	Prupe.6G233700.1	Pp6	23551356	23556354
Pm001085	Pm1	6994324	7001729	Prupe.6G107900.2	Pp6	7702368	7709879
Pm001086	Pm1	7002279	7004226	Prupe.6G108000.1	Pp6	7710147	7712257
Pm001086	Pm1	7002279	7004226	Prupe.6G233400.1	Pp6	23539540	23541613
Pm001087	Pm1	7008185	7013297	Prupe.6G108100.1	Pp6	7715671	7721811
Pm001088	Pm1	7020483	7020869	Prupe.6G108300.1	Pp6	7731068	7732074
Pm001090	Pm1	7030238	7030666	Prupe.6G232300.1	Pp6	23489981	23490760
Pm001093	Pm1	7040314	7043984	Prupe.6G108600.1	Pp6	7742324	7746975
Pm001095	Pm1	7064169	7066499	Prupe.6G108700.1	Pp6	7753189	7754908
Pm001096	Pm1	7074099	7075796	Prupe.6G108800.1	Pp6	7762696	7764905
Pm001096	Pm1	7074099	7075796	Prupe.6G232100.1	Pp6	23464971	23467756
Pm001097	Pm1	7079929	7080900	Prupe.6G108900.1	Pp6	7778154	7778877
Pm001103	Pm1	7145407	7147640	Prupe.6G109000.1	Pp6	7805916	7810403
Pm001104	Pm1	7152590	7156650	Prupe.6G109100.1	Pp6	7817417	7822818
Pm001105	Pm1	7162316	7163988	Prupe.6G109200.1	Pp6	7827814	7829943
Pm001106	Pm1	7174687	7176865	Prupe.6G109300.1	Pp6	7837159	7840007
Pm001107	Pm1	7177387	7181100	Prupe.6G109400.1	Pp6	7840093	7844503
Pm001108	Pm1	7184434	7185226	Prupe.6G109500.1	Pp6	7845458	7847975
Pm001109	Pm1	7185783	7188538	Prupe.6G109600.1	Pp6	7846076	7849686
Pm001110	Pm1	7191909	7194626	Prupe.6G109700.1	Pp6	7852061	7855310
Pm001113	Pm1	7207838	7210169	Prupe.6G109800.1	Pp6	7857583	7859913
Pm001120	Pm1	7279881	7281501	Prupe.6G110300.1	Pp6	7915817	7918028
Pm001122	Pm1	7291667	7292818	Prupe.6G110500.1	Pp6	7933367	7934186
Pm001126	Pm1	7324730	7326425	Prupe.6G110800.1	Pp6	7941475	7944193
Pm001127	Pm1	7337545	7339278	Prupe.6G110900.1	Pp6	7954024	7956242
Pm001130	Pm1	7348647	7350144	Prupe.6G111200.1	Pp6	7983877	7992517
Pm001132	Pm1	7356844	7357320	Prupe.6G111700.1	Pp6	8014858	8016530
Pm001133	Pm1	7365602	7366196	Prupe.6G111800.2	Pp6	8018868	8024328
Pm001145	Pm1	7426375	7429474	Prupe.6G111900.1	Pp6	8049761	8053634
Pm001146	Pm1	7430950	7432047	Prupe.6G112000.1	Pp6	8054391	8055047
Pm001148	Pm1	7439768	7441893	Prupe.6G112100.1	Pp6	8058470	8063480
Pm001150	Pm1	7454126	7455167	Prupe.6G112200.1	Pp6	8074349	8076498
Pm001151	Pm1	7458438	7466389	Prupe.6G112300.1	Pp6	8078406	8087227
Pm001152	Pm1	7472757	7476282	Prupe.6G112400.1	Pp6	8091949	8096974
Pm001154	Pm1	7497694	7499183	Prupe.6G112500.1	Pp6	8111286	8111783
Pm001155	Pm1	7505116	7509831	Prupe.6G112700.1	Pp6	8122959	8128995
Pm001158	Pm1	7517986	7521058	Prupe.6G112800.1	Pp6	8138077	8142339
Pm001159	Pm1	7541201	7542301	Prupe.6G113000.1	Pp6	8150610	8151685
Pm001160	Pm1	7548916	7549845	Prupe.6G113100.1	Pp6	8158799	8160139
Pm001161	Pm1	7555161	7558132	Prupe.6G113200.1	Pp6	8165030	8168456
Pm001162	Pm1	7568054	7569265	Prupe.6G113300.1	Pp6	8175184	8176903
Pm001163	Pm1	7581162	7588185	Prupe.6G113400.1	Pp6	8180289	8187855
Pm001165	Pm1	7605548	7605982	Prupe.6G113500.1	Pp6	8195589	8196428
Pm001166	Pm1	7606630	7609969	Prupe.6G113600.1	Pp6	8196496	8200380
Pm001167	Pm1	7612060	7612371	Prupe.6G113700.1	Pp6	8201469	8203160
Pm001168	Pm1	7614476	7615444	Prupe.6G113800.1	Pp6	8203919	8205587
Pm001169	Pm1	7616881	7623978	Prupe.6G113900.1	Pp6	8206100	8214164
Pm001170	Pm1	7633247	7639104	Prupe.6G114000.1	Pp6	8224894	8229779
Pm001171	Pm1	7643687	7644283	Prupe.6G114100.1	Pp6	8233141	8234103
Pm001172	Pm1	7650211	7655002	Prupe.6G114200.1	Pp6	8239295	8245347
Pm001173	Pm1	7657485	7658390	Prupe.6G114300.1	Pp6	8246602	8247519
Pm001174	Pm1	7662018	7662934	Prupe.6G114400.1	Pp6	8252098	8253212
Pm001175	Pm1	7671610	7672625	Prupe.6G114500.1	Pp6	8271977	8273649
Pm001177	Pm1	7686003	7691642	Prupe.6G114600.1	Pp6	8279415	8285471
Pm001179	Pm1	7701075	7716713	Prupe.6G114700.1	Pp6	8287051	8302420
Pm001180	Pm1	7720492	7728955	Prupe.6G114800.1	Pp6	8311393	8324461
Pm001183	Pm1	7756184	7759766	Prupe.6G115100.1	Pp6	8339260	8344531
Pm001186	Pm1	7801204	7807707	Prupe.6G115400.1	Pp6	8373710	8380884
Pm001190	Pm1	7832589	7836240	Prupe.6G115500.1	Pp6	8382149	8386464
Pm001191	Pm1	7848052	7849143	Prupe.6G115600.1	Pp6	8408561	8410495
Pm001196	Pm1	7905451	7909814	Prupe.6G116000.1	Pp6	8453041	8456415
Pm001197	Pm1	7912114	7916427	Prupe.6G116100.1	Pp6	8458320	8463500
Pm001198	Pm1	7917469	7924408	Prupe.6G116300.1	Pp6	8467894	8475203
Pm001199	Pm1	7924603	7925845	Prupe.6G116400.1	Pp6	8473653	8476314
Pm001200	Pm1	7926799	7928822	Prupe.6G116500.1	Pp6	8477139	8479411
Pm001201	Pm1	7932490	7937145	Prupe.6G116600.1	Pp6	8482591	8485555
Pm001203	Pm1	7948222	7952945	Prupe.6G116700.1	Pp6	8523644	8529484
Pm001204	Pm1	7959263	7961404	Prupe.6G116800.1	Pp6	8532354	8534287
Pm001205	Pm1	7966696	7969941	Prupe.6G116900.1	Pp6	8545867	8549695
Pm001206	Pm1	7976573	7978413	Prupe.6G117000.1	Pp6	8554915	8559226
Pm001207	Pm1	7985726	7990639	Prupe.6G117100.1	Pp6	8561446	8566816
Pm001208	Pm1	7992226	7993188	Prupe.6G117200.1	Pp6	8568604	8570142
Pm001209	Pm1	7994416	7997719	Prupe.6G117400.1	Pp6	8577950	8580999
Pm001210	Pm1	8001914	8015902	Prupe.6G117500.1	Pp6	8586433	8601209
Pm001212	Pm1	8019667	8027288	Prupe.6G117600.1	Pp6	8604116	8612812
Pm001213	Pm1	8040631	8044007	Prupe.6G117700.1	Pp6	8618672	8622699
Pm001215	Pm1	8073824	8076793	Prupe.6G117900.1	Pp6	8644708	8647802
Pm001215	Pm1	8073824	8076793	Prupe.7G119600.1	Pp7	14344867	14348069
Pm001216	Pm1	8077262	8081516	Prupe.6G118000.1	Pp6	8648199	8653189
Pm001217	Pm1	8113604	8118679	Prupe.6G118300.1	Pp6	8692248	8698625
Pm001217	Pm1	8113604	8118679	Prupe.7G119100.1	Pp7	14323785	14328920
Pm001218	Pm1	8125150	8126285	Prupe.6G118500.3	Pp6	8703283	8706992
Pm001221	Pm1	8162753	8164601	Prupe.6G118600.2	Pp6	8726604	8730218
Pm001221	Pm1	8162753	8164601	Prupe.7G118600.1	Pp7	14304767	14307862
Pm001222	Pm1	8167821	8170768	Prupe.6G118700.1	Pp6	8731657	8736840
Pm001222	Pm1	8167821	8170768	Prupe.7G118500.1	Pp7	14299854	14303138
Pm001224	Pm1	8176638	8177024	Prupe.6G118800.1	Pp6	8751401	8753824
Pm001228	Pm1	8220109	8228142	Prupe.6G119100.1	Pp6	8782304	8791214
Pm001228	Pm1	8220109	8228142	Prupe.7G118000.4	Pp7	14262270	14272741
Pm001229	Pm1	8232164	8232742	Prupe.7G116900.1	Pp7	14189550	14190256
Pm001230	Pm1	8240172	8240537	Prupe.6G119200.1	Pp6	8801750	8804150
Pm001232	Pm1	8260791	8261309	Prupe.6G119300.1	Pp6	8822526	8823195
Pm001234	Pm1	8264821	8273213	Prupe.6G119500.1	Pp6	8825711	8835159
Pm001237	Pm1	8284749	8286291	Prupe.6G119600.1	Pp6	8854510	8856849
Pm001238	Pm1	8287004	8287711	Prupe.6G119700.1	Pp6	8857239	8858147
Pm001243	Pm1	8321125	8325399	Prupe.6G119800.1	Pp6	8887875	8892550
Pm001244	Pm1	8326171	8327199	Prupe.6G119900.1	Pp6	8893764	8894795
Pm001245	Pm1	8336516	8337709	Prupe.6G120000.1	Pp6	8902787	8904296
Pm001245	Pm1	8336516	8337709	Prupe.7G116700.1	Pp7	14170574	14171963
Pm001246	Pm1	8344857	8346000	Prupe.7G116500.1	Pp7	14159140	14162122
Pm001247	Pm1	8346491	8347375	Prupe.6G120200.1	Pp6	8916143	8917193
Pm001248	Pm1	8348349	8348915	Prupe.6G120300.1	Pp6	8917884	8918920
Pm001249	Pm1	8376865	8379709	Prupe.6G120400.1	Pp6	8932724	8935841
Pm001253	Pm1	8402382	8405125	Prupe.6G120600.1	Pp6	8964473	8968016
Pm001254	Pm1	8406076	8411641	Prupe.6G120700.1	Pp6	8968215	8974540
Pm001255	Pm1	8419950	8426328	Prupe.6G120800.1	Pp6	8977336	8984069
Pm001256	Pm1	8427138	8428530	Prupe.6G120900.1	Pp6	8990403	8991301
Pm001257	Pm1	8433766	8435005	Prupe.6G121000.1	Pp6	8998718	9001837
Pm001257	Pm1	8433766	8435005	Prupe.7G115700.1	Pp7	14091484	14093947
Pm001258	Pm1	8444193	8449119	Prupe.6G121100.1	Pp6	9004947	9010948
Pm001259	Pm1	8449551	8456987	Prupe.6G121200.1	Pp6	9010413	9018477
Pm001261	Pm1	8463753	8465060	Prupe.6G121300.1	Pp6	9022646	9024373
Pm001262	Pm1	8465499	8472465	Prupe.6G121500.1	Pp6	9034267	9043523
Pm001267	Pm1	8546493	8547794	Prupe.6G122000.1	Pp6	9083039	9085430
Pm001270	Pm1	8570824	8571146	Prupe.6G122400.1	Pp6	9104916	9107645
Pm001272	Pm1	8592813	8599790	Prupe.6G122500.1	Pp6	9111662	9118756
Pm001274	Pm1	8609380	8615195	Prupe.6G122600.2	Pp6	9128872	9135532
Pm001275	Pm1	8617148	8618856	Prupe.6G122700.1	Pp6	9138734	9141087
Pm001276	Pm1	8619661	8622925	Prupe.6G122800.3	Pp6	9141197	9146314
Pm001276	Pm1	8619661	8622925	Prupe.7G114900.1	Pp7	14024606	14029237
Pm001278	Pm1	8638305	8642264	Prupe.6G122900.1	Pp6	9161426	9165963
Pm001279	Pm1	8644485	8651728	Prupe.6G123000.1	Pp6	9167439	9175505
Pm001282	Pm1	8669026	8673317	Prupe.6G123100.1	Pp6	9183665	9187660
Pm001284	Pm1	8695257	8705205	Prupe.6G123200.1	Pp6	9189204	9191569
Pm001285	Pm1	8722665	8723914	Prupe.6G123400.1	Pp6	9204976	9206776
Pm001289	Pm1	8760625	8761812	Prupe.6G123800.1	Pp6	9254844	9256917
Pm001289	Pm1	8760625	8761812	Prupe.7G114700.1	Pp7	14011557	14013651
Pm001292	Pm1	8785844	8786470	Prupe.6G124000.1	Pp6	9279129	9279972
Pm001294	Pm1	8791235	8792889	Prupe.6G124100.1	Pp6	9284725	9286768
Pm001295	Pm1	8796534	8824329	Prupe.6G124200.1	Pp6	9287402	9310824
Pm001296	Pm1	8825629	8828555	Prupe.6G124400.3	Pp6	9311157	9314825
Pm001298	Pm1	8833040	8835503	Prupe.6G124500.1	Pp6	9320215	9323227
Pm001301	Pm1	8857966	8858350	Prupe.6G124600.1	Pp6	9337648	9339500
Pm001302	Pm1	8859327	8863514	Prupe.6G124700.1	Pp6	9338745	9343850
Pm001303	Pm1	8866494	8870144	Prupe.6G124800.1	Pp6	9350903	9357277
Pm001305	Pm1	8879026	8880845	Prupe.6G124900.1	Pp6	9367139	9369099
Pm001306	Pm1	8887436	8890944	Prupe.6G125000.1	Pp6	9409583	9411348
Pm001308	Pm1	8900158	8901716	Prupe.6G128000.1	Pp6	9902931	9904540
Pm001309	Pm1	8907786	8909133	Prupe.6G128400.1	Pp6	9936921	9938612
Pm001309	Pm1	8907786	8909133	Prupe.7G112600.1	Pp7	13879398	13881318
Pm001312	Pm1	8966344	8968278	Prupe.6G128500.2	Pp6	9975030	9978419
Pm001312	Pm1	8966344	8968278	Prupe.7G112400.1	Pp7	13869110	13873684
Pm001315	Pm1	8980754	8981918	Prupe.6G128900.1	Pp6	9998112	10000920
Pm001315	Pm1	8980754	8981918	Prupe.7G112200.2	Pp7	13860173	13864219
Pm001316	Pm1	8985519	8993935	Prupe.6G129000.5	Pp6	10003949	10012703
Pm001317	Pm1	9000147	9006360	Prupe.6G129100.1	Pp6	10019190	10026146
Pm001318	Pm1	9012953	9014208	Prupe.6G129400.1	Pp6	10031979	10033264
Pm001318	Pm1	9012953	9014208	Prupe.7G111200.4	Pp7	13822210	13824746
Pm001320	Pm1	9035119	9039024	Prupe.6G129500.1	Pp6	10053440	10058258
Pm001321	Pm1	9041550	9041942	Prupe.6G129600.1	Pp6	10060917	10061642
Pm001321	Pm1	9041550	9041942	Prupe.7G110700.1	Pp7	13805919	13807948
Pm001322	Pm1	9049936	9051799	Prupe.6G129700.1	Pp6	10064456	10067410
Pm001322	Pm1	9049936	9051799	Prupe.7G110300.1	Pp7	13789373	13791865
Pm001324	Pm1	9081559	9084834	Prupe.6G129800.1	Pp6	10086495	10089771
Pm001328	Pm1	9109594	9110055	Prupe.6G130100.1	Pp6	10109667	10112893
Pm001330	Pm1	9120995	9124954	Prupe.6G130300.1	Pp6	10122354	10124598
Pm001331	Pm1	9132224	9134339	Prupe.6G130400.1	Pp6	10155580	10159083
Pm001332	Pm1	9135440	9136231	Prupe.6G130500.1	Pp6	10159084	10160627
Pm001333	Pm1	9137092	9141755	Prupe.6G130600.2	Pp6	10160973	10167677
Pm001334	Pm1	9150986	9162357	Prupe.6G130700.1	Pp6	10175818	10185123
Pm001339	Pm1	9214425	9216689	Prupe.6G131000.1	Pp6	10234819	10239872
Pm001340	Pm1	9228043	9231140	Prupe.6G131200.1	Pp6	10260912	10267714
Pm001341	Pm1	9242221	9254807	Prupe.6G126100.1	Pp6	9677480	9689265
Pm001342	Pm1	9256287	9259679	Prupe.6G126200.1	Pp6	9699111	9703299
Pm001343	Pm1	9263082	9265592	Prupe.6G126300.1	Pp6	9704784	9709337
Pm001344	Pm1	9271677	9273182	Prupe.6G126400.1	Pp6	9713809	9716230
Pm001352	Pm1	9378033	9384179	Prupe.6G126500.1	Pp6	9734792	9741471
Pm001364	Pm1	9528065	9530698	Prupe.6G127000.1	Pp6	9816599	9820336
Pm001365	Pm1	9532915	9542949	Prupe.6G127100.1	Pp6	9821348	9825508
Pm001366	Pm1	9544211	9547531	Prupe.6G127300.1	Pp6	9832775	9836441
Pm001367	Pm1	9549935	9550426	Prupe.6G127400.1	Pp6	9838577	9840058
Pm001369	Pm1	9561690	9562982	Prupe.6G127500.1	Pp6	9848686	9850829
Pm001370	Pm1	9563839	9567871	Prupe.6G127600.1	Pp6	9851068	9856312
Pm001374	Pm1	9593407	9595456	Prupe.6G127700.1	Pp6	9870683	9873935
Pm001385	Pm1	9664594	9667606	Prupe.6G136100.1	Pp6	10904917	10908034
Pm001388	Pm1	9684426	9689022	Prupe.6G135900.1	Pp6	10830965	10837118
Pm001389	Pm1	9708039	9716838	Prupe.6G135800.1	Pp6	10810801	10820742
Pm001390	Pm1	9725349	9726705	Prupe.6G135700.1	Pp6	10796946	10798768
Pm001390	Pm1	9725349	9726705	Prupe.7G101000.1	Pp7	13122576	13124471
Pm001391	Pm1	9735432	9738900	Prupe.6G135600.1	Pp6	10787434	10792516
Pm001391	Pm1	9735432	9738900	Prupe.7G101100.1	Pp7	13124675	13129660
Pm001393	Pm1	9747995	9753006	Prupe.6G135500.2	Pp6	10778117	10784505
Pm001394	Pm1	9758068	9761880	Prupe.6G135400.1	Pp6	10772911	10773902
Pm001396	Pm1	9764844	9765746	Prupe.6G135300.1	Pp6	10760269	10761581
Pm001396	Pm1	9764844	9765746	Prupe.7G101300.1	Pp7	13133121	13134353
Pm001397	Pm1	9768167	9774356	Prupe.6G135200.1	Pp6	10752135	10758534
Pm001397	Pm1	9768167	9774356	Prupe.7G101400.8	Pp7	13135290	13139013
Pm001400	Pm1	9787811	9789313	Prupe.6G135000.1	Pp6	10743059	10745109
Pm001402	Pm1	9820408	9821661	Prupe.6G134600.1	Pp6	10630403	10634424
Pm001403	Pm1	9842010	9843159	Prupe.6G134400.1	Pp6	10621079	10622787
Pm001403	Pm1	9842010	9843159	Prupe.7G102000.1	Pp7	13186995	13188904
Pm001407	Pm1	9872006	9872670	Prupe.6G134300.1	Pp6	10605030	10605979
Pm001408	Pm1	9881747	9882469	Prupe.6G134100.1	Pp6	10594258	10596507
Pm001408	Pm1	9881747	9882469	Prupe.7G102100.1	Pp7	13200274	13201140
Pm001409	Pm1	9901508	9902387	Prupe.6G133600.1	Pp6	10488017	10489878
Pm001412	Pm1	9907593	9909759	Prupe.6G133500.1	Pp6	10477401	10480206
Pm001412	Pm1	9907593	9909759	Prupe.7G102700.1	Pp7	13228675	13231401
Pm001413	Pm1	9910237	9913510	Prupe.6G133200.1	Pp6	10472557	10473183
Pm001414	Pm1	9915794	9916423	Prupe.6G132900.1	Pp6	10457819	10458448
Pm001417	Pm1	9922630	9924094	Prupe.6G132800.1	Pp6	10455479	10456951
Pm001418	Pm1	9925938	9926489	Prupe.6G132600.1	Pp6	10449960	10450517
Pm001420	Pm1	9933868	9938641	Prupe.6G132400.1	Pp6	10441131	10446545
Pm001420	Pm1	9933868	9938641	Prupe.7G104200.1	Pp7	13355218	13359792
Pm001422	Pm1	9943399	9944358	Prupe.6G132300.1	Pp6	10434833	10437219
Pm001423	Pm1	9966441	9968971	Prupe.6G131900.1	Pp6	10383391	10387421
Pm001424	Pm1	9976732	9979323	Prupe.6G131500.23	Pp6	10325796	10328661
Pm001425	Pm1	9986706	9988950	Prupe.6G131100.1	Pp6	10241770	10243750
Pm001436	Pm1	10091744	10092127	Prupe.6G139200.1	Pp6	11302115	11303450
Pm001437	Pm1	10094067	10096940	Prupe.6G139100.1	Pp6	11295882	11298583
Pm001437	Pm1	10094067	10096940	Prupe.7G098100.1	Pp7	12938348	12943281
Pm001438	Pm1	10102582	10102914	Prupe.6G139000.1	Pp6	11290777	11292058
Pm001438	Pm1	10102582	10102914	Prupe.7G099000.1	Pp7	12994579	12995951
Pm001439	Pm1	10106268	10108488	Prupe.6G138900.1	Pp6	11284730	11288282
Pm001439	Pm1	10106268	10108488	Prupe.7G099100.1	Pp7	13010280	13013659
Pm001440	Pm1	10114152	10114682	Prupe.6G138800.1	Pp6	11274532	11276343
Pm001441	Pm1	10119636	10120707	Prupe.6G138400.1	Pp6	11254165	11256877
Pm001441	Pm1	10119636	10120707	Prupe.7G099400.1	Pp7	13020466	13021659
Pm001442	Pm1	10126755	10128728	Prupe.7G099500.1	Pp7	13022528	13024763
Pm001443	Pm1	10136446	10138924	Prupe.6G136100.1	Pp6	10904917	10908034
Pm001444	Pm1	10176918	10179524	Prupe.6G136300.1	Pp6	10943182	10945904
Pm001451	Pm1	10234928	10236338	Prupe.6G136900.1	Pp6	11075966	11077342
Pm001452	Pm1	10239401	10243701	Prupe.6G137000.1	Pp6	11078353	11083786
Pm001453	Pm1	10245147	10250771	Prupe.6G137100.1	Pp6	11084891	11091103
Pm001455	Pm1	10274124	10276210	Prupe.6G137400.1	Pp6	11140767	11143238
Pm001463	Pm1	10355926	10358705	Prupe.6G137500.1	Pp6	11153943	11157550
Pm001463	Pm1	10355926	10358705	Prupe.7G100300.1	Pp7	13066388	13069859
Pm001464	Pm1	10360551	10365155	Prupe.6G137600.1	Pp6	11158746	11163954
Pm001467	Pm1	10386435	10388637	Prupe.6G138100.1	Pp6	11223633	11228642
Pm001470	Pm1	10425345	10431222	Prupe.6G146700.3	Pp6	12154481	12163886
Pm001471	Pm1	10437922	10439034	Prupe.6G146600.1	Pp6	12141728	12142841
Pm001473	Pm1	10442742	10447456	Prupe.6G146500.1	Pp6	12132476	12138336
Pm001474	Pm1	10454699	10455241	Prupe.6G146200.1	Pp6	12096690	12099324
Pm001476	Pm1	10463079	10467331	Prupe.6G146000.1	Pp6	12078741	12084552
Pm001479	Pm1	10490079	10502125	Prupe.6G145800.1	Pp6	12039283	12052763
Pm001482	Pm1	10525003	10530490	Prupe.6G145600.1	Pp6	12022220	12028350
Pm001487	Pm1	10545084	10545509	Prupe.7G095400.1	Pp7	12781381	12781611
Pm001489	Pm1	10570887	10572578	Prupe.6G145500.1	Pp6	11983221	11985732
Pm001490	Pm1	10603357	10606770	Prupe.6G138200.1	Pp6	11230598	11236096
Pm001491	Pm1	10610277	10616818	Prupe.6G138300.1	Pp6	11239468	11246480
Pm001492	Pm1	10626864	10629037	Prupe.6G138400.1	Pp6	11254165	11256877
Pm001493	Pm1	10635726	10636670	Prupe.6G143600.1	Pp6	11635708	11637986
Pm001494	Pm1	10638787	10640332	Prupe.6G143700.1	Pp6	11637987	11640735
Pm001495	Pm1	10644064	10648240	Prupe.6G143800.4	Pp6	11648779	11654069
Pm001495	Pm1	10644064	10648240	Prupe.7G094700.1	Pp7	12733878	12737910
Pm001496	Pm1	10654677	10656455	Prupe.6G143900.1	Pp6	11662264	11664376
Pm001497	Pm1	10664899	10666777	Prupe.6G144000.1	Pp6	11669460	11671833
Pm001502	Pm1	10719067	10721717	Prupe.6G144100.1	Pp6	11685042	11687839
Pm001502	Pm1	10719067	10721717	Prupe.7G094400.1	Pp7	12707510	12710937
Pm001503	Pm1	10751649	10759996	Prupe.6G144300.1	Pp6	11735079	11743192
Pm001509	Pm1	10830077	10833868	Prupe.6G144700.1	Pp6	11814799	11826294
Pm001514	Pm1	10884167	10887314	Prupe.6G144900.1	Pp6	11846652	11850909
Pm001514	Pm1	10884167	10887314	Prupe.7G094300.1	Pp7	12683186	12686432
Pm001515	Pm1	10888175	10889359	Prupe.6G145000.1	Pp6	11851478	11852647
Pm001516	Pm1	10900551	10904715	Prupe.6G145100.1	Pp6	11859858	11864071
Pm001519	Pm1	10945045	10946470	Prupe.6G145200.1	Pp6	11901457	11904858
Pm001519	Pm1	10945045	10946470	Prupe.7G094100.1	Pp7	12672449	12673660
Pm001521	Pm1	10953172	10954398	Prupe.7G094000.1	Pp7	12663842	12665137
Pm001527	Pm1	11042199	11044184	Prupe.6G146900.1	Pp6	12187923	12190117
Pm001528	Pm1	11045365	11051324	Prupe.6G147000.1	Pp6	12190881	12196890
Pm001538	Pm1	11127684	11132244	Prupe.6G147100.1	Pp6	12206600	12212132
Pm001541	Pm1	11162725	11175690	Prupe.6G147300.1	Pp6	12267473	12281919
Pm001542	Pm1	11178191	11179390	Prupe.6G147400.1	Pp6	12283291	12286216
Pm001547	Pm1	11216736	11222265	Prupe.6G147600.1	Pp6	12351745	12358088
Pm001551	Pm1	11255354	11261133	Prupe.6G147900.1	Pp6	12409530	12415505
Pm001553	Pm1	11294353	11298674	Prupe.6G148100.1	Pp6	12449839	12454759
Pm001556	Pm1	11318860	11322133	Prupe.6G148300.1	Pp6	12459094	12462917
Pm001563	Pm1	11339963	11342821	Prupe.6G148500.2	Pp6	12513621	12517588
Pm001564	Pm1	11361197	11361631	Prupe.6G148600.1	Pp6	12595436	12595876
Pm001565	Pm1	11379112	11380690	Prupe.6G148800.2	Pp6	12601862	12608094
Pm001567	Pm1	11388197	11397663	Prupe.6G149000.1	Pp6	12619512	12629441
Pm001568	Pm1	11411681	11412986	Prupe.6G149100.1	Pp6	12636902	12638694
Pm001569	Pm1	11415455	11416849	Prupe.6G149200.1	Pp6	12640257	12643234
Pm001570	Pm1	11422540	11432503	Prupe.6G149300.1	Pp6	12644651	12655392
Pm001574	Pm1	11458193	11478956	Prupe.6G149500.1	Pp6	12785812	12802662
Pm001578	Pm1	11531874	11538796	Prupe.6G149600.1	Pp6	12851985	12861578
Pm001579	Pm1	11539767	11540264	Prupe.6G149700.1	Pp6	12861760	12863927
Pm001581	Pm1	11553379	11567474	Prupe.6G149900.1	Pp6	12885291	12901636
Pm001582	Pm1	11569481	11572453	Prupe.6G150000.1	Pp6	12902978	12906676
Pm001586	Pm1	11590832	11592474	Prupe.6G150100.1	Pp6	12921915	12923819
Pm001593	Pm1	11635414	11636365	Prupe.6G150400.1	Pp6	12982138	12985268
Pm001594	Pm1	11640370	11642054	Prupe.6G150600.1	Pp6	13025517	13027639
Pm001595	Pm1	11646262	11649773	Prupe.6G150800.2	Pp6	13042450	13046799
Pm001598	Pm1	11693764	11702419	Prupe.6G150900.2	Pp6	13059826	13069987
Pm001603	Pm1	11719165	11726422	Prupe.6G151400.1	Pp6	13095755	13107376
Pm001606	Pm1	11745981	11747828	Prupe.6G151500.1	Pp6	13141725	13143825
Pm001607	Pm1	11748200	11750489	Prupe.6G151600.1	Pp6	13143873	13146393
Pm001608	Pm1	11751892	11754424	Prupe.6G151700.1	Pp6	13146692	13150900
Pm001609	Pm1	11757158	11762863	Prupe.6G151800.1	Pp6	13152704	13159670
Pm001613	Pm1	11795849	11798029	Prupe.6G151900.1	Pp6	13170357	13174303
Pm001614	Pm1	11803774	11805954	Prupe.6G152000.1	Pp6	13199423	13201998
Pm001615	Pm1	11810345	11813777	Prupe.6G152300.1	Pp6	13235207	13238876
Pm001620	Pm1	11847564	11848664	Prupe.6G152400.1	Pp6	13258945	13260447
Pm001621	Pm1	11849249	11852319	Prupe.6G152500.1	Pp6	13260544	13264217
Pm001626	Pm1	11904441	11906144	Prupe.6G152700.1	Pp6	13276058	13278827
Pm001627	Pm1	11915636	11917706	Prupe.6G152900.1	Pp6	13285842	13288373
Pm001628	Pm1	11918452	11919534	Prupe.6G153000.1	Pp6	13288500	13289846
Pm001634	Pm1	11944401	11952947	Prupe.6G153100.1	Pp6	13320076	13329346
Pm001636	Pm1	11953675	11953974	Prupe.6G153200.1	Pp6	13329804	13332017
Pm001639	Pm1	11965618	11969123	Prupe.6G153500.1	Pp6	13345018	13349435
Pm001641	Pm1	11991972	11995651	Prupe.6G153600.1	Pp6	13358789	13363452
Pm001645	Pm1	12044527	12044778	Prupe.6G153800.1	Pp6	13385276	13395041
Pm001647	Pm1	12059205	12068243	Prupe.6G153900.1	Pp6	13396519	13405317
Pm001648	Pm1	12080388	12087737	Prupe.6G154100.1	Pp6	13414910	13420113
Pm001649	Pm1	12093852	12099924	Prupe.6G154300.1	Pp6	13426333	13433819
Pm001650	Pm1	12101564	12107689	Prupe.6G154400.1	Pp6	13434407	13441887
Pm001654	Pm1	12165730	12166328	Prupe.6G154600.1	Pp6	13482971	13486045
Pm001655	Pm1	12166991	12172958	Prupe.6G154800.2	Pp6	13488457	13497136
Pm001656	Pm1	12182794	12185337	Prupe.6G154900.1	Pp6	13504600	13508836
Pm001657	Pm1	12213026	12218546	Prupe.6G155100.1	Pp6	13535316	13540604
Pm001658	Pm1	12227162	12229363	Prupe.6G155200.1	Pp6	13551832	13553764
Pm001659	Pm1	12236732	12242302	Prupe.6G155300.1	Pp6	13562287	13569138
Pm001660	Pm1	12243730	12246145	Prupe.6G155400.1	Pp6	13573957	13577143
Pm001661	Pm1	12249613	12250413	Prupe.6G155500.1	Pp6	13578502	13581286
Pm001662	Pm1	12258771	12264469	Prupe.6G155700.9	Pp6	13594467	13601555
Pm001666	Pm1	12290798	12302568	Prupe.6G155800.1	Pp6	13649719	13662439
Pm001671	Pm1	12352454	12354723	Prupe.6G156000.1	Pp6	13711822	13718592
Pm001674	Pm1	12389546	12398950	Prupe.6G156200.1	Pp6	13739742	13750985
Pm001677	Pm1	12426604	12428855	Prupe.6G156500.1	Pp6	13810777	13819705
Pm001680	Pm1	12437263	12441019	Prupe.6G156700.1	Pp6	13907736	13912009
Pm001685	Pm1	12477649	12484181	Prupe.6G156800.1	Pp6	13935812	13943169
Pm001690	Pm1	12519274	12523450	Prupe.6G156900.4	Pp6	13963521	13970925
Pm001698	Pm1	12632207	12635735	Prupe.6G158300.1	Pp6	14250887	14254910
Pm001702	Pm1	12665176	12669502	Prupe.6G158700.1	Pp6	14380946	14384520
Pm001706	Pm1	12702508	12705619	Prupe.6G159100.3	Pp6	14544217	14554111
Pm001707	Pm1	12717296	12718129	Prupe.6G159200.1	Pp6	14569375	14570980
Pm001708	Pm1	12719292	12721646	Prupe.6G159300.1	Pp6	14585367	14586458
Pm001715	Pm1	12784247	12792293	Prupe.6G159400.1	Pp6	14587864	14595542
Pm001716	Pm1	12811112	12814415	Prupe.6G159500.1	Pp6	14601676	14606767
Pm001717	Pm1	12831709	12832925	Prupe.6G159600.1	Pp6	14620208	14621569
Pm001719	Pm1	12854128	12854361	Prupe.6G159700.1	Pp6	14663092	14664201
Pm001721	Pm1	12861577	12864735	Prupe.6G159800.1	Pp6	14668107	14675049
Pm001722	Pm1	12866576	12872352	Prupe.6G159900.1	Pp6	14675837	14682272
Pm001730	Pm1	12958443	12965325	Prupe.6G160000.1	Pp6	14723979	14732363
Pm001734	Pm1	13016829	13017604	Prupe.6G160200.1	Pp6	14773935	14775277
Pm001740	Pm1	13078142	13086704	Prupe.6G161000.1	Pp6	14953119	14960948
Pm001741	Pm1	13090414	13101094	Prupe.6G161100.1	Pp6	14963011	14966929
Pm001746	Pm1	13139059	13140380	Prupe.6G164200.1	Pp6	15989495	15991987
Pm001748	Pm1	13192044	13192262	Prupe.6G164300.1	Pp6	16056962	16057628
Pm001753	Pm1	13211546	13213687	Prupe.6G164400.1	Pp6	16083304	16085634
Pm001754	Pm1	13215697	13217508	Prupe.6G164500.1	Pp6	16096287	16098559
Pm001759	Pm1	13262016	13278945	Prupe.6G165100.1	Pp6	16220412	16223190
Pm001760	Pm1	13282192	13282512	Prupe.6G165300.1	Pp6	16227009	16229791
Pm001767	Pm1	13403009	13403752	Prupe.6G162000.1	Pp6	15107521	15111014
Pm001772	Pm1	13436482	13437108	Prupe.6G161900.1	Pp6	15104791	15106238
Pm001773	Pm1	13441240	13441695	Prupe.6G161600.1	Pp6	15035874	15036810
Pm001774	Pm1	13443750	13446661	Prupe.6G161500.1	Pp6	15025141	15028951
Pm001775	Pm1	13447055	13447876	Prupe.6G161400.1	Pp6	15024046	15025140
Pm001784	Pm1	13514488	13521457	Prupe.6G161300.1	Pp6	14985431	14994196
Pm001785	Pm1	13533893	13534231	Prupe.6G161200.1	Pp6	14971398	14971691
Pm001796	Pm1	13637510	13644488	Prupe.6G167100.1	Pp6	17002570	17010034
Pm001798	Pm1	13690347	13693199	Prupe.6G167300.1	Pp6	17093424	17096810
Pm001799	Pm1	13701197	13702978	Prupe.6G167400.1	Pp6	17107595	17109949
Pm001800	Pm1	13704107	13706985	Prupe.6G167500.1	Pp6	17110722	17115225
Pm001801	Pm1	13711730	13712197	Prupe.6G167600.1	Pp6	17122784	17123904
Pm001802	Pm1	13720137	13730348	Prupe.6G168000.1	Pp6	17193271	17198872
Pm001806	Pm1	13757131	13760742	Prupe.6G168100.1	Pp6	17209396	17213841
Pm001810	Pm1	13787725	13788689	Prupe.6G168200.1	Pp6	17235761	17239886
Pm001814	Pm1	13861744	13866979	Prupe.6G168500.3	Pp6	17313446	17319096
Pm001815	Pm1	13875563	13880512	Prupe.6G168700.1	Pp6	17402220	17404309
Pm001816	Pm1	13889514	13892088	Prupe.6G168900.1	Pp6	17411715	17414143
Pm001817	Pm1	13893048	13896188	Prupe.6G169000.1	Pp6	17414152	17418419
Pm001821	Pm1	13933992	13949512	Prupe.6G169200.1	Pp6	17457337	17471072
Pm001822	Pm1	13950858	13955520	Prupe.6G169300.1	Pp6	17471783	17477197
Pm001823	Pm1	13957660	13960749	Prupe.6G169400.1	Pp6	17489787	17493174
Pm001824	Pm1	13962861	13966489	Prupe.6G169600.1	Pp6	17493642	17495657
Pm001825	Pm1	13972916	13975438	Prupe.6G169700.1	Pp6	17501424	17504197
Pm001828	Pm1	13999568	13999846	Prupe.6G170200.1	Pp6	17545704	17547039
Pm001829	Pm1	14000849	14002181	Prupe.6G170300.2	Pp6	17547046	17548722
Pm001830	Pm1	14002942	14003782	Prupe.6G170400.1	Pp6	17549023	17550132
Pm001833	Pm1	14033758	14034396	Prupe.6G172200.1	Pp6	17716752	17720796
Pm001835	Pm1	14054140	14060616	Prupe.6G172300.1	Pp6	17724420	17731183
Pm001836	Pm1	14062414	14068980	Prupe.6G172500.3	Pp6	17732955	17740932
Pm001838	Pm1	14101684	14104014	Prupe.6G172600.1	Pp6	17753964	17756498
Pm001839	Pm1	14114241	14116891	Prupe.6G172800.2	Pp6	17764909	17768814
Pm001840	Pm1	14119767	14120228	Prupe.6G172900.2	Pp6	17769143	17772424
Pm001843	Pm1	14133488	14136351	Prupe.6G164700.1	Pp6	16134622	16137156
Pm001845	Pm1	14156538	14160381	Prupe.6G173100.1	Pp6	17807330	17811600
Pm001846	Pm1	14161549	14166509	Prupe.6G173200.1	Pp6	17812412	17821308
Pm001847	Pm1	14169984	14170316	Prupe.6G173300.1	Pp6	17823850	17824669
Pm001868	Pm1	14400121	14406191	Prupe.6G164000.4	Pp6	15743504	15748820
Pm001870	Pm1	14432493	14433149	Prupe.6G163700.1	Pp6	15712649	15713620
Pm001875	Pm1	14511975	14513411	Prupe.6G163400.1	Pp6	15588789	15592030
Pm001876	Pm1	14516770	14520831	Prupe.6G163300.1	Pp6	15581403	15586265
Pm001883	Pm1	14562423	14565833	Prupe.6G163200.1	Pp6	15486458	15493393
Pm001885	Pm1	14588087	14590204	Prupe.6G163100.1	Pp6	15482242	15484313
Pm001886	Pm1	14590639	14593720	Prupe.6G163000.1	Pp6	15478122	15481679
Pm001888	Pm1	14605879	14607655	Prupe.6G162900.1	Pp6	15464109	15467231
Pm001889	Pm1	14623051	14624926	Prupe.6G162600.1	Pp6	15425129	15427557
Pm001896	Pm1	14676828	14677397	Prupe.6G162500.1	Pp6	15387815	15388384
Pm001897	Pm1	14676888	14683936	Prupe.6G162400.1	Pp6	15379708	15387056
Pm001910	Pm1	14804461	14808193	Prupe.6G162300.1	Pp6	15301313	15305669
Pm001926	Pm1	14986299	14988415	Prupe.6G179500.1	Pp6	18480173	18482951
Pm001927	Pm1	14995036	14996476	Prupe.6G179600.1	Pp6	18492861	18494773
Pm001928	Pm1	15000232	15004626	Prupe.6G179700.1	Pp6	18499196	18503959
Pm001929	Pm1	15014123	15017602	Prupe.6G179900.1	Pp6	18514091	18518071
Pm001930	Pm1	15019671	15024876	Prupe.6G180000.1	Pp6	18522272	18527236
Pm001935	Pm1	15065785	15066258	Prupe.6G180400.1	Pp6	18676584	18677249
Pm001950	Pm1	15239829	15241073	Prupe.6G181600.1	Pp6	18845435	18846895
Pm001959	Pm1	15346653	15347306	Prupe.6G182600.1	Pp6	19000014	19001124
Pm001960	Pm1	15354576	15357057	Prupe.6G182700.2	Pp6	19008293	19011934
Pm001961	Pm1	15359122	15361533	Prupe.6G182800.1	Pp6	19012693	19016734
Pm001962	Pm1	15363428	15365443	Prupe.6G182900.1	Pp6	19017832	19019874
Pm001964	Pm1	15375113	15375916	Prupe.6G183200.1	Pp6	19037459	19040864
Pm001966	Pm1	15384904	15388503	Prupe.6G183300.1	Pp6	19048482	19052660
Pm001967	Pm1	15395064	15402209	Prupe.6G183400.1	Pp6	19052856	19055097
Pm001968	Pm1	15404312	15405654	Prupe.6G183500.1	Pp6	19066249	19069520
Pm001969	Pm1	15415064	15416278	Prupe.6G183700.1	Pp6	19163339	19164535
Pm001976	Pm1	15464712	15474264	Prupe.6G184200.1	Pp6	19247267	19249172
Pm001977	Pm1	15494953	15499660	Prupe.6G184500.1	Pp6	19303817	19306629
Pm001978	Pm1	15504657	15505991	Prupe.6G184700.1	Pp6	19356818	19358820
Pm001979	Pm1	15513093	15515535	Prupe.6G184800.1	Pp6	19382548	19387895
Pm001981	Pm1	15530343	15530555	Prupe.6G185000.1	Pp6	19396362	19397043
Pm001986	Pm1	15549697	15551169	Prupe.6G185700.1	Pp6	19448351	19450761
Pm001989	Pm1	15568939	15569340	Prupe.6G186100.1	Pp6	19474840	19475445
Pm001990	Pm1	15570382	15572151	Prupe.6G186200.1	Pp6	19475955	19478538
Pm001993	Pm1	15604561	15606351	Prupe.6G186300.1	Pp6	19486691	19489009
Pm001994	Pm1	15608408	15609516	Prupe.6G186400.1	Pp6	19490523	19491721
Pm001995	Pm1	15610920	15619696	Prupe.6G186500.1	Pp6	19492556	19498771
Pm001997	Pm1	15625157	15627974	Prupe.6G186700.1	Pp6	19505363	19509461
Pm001998	Pm1	15629453	15636939	Prupe.6G186800.1	Pp6	19509534	19517819
Pm001999	Pm1	15657669	15660288	Prupe.6G187000.1	Pp6	19552855	19556036
Pm002000	Pm1	15664043	15664540	Prupe.6G187100.1	Pp6	19566740	19567402
Pm002001	Pm1	15665234	15669217	Prupe.6G187200.1	Pp6	19567712	19576045
Pm002002	Pm1	15680908	15683634	Prupe.6G187300.1	Pp6	19577372	19581062
Pm002003	Pm1	15689515	15695861	Prupe.6G187400.1	Pp6	19582289	19588785
Pm002004	Pm1	15704983	15707959	Prupe.6G187500.1	Pp6	19596559	19600615
Pm002005	Pm1	15710415	15715809	Prupe.6G187600.1	Pp6	19600920	19607686
Pm002007	Pm1	15737778	15746720	Prupe.6G187700.1	Pp6	19617829	19627233
Pm002008	Pm1	15748399	15752623	Prupe.6G187800.1	Pp6	19627887	19632844
Pm002009	Pm1	15754607	15755843	Prupe.6G188000.1	Pp6	19633629	19635290
Pm002010	Pm1	15756678	15757742	Prupe.6G188100.1	Pp6	19635808	19637029
Pm002011	Pm1	15771988	15773359	Prupe.6G188300.1	Pp6	19649762	19651728
Pm002012	Pm1	15783907	15784953	Prupe.6G188400.1	Pp6	19660821	19664595
Pm002018	Pm1	15831870	15840042	Prupe.6G189000.1	Pp6	19709442	19719314
Pm002019	Pm1	15846868	15849207	Prupe.6G189500.1	Pp6	19731770	19734755
Pm002020	Pm1	15852928	15855014	Prupe.6G189600.1	Pp6	19738989	19741673
Pm002021	Pm1	15855976	15857282	Prupe.6G189700.1	Pp6	19741816	19743916
Pm002022	Pm1	15858382	15860034	Prupe.6G189800.1	Pp6	19745256	19747448
Pm002023	Pm1	15860513	15864304	Prupe.6G189900.1	Pp6	19747832	19750599
Pm002026	Pm1	15875766	15877586	Prupe.6G190500.1	Pp6	19775526	19778399
Pm002028	Pm1	15891490	15894079	Prupe.6G190700.1	Pp6	19788015	19791181
Pm002029	Pm1	15904869	15905348	Prupe.6G190800.1	Pp6	19794918	19796115
Pm002032	Pm1	15923324	15925003	Prupe.6G176500.1	Pp6	18108763	18110603
Pm002033	Pm1	15927204	15929759	Prupe.6G176600.10	Pp6	18112579	18118946
Pm002034	Pm1	15932693	15936507	Prupe.6G176700.1	Pp6	18119218	18123039
Pm002035	Pm1	15948020	15953033	Prupe.6G177000.3	Pp6	18174769	18180678
Pm002036	Pm1	15962765	15967296	Prupe.6G177100.1	Pp6	18201475	18207113
Pm002037	Pm1	15968707	15973409	Prupe.6G177200.4	Pp6	18206907	18213647
Pm002040	Pm1	15996300	15998319	Prupe.6G177300.1	Pp6	18229266	18230770
Pm002041	Pm1	16006169	16012340	Prupe.6G177400.1	Pp6	18250446	18257573
Pm002042	Pm1	16014241	16014480	Prupe.6G177500.1	Pp6	18258984	18259241
Pm002050	Pm1	16118216	16119019	Prupe.1G513900.1	Pp1	42304507	42305325
Pm002050	Pm1	16118216	16119019	Prupe.6G182500.1	Pp6	18940520	18941424
Pm002051	Pm1	16143414	16145533	Prupe.1G513800.1	Pp1	42294887	42297864
Pm002051	Pm1	16143414	16145533	Prupe.6G182400.1	Pp6	18929711	18932438
Pm002052	Pm1	16168802	16169926	Prupe.1G513600.1	Pp1	42272650	42274716
Pm002052	Pm1	16168802	16169926	Prupe.6G182200.1	Pp6	18909433	18911498
Pm002054	Pm1	16223440	16225324	Prupe.6G182000.1	Pp6	18873107	18875831
Pm002055	Pm1	16235912	16240378	Prupe.6G181800.1	Pp6	18855310	18860281
Pm002056	Pm1	16242356	16244307	Prupe.6G181700.2	Pp6	18850462	18855279
Pm002057	Pm1	16248534	16250294	Prupe.6G181600.1	Pp6	18845435	18846895
Pm002058	Pm1	16253757	16257671	Prupe.6G181500.1	Pp6	18840275	18844666
Pm002059	Pm1	16260290	16263223	Prupe.1G512500.2	Pp1	42188068	42192709
Pm002059	Pm1	16260290	16263223	Prupe.6G181400.1	Pp6	18835097	18839395
Pm002062	Pm1	16282129	16286537	Prupe.1G512400.1	Pp1	42183765	42185378
Pm002062	Pm1	16282129	16286537	Prupe.6G181300.1	Pp6	18826748	18827747
Pm002067	Pm1	16316262	16318012	Prupe.6G181200.1	Pp6	18808451	18810768
Pm002070	Pm1	16329367	16332247	Prupe.1G512300.1	Pp1	42176755	42180224
Pm002070	Pm1	16329367	16332247	Prupe.6G181100.1	Pp6	18768601	18771819
Pm002072	Pm1	16345480	16346953	Prupe.6G180900.6	Pp6	18758872	18762280
Pm002073	Pm1	16361978	16364409	Prupe.1G521100.5	Pp1	42734654	42737053
Pm002073	Pm1	16361978	16364409	Prupe.6G190900.2	Pp6	19802826	19806077
Pm002074	Pm1	16365280	16371672	Prupe.6G191000.1	Pp6	19806522	19813967
Pm002075	Pm1	16374459	16378611	Prupe.6G191100.1	Pp6	19815223	19819986
Pm002077	Pm1	16427697	16430131	Prupe.1G521200.1	Pp1	42746162	42751584
Pm002077	Pm1	16427697	16430131	Prupe.6G191200.1	Pp6	19849331	19852362
Pm002078	Pm1	16437004	16440794	Prupe.6G191400.1	Pp6	19855402	19859760
Pm002079	Pm1	16445226	16447023	Prupe.6G191500.1	Pp6	19868317	19872566
Pm002081	Pm1	16456819	16458708	Prupe.6G191600.1	Pp6	19874976	19877439
Pm002082	Pm1	16460027	16466917	Prupe.6G191700.1	Pp6	19877956	19885363
Pm002083	Pm1	16468536	16470104	Prupe.6G191800.1	Pp6	19923796	19926200
Pm002085	Pm1	16488088	16488582	Prupe.6G192000.1	Pp6	19936192	19938912
Pm002087	Pm1	16497209	16499537	Prupe.1G521400.2	Pp1	42764120	42766338
Pm002087	Pm1	16497209	16499537	Prupe.6G192100.1	Pp6	19939698	19942436
Pm002088	Pm1	16502492	16504984	Prupe.1G521600.1	Pp1	42774220	42776743
Pm002088	Pm1	16502492	16504984	Prupe.6G192200.1	Pp6	19944931	19947957
Pm002090	Pm1	16520931	16526244	Prupe.6G192300.1	Pp6	19961260	19966060
Pm002091	Pm1	16550342	16553170	Prupe.6G192500.1	Pp6	19984620	19988157
Pm002092	Pm1	16554346	16556374	Prupe.6G192600.1	Pp6	19988221	19991188
Pm002093	Pm1	16557273	16557962	Prupe.1G522300.1	Pp1	42798116	42799567
Pm002094	Pm1	16564313	16567780	Prupe.6G192800.1	Pp6	19995024	20001282
Pm002095	Pm1	16587354	16596808	Prupe.6G193100.1	Pp6	20036056	20046208
Pm002096	Pm1	16597920	16598519	Prupe.6G193200.1	Pp6	20046498	20047838
Pm002097	Pm1	16624414	16625975	Prupe.1G523000.1	Pp1	42838769	42840584
Pm002097	Pm1	16624414	16625975	Prupe.6G193400.1	Pp6	20066290	20068975
Pm002098	Pm1	16638264	16639039	Prupe.6G193600.1	Pp6	20079086	20086506
Pm002102	Pm1	16659173	16663161	Prupe.6G193700.1	Pp6	20090959	20095639
Pm002103	Pm1	16671265	16677493	Prupe.6G193800.1	Pp6	20110182	20117116
Pm002104	Pm1	16678386	16679042	Prupe.6G193900.1	Pp6	20117615	20118271
Pm002105	Pm1	16682584	16683649	Prupe.1G524300.1	Pp1	42972318	42974859
Pm002105	Pm1	16682584	16683649	Prupe.6G194000.1	Pp6	20120419	20121787
Pm002106	Pm1	16685571	16686745	Prupe.6G194100.1	Pp6	20123349	20124981
Pm002110	Pm1	16708532	16709836	Prupe.1G524400.1	Pp1	42983969	42985589
Pm002110	Pm1	16708532	16709836	Prupe.6G194300.1	Pp6	20130969	20133075
Pm002111	Pm1	16716411	16717727	Prupe.1G524500.1	Pp1	42988157	42990414
Pm002111	Pm1	16716411	16717727	Prupe.6G194400.1	Pp6	20142714	20145091
Pm002113	Pm1	16733148	16737856	Prupe.6G194500.1	Pp6	20165462	20172192
Pm002114	Pm1	16738113	16742792	Prupe.6G194600.1	Pp6	20170557	20175669
Pm002115	Pm1	16744910	16748873	Prupe.6G194700.1	Pp6	20177042	20181483
Pm002116	Pm1	16755654	16756388	Prupe.6G194800.1	Pp6	20191717	20192535
Pm002118	Pm1	16765399	16775116	Prupe.6G194900.1	Pp6	20212469	20216840
Pm002120	Pm1	16792314	16796624	Prupe.1G524600.1	Pp1	43002699	43004329
Pm002120	Pm1	16792314	16796624	Prupe.6G195100.1	Pp6	20258118	20259623
Pm002123	Pm1	16816686	16817792	Prupe.1G524700.1	Pp1	43006976	43008813
Pm002123	Pm1	16816686	16817792	Prupe.6G195400.1	Pp6	20301078	20302386
Pm002129	Pm1	16899272	16906203	Prupe.1G525200.1	Pp1	43030356	43034017
Pm002129	Pm1	16899272	16906203	Prupe.6G195500.1	Pp6	20307213	20314159
Pm002131	Pm1	16922856	16924979	Prupe.6G195800.1	Pp6	20339198	20340660
Pm002132	Pm1	16933532	16936974	Prupe.1G527000.1	Pp1	43143833	43147188
Pm002132	Pm1	16933532	16936974	Prupe.6G195900.1	Pp6	20356058	20359919
Pm002133	Pm1	16951586	16952047	Prupe.1G527100.1	Pp1	43152627	43155075
Pm002133	Pm1	16951586	16952047	Prupe.6G196000.2	Pp6	20377632	20380848
Pm002134	Pm1	16957765	16958537	Prupe.6G196100.1	Pp6	20383852	20385150
Pm002135	Pm1	16962161	16967647	Prupe.6G196200.1	Pp6	20389671	20395970
Pm002137	Pm1	16974056	16976030	Prupe.1G527900.1	Pp1	43204731	43207804
Pm002137	Pm1	16974056	16976030	Prupe.6G196300.1	Pp6	20400861	20403768
Pm002138	Pm1	16981487	16986133	Prupe.1G528100.1	Pp1	43220271	43223125
Pm002138	Pm1	16981487	16986133	Prupe.6G196400.1	Pp6	20408652	20414150
Pm002142	Pm1	17031155	17033977	Prupe.6G196600.1	Pp6	20416124	20419318
Pm002143	Pm1	17036509	17043934	Prupe.1G528500.1	Pp1	43243832	43253468
Pm002143	Pm1	17036509	17043934	Prupe.6G196800.1	Pp6	20425116	20430182
Pm002144	Pm1	17047926	17048624	Prupe.6G196900.1	Pp6	20435099	20436950
Pm002145	Pm1	17053339	17058242	Prupe.1G530100.1	Pp1	43330169	43338208
Pm002145	Pm1	17053339	17058242	Prupe.6G197100.1	Pp6	20447365	20453072
Pm002146	Pm1	17058708	17060282	Prupe.6G197200.1	Pp6	20453107	20454992
Pm002148	Pm1	17063488	17064033	Prupe.6G197400.1	Pp6	20457399	20457958
Pm002149	Pm1	17065250	17065798	Prupe.6G197700.1	Pp6	20479213	20480136
Pm002153	Pm1	17085440	17085931	Prupe.6G197800.1	Pp6	20487332	20487895
Pm002155	Pm1	17089362	17090623	Prupe.6G198200.1	Pp6	20502846	20505128
Pm002157	Pm1	17110842	17112381	Prupe.6G198300.1	Pp6	20518281	20520274
Pm002160	Pm1	17115421	17116340	Prupe.1G530800.1	Pp1	43387266	43388543
Pm002160	Pm1	17115421	17116340	Prupe.6G198500.1	Pp6	20522104	20523007
Pm002161	Pm1	17119015	17120187	Prupe.1G531000.1	Pp1	43410880	43413132
Pm002161	Pm1	17119015	17120187	Prupe.6G198600.1	Pp6	20525255	20526983
Pm002162	Pm1	17121865	17129796	Prupe.6G198700.1	Pp6	20527874	20536883
Pm002164	Pm1	17153280	17157834	Prupe.6G198800.1	Pp6	20542911	20556408
Pm002166	Pm1	17173871	17177555	Prupe.1G531700.1	Pp1	43473533	43480648
Pm002166	Pm1	17173871	17177555	Prupe.6G199000.1	Pp6	20565244	20570006
Pm002174	Pm1	17346684	17349389	Prupe.6G199100.1	Pp6	20576144	20579444
Pm002179	Pm1	17375949	17378820	Prupe.6G199200.1	Pp6	20579696	20581419
Pm002182	Pm1	17404001	17405482	Prupe.6G199300.1	Pp6	20596971	20598099
Pm002204	Pm1	17688930	17697041	Prupe.6G200900.1	Pp6	20874694	20877405
Pm002205	Pm1	17698051	17701433	Prupe.6G201300.1	Pp6	20918337	20921325
Pm002206	Pm1	17705291	17709104	Prupe.1G531800.1	Pp1	43481486	43485721
Pm002206	Pm1	17705291	17709104	Prupe.6G201400.1	Pp6	20926707	20931122
Pm002207	Pm1	17711901	17719666	Prupe.1G531900.10	Pp1	43486878	43493115
Pm002207	Pm1	17711901	17719666	Prupe.6G201500.1	Pp6	20934165	20943928
Pm002208	Pm1	17721845	17722897	Prupe.6G201600.1	Pp6	20944715	20946187
Pm002209	Pm1	17724242	17727301	Prupe.6G201700.1	Pp6	20946955	20952215
Pm002210	Pm1	17732971	17734415	Prupe.1G532300.1	Pp1	43526604	43530941
Pm002210	Pm1	17732971	17734415	Prupe.6G201800.2	Pp6	20954859	20957751
Pm002212	Pm1	17737637	17741571	Prupe.1G532400.1	Pp1	43532108	43536074
Pm002212	Pm1	17737637	17741571	Prupe.6G201900.1	Pp6	20961233	20965521
Pm002213	Pm1	17742411	17743907	Prupe.6G202000.1	Pp6	20965597	20968091
Pm002215	Pm1	17760938	17764942	Prupe.6G202100.1	Pp6	20971905	20976562
Pm002216	Pm1	17770045	17770341	Prupe.6G202300.1	Pp6	21001934	21002767
Pm002217	Pm1	17773969	17779987	Prupe.6G202400.1	Pp6	21005892	21012817
Pm002218	Pm1	17782108	17785027	Prupe.6G202500.1	Pp6	21014620	21019112
Pm002219	Pm1	17787527	17787952	Prupe.6G202600.1	Pp6	21019793	21021364
Pm002223	Pm1	17808728	17812180	Prupe.6G202700.1	Pp6	21030588	21034602
Pm002225	Pm1	17829322	17833452	Prupe.6G203000.1	Pp6	21051434	21056719
Pm002226	Pm1	17834404	17835048	Prupe.1G533800.1	Pp1	43618099	43618755
Pm002226	Pm1	17834404	17835048	Prupe.6G203100.1	Pp6	21057159	21058201
Pm002227	Pm1	17835498	17838792	Prupe.6G203200.1	Pp6	21058225	21062080
Pm002228	Pm1	17846484	17849997	Prupe.6G203300.1	Pp6	21088724	21092222
Pm002233	Pm1	17862932	17864323	Prupe.1G534200.1	Pp1	43671887	43673758
Pm002233	Pm1	17862932	17864323	Prupe.6G203500.1	Pp6	21095269	21097095
Pm002234	Pm1	17868091	17870010	Prupe.6G203800.1	Pp6	21132391	21133803
Pm002237	Pm1	17936684	17938819	Prupe.6G204600.1	Pp6	21277274	21279336
Pm002238	Pm1	17939769	17942920	Prupe.6G204700.1	Pp6	21279931	21283574
Pm002239	Pm1	17952657	17956104	Prupe.6G204800.1	Pp6	21291920	21295837
Pm002240	Pm1	17957421	17959888	Prupe.6G204900.1	Pp6	21296717	21299815
Pm002241	Pm1	17989549	18001373	Prupe.6G205000.2	Pp6	21303971	21316153
Pm002242	Pm1	18003379	18009936	Prupe.1G535100.1	Pp1	43733722	43740713
Pm002242	Pm1	18003379	18009936	Prupe.6G205100.1	Pp6	21323126	21330197
Pm002243	Pm1	18014535	18015737	Prupe.6G205200.1	Pp6	21333094	21336264
Pm002244	Pm1	18021078	18021740	Prupe.6G205300.1	Pp6	21342161	21342835
Pm002246	Pm1	18029727	18031366	Prupe.6G206100.1	Pp6	21439709	21440776
Pm002246	Pm1	18029727	18031366	Prupe.6G205400.1	Pp6	21355208	21357252
Pm002248	Pm1	18048534	18049579	Prupe.6G206700.1	Pp6	21524947	21527228
Pm002250	Pm1	18063396	18066363	Prupe.6G206800.1	Pp6	21526946	21529279
Pm002252	Pm1	18077552	18080643	Prupe.6G206900.1	Pp6	21529897	21531320
Pm002252	Pm1	18077552	18080643	Prupe.6G205600.1	Pp6	21385404	21386828
Pm002254	Pm1	18096209	18097983	Prupe.6G205700.1	Pp6	21389781	21391906
Pm002255	Pm1	18104883	18106601	Prupe.6G207200.1	Pp6	21565161	21567544
Pm002255	Pm1	18104883	18106601	Prupe.6G205800.1	Pp6	21395562	21396255
Pm002257	Pm1	18131959	18133549	Prupe.6G207300.1	Pp6	21569701	21572354
Pm002257	Pm1	18131959	18133549	Prupe.6G205900.1	Pp6	21416844	21418869
Pm002259	Pm1	18160725	18162377	Prupe.6G207400.1	Pp6	21607267	21609300
Pm002261	Pm1	18166823	18168974	Prupe.6G206800.1	Pp6	21526946	21529279
Pm002263	Pm1	18201417	18203675	Prupe.6G207600.1	Pp6	21628914	21631105
Pm002265	Pm1	18214749	18217422	Prupe.6G208100.1	Pp6	21670165	21673838
Pm002266	Pm1	18218703	18221093	Prupe.6G207300.1	Pp6	21569701	21572354
Pm002268	Pm1	18226101	18230767	Prupe.1G538300.1	Pp1	43990880	43996215
Pm002268	Pm1	18226101	18230767	Prupe.6G208400.2	Pp6	21683643	21689902
Pm002269	Pm1	18242750	18244825	Prupe.6G208500.1	Pp6	21700129	21702204
Pm002270	Pm1	18253458	18260956	Prupe.6G208600.1	Pp6	21710273	21713530
Pm002271	Pm1	18279637	18285523	Prupe.1G538800.1	Pp1	44043153	44050463
Pm002271	Pm1	18279637	18285523	Prupe.6G208900.1	Pp6	21730701	21737219
Pm002272	Pm1	18287550	18287894	Prupe.6G209000.1	Pp6	21739853	21740559
Pm002274	Pm1	18305573	18311702	Prupe.1G539400.2	Pp1	44082166	44088711
Pm002274	Pm1	18305573	18311702	Prupe.6G209100.2	Pp6	21760959	21766853
Pm002275	Pm1	18312856	18320025	Prupe.6G209200.1	Pp6	21768148	21775614
Pm002276	Pm1	18321325	18322347	Prupe.6G209300.1	Pp6	21776304	21778668
Pm002277	Pm1	18323834	18332270	Prupe.6G209400.1	Pp6	21778869	21787791
Pm002278	Pm1	18333421	18336324	Prupe.6G209500.1	Pp6	21788233	21791436
Pm002280	Pm1	18340987	18345446	Prupe.1G539900.1	Pp1	44110413	44112744
Pm002280	Pm1	18340987	18345446	Prupe.6G209600.1	Pp6	21796829	21802279
Pm002282	Pm1	18361662	18365209	Prupe.6G210000.1	Pp6	21843437	21847407
Pm002283	Pm1	18380762	18382266	Prupe.1G540400.1	Pp1	44159472	44161337
Pm002283	Pm1	18380762	18382266	Prupe.6G210200.1	Pp6	21860707	21862829
Pm002284	Pm1	18383875	18386906	Prupe.6G210300.1	Pp6	21863948	21867261
Pm002285	Pm1	18402484	18403077	Prupe.1G540600.1	Pp1	44169285	44170839
Pm002285	Pm1	18402484	18403077	Prupe.6G210400.1	Pp6	21874704	21875836
Pm002286	Pm1	18410490	18413935	Prupe.1G540700.1	Pp1	44179629	44185073
Pm002286	Pm1	18410490	18413935	Prupe.6G210500.2	Pp6	21881526	21887147
Pm002287	Pm1	18428438	18431875	Prupe.1G540900.1	Pp1	44195450	44198632
Pm002287	Pm1	18428438	18431875	Prupe.6G210600.1	Pp6	21901683	21905527
Pm002289	Pm1	18435302	18436462	Prupe.6G210700.1	Pp6	21908393	21912955
Pm002290	Pm1	18440169	18442004	Prupe.6G210800.1	Pp6	21913183	21917787
Pm002292	Pm1	18453864	18458775	Prupe.1G541200.1	Pp1	44209303	44215183
Pm002292	Pm1	18453864	18458775	Prupe.6G210900.1	Pp6	21930951	21936474
Pm002294	Pm1	18466067	18468811	Prupe.6G211100.1	Pp6	21949625	21952927
Pm002295	Pm1	18470541	18473931	Prupe.6G211200.1	Pp6	21954960	21959349
Pm002296	Pm1	18478186	18486502	Prupe.6G211300.1	Pp6	21961037	21969612
Pm002297	Pm1	18487860	18494706	Prupe.6G211400.6	Pp6	21970525	21978339
Pm002298	Pm1	18497467	18499167	Prupe.6G211500.1	Pp6	21978659	21980805
Pm002299	Pm1	18501019	18501846	Prupe.6G211600.1	Pp6	21988509	21991355
Pm002299	Pm1	18501019	18501846	Prupe.8G150600.1	Pp8	16390501	16392539
Pm002300	Pm1	18502456	18504829	Prupe.8G150700.1	Pp8	16397864	16405220
Pm002301	Pm1	18513524	18518200	Prupe.6G211700.1	Pp6	21998536	22005761
Pm002302	Pm1	18528859	18531118	Prupe.6G211800.1	Pp6	22014928	22017716
Pm002304	Pm1	18537831	18539492	Prupe.6G211900.1	Pp6	22022741	22025403
Pm002306	Pm1	18554878	18557707	Prupe.6G212100.1	Pp6	22040650	22043959
Pm002307	Pm1	18565749	18568818	Prupe.6G212200.1	Pp6	22050733	22055030
Pm002308	Pm1	18580152	18582416	Prupe.6G212300.1	Pp6	22067845	22070705
Pm002310	Pm1	18590804	18593308	Prupe.6G212400.1	Pp6	22072112	22075285
Pm002311	Pm1	18603098	18606578	Prupe.6G212600.1	Pp6	22084944	22089869
Pm002313	Pm1	18624327	18626576	Prupe.6G212700.1	Pp6	22099624	22102291
Pm002313	Pm1	18624327	18626576	Prupe.8G150900.1	Pp8	16411273	16414021
Pm002314	Pm1	18627470	18630129	Prupe.6G212800.1	Pp6	22102661	22105922
Pm002315	Pm1	18631953	18632951	Prupe.6G212900.1	Pp6	22107162	22108722
Pm002317	Pm1	18638569	18639075	Prupe.6G213000.1	Pp6	22113473	22113970
Pm002317	Pm1	18638569	18639075	Prupe.8G152000.1	Pp8	16514136	16514852
Pm002318	Pm1	18639824	18641514	Prupe.6G213100.1	Pp6	22114691	22116560
Pm002320	Pm1	18642890	18644938	Prupe.6G213200.2	Pp6	22117612	22120939
Pm002321	Pm1	18646311	18647755	Prupe.6G213300.1	Pp6	22121127	22122883
Pm002322	Pm1	18651600	18652042	Prupe.6G213400.1	Pp6	22126149	22127589
Pm002324	Pm1	18670414	18672340	Prupe.6G213500.1	Pp6	22129629	22132752
Pm002325	Pm1	18685018	18686355	Prupe.6G213600.1	Pp6	22139410	22141164
Pm002325	Pm1	18685018	18686355	Prupe.8G152500.1	Pp8	16541861	16543560
Pm002326	Pm1	18688026	18691648	Prupe.6G213700.1	Pp6	22141532	22146485
Pm002327	Pm1	18696993	18698133	Prupe.1G416800.1	Pp1	36184542	36186251
Pm002327	Pm1	18696993	18698133	Prupe.6G213800.1	Pp6	22151345	22152862
Pm002329	Pm1	18727681	18732787	Prupe.6G213900.1	Pp6	22181014	22184959
Pm002330	Pm1	18734218	18734736	Prupe.6G214000.1	Pp6	22186172	22187203
Pm002330	Pm1	18734218	18734736	Prupe.8G153700.1	Pp8	16595501	16595989
Pm002331	Pm1	18742150	18742459	Prupe.6G214100.1	Pp6	22196458	22203172
Pm002334	Pm1	18760703	18762865	Prupe.6G215200.1	Pp6	22290029	22293789
Pm002335	Pm1	18763588	18765631	Prupe.6G215300.1	Pp6	22293816	22296815
Pm002335	Pm1	18763588	18765631	Prupe.8G155700.1	Pp8	16689246	16692119
Pm002336	Pm1	18767043	18771054	Prupe.6G215400.1	Pp6	22297212	22301063
Pm002337	Pm1	18772705	18777227	Prupe.6G215500.1	Pp6	22302656	22304206
Pm002338	Pm1	18793298	18793660	Prupe.6G215700.1	Pp6	22316614	22316976
Pm002341	Pm1	18820157	18822076	Prupe.6G215900.1	Pp6	22347563	22349482
Pm002342	Pm1	18823641	18825845	Prupe.6G216000.1	Pp6	22350691	22352895
Pm002343	Pm1	18826295	18829482	Prupe.1G418100.1	Pp1	36247244	36251500
Pm002343	Pm1	18826295	18829482	Prupe.6G216100.1	Pp6	22353121	22357070
Pm002343	Pm1	18826295	18829482	Prupe.8G156600.1	Pp8	16737550	16741257
Pm002344	Pm1	18832910	18838521	Prupe.6G216200.1	Pp6	22358798	22364937
Pm002345	Pm1	18841750	18842577	Prupe.6G216300.1	Pp6	22367091	22369422
Pm002346	Pm1	18852119	18855335	Prupe.1G418600.1	Pp1	36281133	36285384
Pm002346	Pm1	18852119	18855335	Prupe.6G216400.1	Pp6	22378899	22383095
Pm002347	Pm1	18858945	18859790	Prupe.6G216500.1	Pp6	22386017	22386862
Pm002348	Pm1	18862231	18863871	Prupe.1G418900.3	Pp1	36293541	36295344
Pm002348	Pm1	18862231	18863871	Prupe.6G216700.1	Pp6	22389223	22391605
Pm002349	Pm1	18864926	18868459	Prupe.6G216800.1	Pp6	22392187	22395782
Pm002351	Pm1	18882099	18884755	Prupe.1G419000.1	Pp1	36302980	36306676
Pm002351	Pm1	18882099	18884755	Prupe.6G217000.1	Pp6	22407811	22411275
Pm002352	Pm1	18889997	18890515	Prupe.1G419300.1	Pp1	36311782	36312421
Pm002352	Pm1	18889997	18890515	Prupe.6G217200.1	Pp6	22418828	22420130
Pm002353	Pm1	18902863	18903507	Prupe.1G419700.1	Pp1	36338097	36338537
Pm002353	Pm1	18902863	18903507	Prupe.6G217300.1	Pp6	22428993	22430024
Pm002354	Pm1	18906804	18907181	Prupe.1G419900.1	Pp1	36345583	36345921
Pm002354	Pm1	18906804	18907181	Prupe.6G217400.1	Pp6	22433349	22434397
Pm002355	Pm1	18913407	18913747	Prupe.1G420000.1	Pp1	36347487	36348242
Pm002355	Pm1	18913407	18913747	Prupe.6G217500.2	Pp6	22440310	22441156
Pm002355	Pm1	18913407	18913747	Prupe.8G150200.1	Pp8	16361784	16362457
Pm002356	Pm1	18934876	18936222	Prupe.1G420200.1	Pp1	36350902	36352283
Pm002356	Pm1	18934876	18936222	Prupe.6G217700.1	Pp6	22454316	22456930
Pm002357	Pm1	18951214	18954380	Prupe.6G217800.1	Pp6	22465413	22469691
Pm002358	Pm1	18955150	18957604	Prupe.1G420400.1	Pp1	36355302	36358214
Pm002358	Pm1	18955150	18957604	Prupe.6G217900.1	Pp6	22471052	22473380
Pm002359	Pm1	18960410	18962930	Prupe.6G218100.1	Pp6	22482093	22484999
Pm002360	Pm1	18963849	18964370	Prupe.6G218200.1	Pp6	22485430	22486482
Pm002362	Pm1	18975286	18976635	Prupe.1G420500.1	Pp1	36360470	36361840
Pm002362	Pm1	18975286	18976635	Prupe.6G218400.1	Pp6	22505372	22508042
Pm002363	Pm1	18986465	18986944	Prupe.1G420800.1	Pp1	36368808	36369846
Pm002363	Pm1	18986465	18986944	Prupe.6G218500.1	Pp6	22514887	22515833
Pm002363	Pm1	18986465	18986944	Prupe.8G148600.1	Pp8	16311746	16312693
Pm002364	Pm1	18991604	18997145	Prupe.6G218600.1	Pp6	22521623	22522989
Pm002364	Pm1	18991604	18997145	Prupe.8G147500.1	Pp8	16244809	16249659
Pm002365	Pm1	18998408	18999754	Prupe.6G219000.1	Pp6	22526195	22529294
Pm002367	Pm1	19004732	19007511	Prupe.6G219200.1	Pp6	22534108	22538032
Pm002368	Pm1	19014959	19017176	Prupe.6G219300.1	Pp6	22552045	22555512
Pm002369	Pm1	19020654	19024515	Prupe.6G219400.1	Pp6	22557440	22562665
Pm002370	Pm1	19030164	19031018	Prupe.6G219500.1	Pp6	22567631	22569204
Pm002370	Pm1	19030164	19031018	Prupe.8G146400.1	Pp8	16184991	16187130
Pm002372	Pm1	19038337	19046801	Prupe.6G219600.1	Pp6	22571990	22581852
Pm002373	Pm1	19048422	19050848	Prupe.1G421800.1	Pp1	36419943	36421838
Pm002373	Pm1	19048422	19050848	Prupe.6G219700.1	Pp6	22581924	22584816
Pm002374	Pm1	19052611	19055115	Prupe.6G219800.1	Pp6	22585430	22590285
Pm002374	Pm1	19052611	19055115	Prupe.8G146200.1	Pp8	16176080	16183274
Pm002375	Pm1	19055823	19061487	Prupe.6G219900.1	Pp6	22588880	22595254
Pm002376	Pm1	19062616	19064116	Prupe.6G220000.1	Pp6	22595847	22599071
Pm002376	Pm1	19062616	19064116	Prupe.8G145900.1	Pp8	16154262	16157108
Pm002377	Pm1	19070950	19074258	Prupe.6G220300.1	Pp6	22604234	22607930
Pm002378	Pm1	19083143	19091223	Prupe.6G220400.6	Pp6	22614004	22617750
Pm002379	Pm1	19092815	19095986	Prupe.6G220500.1	Pp6	22618571	22622571
Pm002381	Pm1	19115050	19116579	Prupe.6G220800.1	Pp6	22642849	22644378
Pm002382	Pm1	19119989	19123593	Prupe.6G220900.1	Pp6	22647879	22651992
Pm002383	Pm1	19123810	19125363	Prupe.6G221000.1	Pp6	22652123	22653818
Pm002384	Pm1	19131060	19132148	Prupe.6G221100.1	Pp6	22656344	22657739
Pm002385	Pm1	19138120	19142053	Prupe.6G221200.1	Pp6	22664879	22669519
Pm002385	Pm1	19138120	19142053	Prupe.8G145000.1	Pp8	16105181	16108631
Pm002386	Pm1	19149876	19152757	Prupe.6G221500.1	Pp6	22684185	22687105
Pm002387	Pm1	19154267	19154707	Prupe.6G221600.1	Pp6	22689575	22690328
Pm002388	Pm1	19157452	19160092	Prupe.1G423200.1	Pp1	36497301	36499564
Pm002388	Pm1	19157452	19160092	Prupe.6G221700.1	Pp6	22691431	22694542
Pm002388	Pm1	19157452	19160092	Prupe.8G144700.1	Pp8	16093693	16096240
Pm002389	Pm1	19162632	19167890	Prupe.1G423500.1	Pp1	36519319	36525850
Pm002389	Pm1	19162632	19167890	Prupe.6G221800.1	Pp6	22697507	22704065
Pm002391	Pm1	19172598	19177317	Prupe.6G221900.1	Pp6	22706497	22711662
Pm002392	Pm1	19180744	19181425	Prupe.1G423600.1	Pp1	36526626	36528910
Pm002392	Pm1	19180744	19181425	Prupe.6G222000.1	Pp6	22714167	22716593
Pm002393	Pm1	19190767	19193391	Prupe.6G222100.1	Pp6	22723420	22727688
Pm002395	Pm1	19205288	19206806	Prupe.6G222300.1	Pp6	22738429	22740998
Pm002397	Pm1	19214718	19215163	Prupe.6G222400.1	Pp6	22741057	22743282
Pm002398	Pm1	19237881	19241325	Prupe.6G222500.3	Pp6	22750657	22755965
Pm002398	Pm1	19237881	19241325	Prupe.8G142300.3	Pp8	15952101	15958548
Pm002399	Pm1	19248301	19249851	Prupe.6G222600.1	Pp6	22761077	22763718
Pm002399	Pm1	19248301	19249851	Prupe.8G142200.1	Pp8	15950259	15952060
Pm002400	Pm1	19263278	19268062	Prupe.6G222700.2	Pp6	22780875	22786826
Pm002401	Pm1	19274460	19277029	Prupe.6G222900.1	Pp6	22796214	22799956
Pm002402	Pm1	19278400	19283141	Prupe.6G223000.1	Pp6	22800063	22806078
Pm002404	Pm1	19290902	19291725	Prupe.6G223100.1	Pp6	22810918	22812912
Pm002404	Pm1	19290902	19291725	Prupe.8G142100.1	Pp8	15940850	15942038
Pm002406	Pm1	19316150	19317586	Prupe.6G223200.1	Pp6	22836944	22839388
Pm002407	Pm1	19320655	19321698	Prupe.6G223300.1	Pp6	22841298	22843629
Pm002407	Pm1	19320655	19321698	Prupe.8G141100.1	Pp8	15900868	15904175
Pm002408	Pm1	19324239	19325951	Prupe.6G223400.1	Pp6	22845316	22847543
Pm002409	Pm1	19337905	19338659	Prupe.6G223500.2	Pp6	22856432	22859261
Pm002410	Pm1	19340732	19343145	Prupe.6G223600.1	Pp6	22860650	22864032
Pm002411	Pm1	19347590	19348665	Prupe.6G223700.1	Pp6	22877971	22878992
Pm002413	Pm1	19370011	19373410	Prupe.6G223800.1	Pp6	22886905	22891262
Pm002414	Pm1	19374594	19378724	Prupe.1G425000.1	Pp1	36604235	36608060
Pm002414	Pm1	19374594	19378724	Prupe.6G223900.1	Pp6	22891625	22896755
Pm002415	Pm1	19379735	19380842	Prupe.1G425100.1	Pp1	36608157	36608784
Pm002415	Pm1	19379735	19380842	Prupe.6G224000.1	Pp6	22896988	22898589
Pm002415	Pm1	19379735	19380842	Prupe.8G140800.1	Pp8	15889902	15891946
Pm002416	Pm1	19385514	19388197	Prupe.6G224100.1	Pp6	22902266	22905607
Pm002417	Pm1	19389209	19392341	Prupe.6G224200.3	Pp6	22905926	22909997
Pm002418	Pm1	19393896	19396815	Prupe.6G224300.1	Pp6	22910590	22914381
Pm002418	Pm1	19393896	19396815	Prupe.8G140500.1	Pp8	15877765	15882184
Pm002419	Pm1	19398421	19401887	Prupe.6G224400.1	Pp6	22915057	22921693
Pm002420	Pm1	19403243	19407077	Prupe.6G224500.1	Pp6	22919064	22924637
Pm002421	Pm1	19415279	19417609	Prupe.1G425400.1	Pp1	36621505	36625188
Pm002421	Pm1	19415279	19417609	Prupe.6G224600.1	Pp6	22928719	22931060
Pm002422	Pm1	19418500	19418790	Prupe.6G224700.1	Pp6	22931412	22932684
Pm002423	Pm1	19420343	19421524	Prupe.6G224800.1	Pp6	22932809	22934905
Pm002424	Pm1	19425128	19429026	Prupe.6G224900.1	Pp6	22937871	22941130
Pm002424	Pm1	19425128	19429026	Prupe.8G139700.1	Pp8	15834507	15837352
Pm002426	Pm1	19447378	19448682	Prupe.6G225000.1	Pp6	22944832	22946466
Pm002428	Pm1	19459505	19462357	Prupe.6G225100.1	Pp6	22954695	22964902
Pm002429	Pm1	19463961	19466245	Prupe.1G426500.1	Pp1	36665090	36668018
Pm002429	Pm1	19463961	19466245	Prupe.6G225200.1	Pp6	22965679	22968641
Pm002430	Pm1	19470722	19471489	Prupe.6G225300.1	Pp6	22973240	22975137
Pm002431	Pm1	19475102	19479661	Prupe.6G225400.1	Pp6	22977128	22981883
Pm002431	Pm1	19475102	19479661	Prupe.8G138700.1	Pp8	15779231	15787651
Pm002432	Pm1	19480106	19481115	Prupe.6G225500.1	Pp6	22981884	22983441
Pm002434	Pm1	19495184	19499590	Prupe.1G426800.1	Pp1	36684727	36690387
Pm002434	Pm1	19495184	19499590	Prupe.6G225700.1	Pp6	22995124	23000119
Pm002435	Pm1	19500466	19502494	Prupe.6G225800.1	Pp6	23000430	23004054
Pm002436	Pm1	19505773	19508797	Prupe.1G427000.1	Pp1	36717750	36721564
Pm002436	Pm1	19505773	19508797	Prupe.6G225900.1	Pp6	23005351	23008970
Pm002437	Pm1	19514541	19515229	Prupe.1G427200.1	Pp1	36729600	36732207
Pm002437	Pm1	19514541	19515229	Prupe.6G226000.1	Pp6	23013739	23015716
Pm002438	Pm1	19523389	19525514	Prupe.6G226100.1	Pp6	23021726	23024427
Pm002438	Pm1	19523389	19525514	Prupe.8G137900.1	Pp8	15738382	15740876
Pm002439	Pm1	19542486	19543061	Prupe.6G226200.1	Pp6	23040249	23041368
Pm002439	Pm1	19542486	19543061	Prupe.8G137500.1	Pp8	15710919	15711732
Pm002441	Pm1	19547751	19548047	Prupe.6G226300.1	Pp6	23044633	23046131
Pm002441	Pm1	19547751	19548047	Prupe.8G137400.1	Pp8	15696889	15699338
Pm002443	Pm1	19560977	19562839	Prupe.6G226400.1	Pp6	23074247	23076109
Pm002444	Pm1	19563514	19569604	Prupe.1G428200.1	Pp1	36787930	36792091
Pm002444	Pm1	19563514	19569604	Prupe.6G226500.1	Pp6	23076496	23084197
Pm002446	Pm1	19592379	19594355	Prupe.6G226600.1	Pp6	23090419	23093200
Pm002448	Pm1	19604271	19605868	Prupe.6G226900.1	Pp6	23102357	23104142
Pm002450	Pm1	19626225	19636402	Prupe.6G227100.1	Pp6	23124654	23126855
Pm002454	Pm1	19657649	19658317	Prupe.6G227700.1	Pp6	23175806	23176923
Pm002456	Pm1	19665896	19668430	Prupe.6G227800.1	Pp6	23182657	23185881
Pm002462	Pm1	19710545	19712959	Prupe.6G228100.1	Pp6	23205826	23210633
Pm002464	Pm1	19718604	19719959	Prupe.6G228400.1	Pp6	23227985	23229882
Pm002464	Pm1	19718604	19719959	Prupe.8G135700.1	Pp8	15609163	15611242
Pm002465	Pm1	19723817	19724671	Prupe.1G429400.1	Pp1	36843896	36844366
Pm002465	Pm1	19723817	19724671	Prupe.6G228500.1	Pp6	23234969	23236018
Pm002466	Pm1	19725550	19728880	Prupe.6G228600.1	Pp6	23242177	23242665
Pm002467	Pm1	19730032	19735187	Prupe.1G429500.1	Pp1	36845804	36850029
Pm002467	Pm1	19730032	19735187	Prupe.6G228700.1	Pp6	23243635	23249794
Pm002468	Pm1	19735821	19737104	Prupe.6G228800.1	Pp6	23249598	23251072
Pm002468	Pm1	19735821	19737104	Prupe.8G135100.1	Pp8	15568072	15570915
Pm002469	Pm1	19738693	19744097	Prupe.6G228900.1	Pp6	23252349	23258077
Pm002470	Pm1	19758517	19760124	Prupe.6G229100.2	Pp6	23271896	23274209
Pm002471	Pm1	19767036	19769856	Prupe.6G229200.1	Pp6	23280506	23283858
Pm002471	Pm1	19767036	19769856	Prupe.8G134500.1	Pp8	15535984	15540361
Pm002472	Pm1	19771980	19774904	Prupe.6G229300.1	Pp6	23285701	23288146
Pm002473	Pm1	19776278	19777465	Prupe.6G229500.1	Pp6	23289950	23291908
Pm002473	Pm1	19776278	19777465	Prupe.8G134000.1	Pp8	15517541	15519376
Pm002474	Pm1	19777904	19779089	Prupe.6G229600.1	Pp6	23292067	23293248
Pm002475	Pm1	19784269	19785768	Prupe.1G430500.1	Pp1	36900762	36902991
Pm002475	Pm1	19784269	19785768	Prupe.6G229700.1	Pp6	23297675	23299493
Pm002475	Pm1	19784269	19785768	Prupe.8G131900.1	Pp8	15427662	15429897
Pm002476	Pm1	19795608	19797221	Prupe.1G430700.1	Pp1	36915334	36917455
Pm002476	Pm1	19795608	19797221	Prupe.6G229800.1	Pp6	23309151	23312017
Pm002477	Pm1	19799038	19806212	Prupe.6G229900.1	Pp6	23318823	23320506
Pm002478	Pm1	19811549	19815229	Prupe.6G230000.1	Pp6	23325541	23329884
Pm002480	Pm1	19816119	19820621	Prupe.6G230100.9	Pp6	23330166	23335603
Pm002480	Pm1	19816119	19820621	Prupe.8G131700.1	Pp8	15407398	15414400
Pm002481	Pm1	19822182	19822890	Prupe.6G230200.2	Pp6	23336036	23337908
Pm002482	Pm1	19823921	19825525	Prupe.6G230300.1	Pp6	23338285	23339889
Pm002483	Pm1	19827019	19828961	Prupe.1G431000.1	Pp1	36928351	36931636
Pm002483	Pm1	19827019	19828961	Prupe.6G230400.1	Pp6	23341018	23343510
Pm002483	Pm1	19827019	19828961	Prupe.8G131600.1	Pp8	15402350	15405472
Pm002484	Pm1	19831883	19835340	Prupe.6G230500.1	Pp6	23345531	23350120
Pm002485	Pm1	19841802	19843058	Prupe.1G431100.1	Pp1	36937969	36942350
Pm002485	Pm1	19841802	19843058	Prupe.6G230600.1	Pp6	23363872	23366574
Pm002486	Pm1	19848533	19850100	Prupe.6G230700.1	Pp6	23368360	23370583
Pm002487	Pm1	19850845	19853966	Prupe.6G230800.1	Pp6	23370816	23373699
Pm002488	Pm1	19855459	19856412	Prupe.6G230900.1	Pp6	23375640	23377423
Pm002488	Pm1	19855459	19856412	Prupe.8G131100.1	Pp8	15362332	15363638
Pm002489	Pm1	19860946	19863438	Prupe.1G431300.1	Pp1	36946946	36950580
Pm002489	Pm1	19860946	19863438	Prupe.6G231100.1	Pp6	23380038	23384459
Pm002490	Pm1	19864994	19869091	Prupe.1G431500.1	Pp1	36958040	36967707
Pm002490	Pm1	19864994	19869091	Prupe.6G231200.4	Pp6	23382393	23394210
Pm002491	Pm1	19871975	19873453	Prupe.6G242500.1	Pp6	24080147	24080759
Pm002492	Pm1	19879300	19882125	Prupe.6G231700.1	Pp6	23428124	23432068
Pm002492	Pm1	19879300	19882125	Prupe.6G242400.1	Pp6	24074260	24078025
Pm002493	Pm1	19889104	19893410	Prupe.6G242300.1	Pp6	24065194	24072308
Pm002494	Pm1	19894876	19896780	Prupe.6G242200.1	Pp6	24057520	24060068
Pm002495	Pm1	19905056	19907199	Prupe.6G242000.1	Pp6	24046757	24049337
Pm002496	Pm1	19912326	19918484	Prupe.6G241900.1	Pp6	24023003	24029849
Pm002498	Pm1	19925431	19932233	Prupe.6G241700.2	Pp6	24009299	24017378
Pm002499	Pm1	19933689	19935881	Prupe.6G241600.1	Pp6	24006111	24008530
Pm002500	Pm1	19936215	19941286	Prupe.6G241500.1	Pp6	24000588	24005943
Pm002501	Pm1	19942942	19945845	Prupe.6G241400.1	Pp6	23996066	23999699
Pm002502	Pm1	19946969	19950905	Prupe.6G241300.1	Pp6	23990937	23995412
Pm002503	Pm1	19951818	19954446	Prupe.6G241200.1	Pp6	23986255	23990799
Pm002504	Pm1	19959582	19960520	Prupe.6G241000.1	Pp6	23982256	23983188
Pm002505	Pm1	19963975	19966945	Prupe.6G240800.1	Pp6	23954348	23958824
Pm002506	Pm1	19968034	19969918	Prupe.6G240700.1	Pp6	23951909	23954324
Pm002509	Pm1	19990263	19992369	Prupe.6G240600.1	Pp6	23935558	23938280
Pm002510	Pm1	19997558	19999022	Prupe.6G240500.1	Pp6	23931104	23932170
Pm002511	Pm1	20002774	20003760	Prupe.6G240400.1	Pp6	23926580	23928705
Pm002512	Pm1	20005533	20006894	Prupe.6G240300.1	Pp6	23921895	23925720
Pm002513	Pm1	20012024	20012692	Prupe.6G240200.1	Pp6	23918181	23921304
Pm002514	Pm1	20014010	20018505	Prupe.6G240100.2	Pp6	23912551	23917826
Pm002515	Pm1	20019281	20023452	Prupe.6G240000.1	Pp6	23907592	23912189
Pm002516	Pm1	20024004	20026283	Prupe.6G239900.1	Pp6	23905039	23907315
Pm002517	Pm1	20028693	20031019	Prupe.6G239800.1	Pp6	23901116	23904120
Pm002518	Pm1	20034127	20036336	Prupe.6G239700.1	Pp6	23895774	23899360
Pm002519	Pm1	20037193	20039034	Prupe.6G239600.1	Pp6	23893329	23895542
Pm002520	Pm1	20041553	20043703	Prupe.6G239500.1	Pp6	23888120	23891574
Pm002521	Pm1	20047210	20049534	Prupe.6G239400.1	Pp6	23882663	23885531
Pm002522	Pm1	20053045	20054219	Prupe.6G239300.1	Pp6	23877491	23879406
Pm002524	Pm1	20063002	20063432	Prupe.6G239200.1	Pp6	23873514	23877437
Pm002526	Pm1	20072725	20074899	Prupe.6G272900.1	Pp6	25800183	25802755
Pm002527	Pm1	20083660	20085248	Prupe.6G272700.1	Pp6	25789587	25792988
Pm002529	Pm1	20087597	20089477	Prupe.6G272200.1	Pp6	25767361	25769394
Pm002531	Pm1	20095602	20098508	Prupe.2G247000.1	Pp2	26338371	26342315
Pm002531	Pm1	20095602	20098508	Prupe.6G272100.1	Pp6	25763703	25767005
Pm002532	Pm1	20099784	20102079	Prupe.6G272000.1	Pp6	25760218	25763028
Pm002533	Pm1	20103018	20103422	Prupe.6G060400.1	Pp6	4186423	4188405
Pm002533	Pm1	20103018	20103422	Prupe.6G271900.1	Pp6	25758861	25759697
Pm002534	Pm1	20106991	20111424	Prupe.6G271800.1	Pp6	25750863	25756176
Pm002535	Pm1	20112912	20114222	Prupe.2G246800.1	Pp2	26334254	26336359
Pm002535	Pm1	20112912	20114222	Prupe.6G271700.1	Pp6	25747746	25749909
Pm002536	Pm1	20127556	20128886	Prupe.2G245900.1	Pp2	26286623	26289042
Pm002536	Pm1	20127556	20128886	Prupe.6G061100.1	Pp6	4225420	4227850
Pm002536	Pm1	20127556	20128886	Prupe.6G271600.1	Pp6	25735608	25738123
Pm002537	Pm1	20133578	20136485	Prupe.2G245800.1	Pp2	26282476	26285556
Pm002537	Pm1	20133578	20136485	Prupe.6G061300.1	Pp6	4257733	4261724
Pm002537	Pm1	20133578	20136485	Prupe.6G271500.1	Pp6	25730982	25734172
Pm002538	Pm1	20139203	20141223	Prupe.6G061500.1	Pp6	4267338	4270035
Pm002538	Pm1	20139203	20141223	Prupe.6G271100.1	Pp6	25710965	25715959
Pm002541	Pm1	20151300	20153372	Prupe.6G271000.1	Pp6	25707643	25710440
Pm002542	Pm1	20162036	20164073	Prupe.6G061700.1	Pp6	4271806	4273314
Pm002542	Pm1	20162036	20164073	Prupe.6G270900.1	Pp6	25697286	25699401
Pm002543	Pm1	20166859	20169077	Prupe.6G270800.1	Pp6	25690430	25694916
Pm002544	Pm1	20180122	20183657	Prupe.6G062400.2	Pp6	4315754	4319953
Pm002544	Pm1	20180122	20183657	Prupe.6G270700.1	Pp6	25679964	25683708
Pm002545	Pm1	20185070	20185408	Prupe.6G270600.1	Pp6	25678592	25678930
Pm002546	Pm1	20186134	20190762	Prupe.6G270500.1	Pp6	25672798	25678211
Pm002547	Pm1	20192288	20200116	Prupe.6G270400.1	Pp6	25663461	25672282
Pm002548	Pm1	20203581	20204360	Prupe.6G270300.1	Pp6	25659295	25660855
Pm002549	Pm1	20205928	20209856	Prupe.6G270200.1	Pp6	25653826	25659177
Pm002550	Pm1	20211740	20214618	Prupe.6G270100.1	Pp6	25650082	25652694
Pm002551	Pm1	20215375	20217964	Prupe.6G269800.1	Pp6	25639363	25643024
Pm002552	Pm1	20219379	20220821	Prupe.6G269700.1	Pp6	25636409	25638968
Pm002553	Pm1	20221444	20222362	Prupe.6G269600.1	Pp6	25626027	25633214
Pm002558	Pm1	20248049	20250498	Prupe.6G269500.1	Pp6	25622873	25625479
Pm002559	Pm1	20252483	20255299	Prupe.6G063200.1	Pp6	4360269	4364258
Pm002559	Pm1	20252483	20255299	Prupe.6G269400.1	Pp6	25618539	25621715
Pm002560	Pm1	20257964	20259362	Prupe.2G244900.1	Pp2	26247082	26252201
Pm002560	Pm1	20257964	20259362	Prupe.6G063400.1	Pp6	4368226	4370250
Pm002560	Pm1	20257964	20259362	Prupe.6G269300.1	Pp6	25614310	25616555
Pm002561	Pm1	20260342	20264216	Prupe.6G063600.1	Pp6	4377387	4383045
Pm002561	Pm1	20260342	20264216	Prupe.6G269200.1	Pp6	25609504	25614203
Pm002562	Pm1	20266361	20266990	Prupe.2G244800.1	Pp2	26242291	26244504
Pm002562	Pm1	20266361	20266990	Prupe.6G269100.1	Pp6	25607199	25609304
Pm002563	Pm1	20267533	20270459	Prupe.6G269000.1	Pp6	25603716	25607193
Pm002564	Pm1	20276426	20279481	Prupe.2G244700.1	Pp2	26238637	26241637
Pm002564	Pm1	20276426	20279481	Prupe.6G268900.1	Pp6	25595562	25599255
Pm002565	Pm1	20282639	20282869	Prupe.2G244600.3	Pp2	26236631	26238460
Pm002565	Pm1	20282639	20282869	Prupe.6G268600.1	Pp6	25590620	25591789
Pm002567	Pm1	20285740	20286348	Prupe.6G268400.1	Pp6	25589517	25590243
Pm002568	Pm1	20291310	20292830	Prupe.6G064900.1	Pp6	4496901	4499437
Pm002568	Pm1	20291310	20292830	Prupe.6G268300.1	Pp6	25583348	25585425
Pm002569	Pm1	20293809	20294864	Prupe.2G244400.1	Pp2	26228665	26230126
Pm002569	Pm1	20293809	20294864	Prupe.6G268200.1	Pp6	25581445	25582925
Pm002570	Pm1	20297565	20300805	Prupe.6G268100.2	Pp6	25575703	25579230
Pm002571	Pm1	20301944	20304193	Prupe.6G268000.1	Pp6	25565319	25568341
Pm002572	Pm1	20304674	20306422	Prupe.6G267900.1	Pp6	25563295	25565896
Pm002573	Pm1	20309650	20310813	Prupe.6G267800.1	Pp6	25559118	25560721
Pm002575	Pm1	20313949	20316471	Prupe.6G267700.1	Pp6	25553843	25557920
Pm002576	Pm1	20321583	20323554	Prupe.2G244100.1	Pp2	26213449	26216010
Pm002576	Pm1	20321583	20323554	Prupe.6G267600.1	Pp6	25545760	25548576
Pm002577	Pm1	20326722	20328880	Prupe.2G244000.1	Pp2	26208317	26212431
Pm002577	Pm1	20326722	20328880	Prupe.6G065100.1	Pp6	4505356	4508586
Pm002577	Pm1	20326722	20328880	Prupe.6G267500.1	Pp6	25540852	25544126
Pm002578	Pm1	20329865	20333933	Prupe.6G065600.1	Pp6	4542611	4546432
Pm002578	Pm1	20329865	20333933	Prupe.6G267400.1	Pp6	25534193	25540427
Pm002579	Pm1	20337620	20341385	Prupe.6G065700.1	Pp6	4548739	4553210
Pm002579	Pm1	20337620	20341385	Prupe.6G267300.1	Pp6	25528023	25533472
Pm002580	Pm1	20347189	20348418	Prupe.6G267200.1	Pp6	25522559	25524114
Pm002581	Pm1	20348882	20351883	Prupe.6G065800.4	Pp6	4554574	4558004
Pm002581	Pm1	20348882	20351883	Prupe.6G267100.1	Pp6	25518128	25522558
Pm002583	Pm1	20376174	20376737	Prupe.6G266900.1	Pp6	25504747	25506797
Pm002585	Pm1	20382671	20384298	Prupe.2G243700.1	Pp2	26198260	26199842
Pm002585	Pm1	20382671	20384298	Prupe.6G266700.1	Pp6	25484451	25485365
Pm002587	Pm1	20398651	20400410	Prupe.6G266600.1	Pp6	25481544	25483347
Pm002590	Pm1	20414511	20416522	Prupe.6G066200.1	Pp6	4571555	4572031
Pm002590	Pm1	20414511	20416522	Prupe.6G266500.1	Pp6	25480861	25481379
Pm002591	Pm1	20418192	20418671	Prupe.6G265700.1	Pp6	25417738	25418217
Pm002592	Pm1	20419222	20419599	Prupe.6G265500.1	Pp6	25415641	25416299
Pm002594	Pm1	20421886	20427551	Prupe.6G265400.1	Pp6	25408662	25415034
Pm002595	Pm1	20436189	20438078	Prupe.2G243200.1	Pp2	26180128	26182520
Pm002595	Pm1	20436189	20438078	Prupe.6G265300.1	Pp6	25400742	25403589
Pm002596	Pm1	20447302	20448185	Prupe.6G265100.1	Pp6	25388397	25389361
Pm002597	Pm1	20452743	20453730	Prupe.6G264900.1	Pp6	25384008	25385108
Pm002600	Pm1	20465981	20468901	Prupe.2G243000.1	Pp2	26160625	26164384
Pm002600	Pm1	20465981	20468901	Prupe.6G264800.1	Pp6	25375941	25379620
Pm002601	Pm1	20470750	20471520	Prupe.2G242600.1	Pp2	26150851	26151741
Pm002601	Pm1	20470750	20471520	Prupe.6G264700.1	Pp6	25373275	25375045
Pm002602	Pm1	20472648	20474726	Prupe.2G242500.1	Pp2	26149211	26150869
Pm002602	Pm1	20472648	20474726	Prupe.6G264600.1	Pp6	25370209	25372893
Pm002603	Pm1	20486496	20486836	Prupe.6G264500.1	Pp6	25361871	25362698
Pm002604	Pm1	20487903	20490615	Prupe.6G264400.1	Pp6	25357968	25361004
Pm002605	Pm1	20491392	20491853	Prupe.6G264300.1	Pp6	25356794	25357273
Pm002606	Pm1	20494259	20495191	Prupe.6G264200.1	Pp6	25350305	25354590
Pm002607	Pm1	20501977	20504865	Prupe.2G241800.1	Pp2	26088269	26090890
Pm002607	Pm1	20501977	20504865	Prupe.6G264100.1	Pp6	25343546	25346922
Pm002608	Pm1	20506193	20507803	Prupe.6G264000.1	Pp6	25340873	25342740
Pm002609	Pm1	20525180	20529012	Prupe.2G241700.1	Pp2	26085890	26088255
Pm002609	Pm1	20525180	20529012	Prupe.6G263900.1	Pp6	25327964	25333972
Pm002610	Pm1	20532971	20535325	Prupe.2G241600.1	Pp2	26080694	26085286
Pm002610	Pm1	20532971	20535325	Prupe.6G263800.1	Pp6	25324061	25327248
Pm002611	Pm1	20540298	20541540	Prupe.6G263700.1	Pp6	25318326	25320311
Pm002612	Pm1	20542535	20543287	Prupe.6G263600.1	Pp6	25316460	25318003
Pm002613	Pm1	20543772	20545782	Prupe.6G263500.1	Pp6	25313945	25316223
Pm002614	Pm1	20546598	20548870	Prupe.6G263400.2	Pp6	25310444	25313665
Pm002615	Pm1	20550264	20553176	Prupe.6G263100.1	Pp6	25285271	25287985
Pm002619	Pm1	20576204	20578699	Prupe.6G263000.1	Pp6	25282178	25284786
Pm002620	Pm1	20590386	20596212	Prupe.6G262900.1	Pp6	25271231	25278127
Pm002621	Pm1	20598750	20600866	Prupe.6G262800.1	Pp6	25266436	25269356
Pm002624	Pm1	20607558	20607812	Prupe.6G262600.1	Pp6	25253799	25254476
Pm002626	Pm1	20611368	20615024	Prupe.6G262400.1	Pp6	25247225	25250587
Pm002627	Pm1	20623750	20630451	Prupe.2G240800.1	Pp2	26038666	26044996
Pm002627	Pm1	20623750	20630451	Prupe.6G262300.5	Pp6	25237208	25244145
Pm002628	Pm1	20631260	20634968	Prupe.2G240700.1	Pp2	26036628	26038418
Pm002628	Pm1	20631260	20634968	Prupe.6G261900.1	Pp6	25225212	25228001
Pm002629	Pm1	20636375	20638292	Prupe.6G261600.1	Pp6	25190199	25192346
Pm002633	Pm1	20662639	20664654	Prupe.6G261500.1	Pp6	25168153	25170168
Pm002640	Pm1	20692103	20694133	Prupe.6G261400.1	Pp6	25163422	25166308
Pm002641	Pm1	20711326	20712782	Prupe.2G240600.1	Pp2	26033405	26036385
Pm002641	Pm1	20711326	20712782	Prupe.6G261300.1	Pp6	25154777	25156861
Pm002642	Pm1	20713499	20715007	Prupe.2G240400.1	Pp2	26024415	26027445
Pm002642	Pm1	20713499	20715007	Prupe.6G261100.1	Pp6	25148454	25151225
Pm002644	Pm1	20724297	20724575	Prupe.6G261000.1	Pp6	25144478	25145525
Pm002645	Pm1	20743739	20747799	Prupe.6G260900.1	Pp6	25132019	25137165
Pm002646	Pm1	20748233	20751495	Prupe.2G240300.3	Pp2	26018565	26024318
Pm002646	Pm1	20748233	20751495	Prupe.6G260800.1	Pp6	25128450	25132658
Pm002647	Pm1	20754807	20755859	Prupe.6G069700.1	Pp6	4778711	4781055
Pm002648	Pm1	20769139	20770122	Prupe.2G239500.1	Pp2	25977691	25978964
Pm002648	Pm1	20769139	20770122	Prupe.6G260700.1	Pp6	25116397	25117380
Pm002649	Pm1	20776821	20777462	Prupe.6G070100.1	Pp6	4813540	4814151
Pm002649	Pm1	20776821	20777462	Prupe.6G260600.1	Pp6	25109881	25110715
Pm002650	Pm1	20781837	20783582	Prupe.2G239400.1	Pp2	25968620	25972276
Pm002650	Pm1	20781837	20783582	Prupe.6G260300.1	Pp6	25098491	25099625
Pm002651	Pm1	20785435	20787693	Prupe.2G238800.1	Pp2	25930335	25933376
Pm002651	Pm1	20785435	20787693	Prupe.6G070800.1	Pp6	4849054	4852183
Pm002651	Pm1	20785435	20787693	Prupe.6G260200.1	Pp6	25092579	25095346
Pm002652	Pm1	20789883	20791943	Prupe.2G238700.1	Pp2	25923043	25925124
Pm002652	Pm1	20789883	20791943	Prupe.6G260000.3	Pp6	25076873	25081071
Pm002654	Pm1	20799526	20801520	Prupe.6G259900.1	Pp6	25071609	25075123
Pm002655	Pm1	20803296	20805302	Prupe.6G259600.1	Pp6	25062126	25064120
Pm002658	Pm1	20812149	20813940	Prupe.6G259400.1	Pp6	25052590	25054833
Pm002659	Pm1	20815021	20816665	Prupe.6G259300.1	Pp6	25050112	25051762
Pm002660	Pm1	20817397	20818020	Prupe.6G259200.1	Pp6	25047597	25049494
Pm002661	Pm1	20818789	20821354	Prupe.6G259100.1	Pp6	25045185	25048869
Pm002662	Pm1	20822709	20823543	Prupe.2G238600.1	Pp2	25915719	25916871
Pm002662	Pm1	20822709	20823543	Prupe.6G259000.1	Pp6	25042942	25044308
Pm002663	Pm1	20824188	20825872	Prupe.6G258700.1	Pp6	25035362	25037238
Pm002666	Pm1	20839075	20840670	Prupe.6G258600.1	Pp6	25032611	25034918
Pm002670	Pm1	20851137	20853036	Prupe.6G258500.1	Pp6	25028504	25030862
Pm002671	Pm1	20855320	20856384	Prupe.2G238300.1	Pp2	25893928	25895803
Pm002671	Pm1	20855320	20856384	Prupe.6G071800.1	Pp6	4899160	4900822
Pm002671	Pm1	20855320	20856384	Prupe.6G258400.1	Pp6	25024799	25026873
Pm002672	Pm1	20857672	20858173	Prupe.6G258300.1	Pp6	25023270	25024440
Pm002673	Pm1	20859471	20863432	Prupe.6G258200.1	Pp6	25018595	25022575
Pm002674	Pm1	20865566	20866909	Prupe.2G238200.1	Pp2	25887451	25889410
Pm002674	Pm1	20865566	20866909	Prupe.6G258100.1	Pp6	25015235	25017567
Pm002675	Pm1	20868965	20871340	Prupe.6G258000.1	Pp6	25011051	25013786
Pm002676	Pm1	20872135	20875931	Prupe.6G257900.1	Pp6	25006029	25010553
Pm002677	Pm1	20878932	20879706	Prupe.6G257800.1	Pp6	25002530	25004537
Pm002678	Pm1	20880843	20883188	Prupe.6G072100.1	Pp6	4913380	4916113
Pm002678	Pm1	20880843	20883188	Prupe.6G257700.1	Pp6	24999329	25001992
Pm002679	Pm1	20889375	20891243	Prupe.6G257500.1	Pp6	24988028	24990186
Pm002680	Pm1	20892428	20896923	Prupe.6G072600.1	Pp6	4953557	4959521
Pm002680	Pm1	20892428	20896923	Prupe.6G257400.2	Pp6	24982731	24987564
Pm002681	Pm1	20903714	20905303	Prupe.6G072700.1	Pp6	4959874	4962813
Pm002681	Pm1	20903714	20905303	Prupe.6G257300.1	Pp6	24974285	24976420
Pm002682	Pm1	20906861	20909379	Prupe.6G257200.1	Pp6	24970341	24973165
Pm002684	Pm1	20911520	20912657	Prupe.6G257100.1	Pp6	24968041	24969904
Pm002685	Pm1	20913644	20915896	Prupe.2G237300.1	Pp2	25838372	25841556
Pm002685	Pm1	20913644	20915896	Prupe.6G257000.2	Pp6	24964641	24968826
Pm002686	Pm1	20918657	20922328	Prupe.2G237100.1	Pp2	25831484	25837347
Pm002686	Pm1	20918657	20922328	Prupe.6G074100.1	Pp6	5059542	5065418
Pm002686	Pm1	20918657	20922328	Prupe.6G256900.2	Pp6	24956645	24962643
Pm002687	Pm1	20925866	20929803	Prupe.6G074200.2	Pp6	5072746	5078657
Pm002687	Pm1	20925866	20929803	Prupe.6G256800.1	Pp6	24951370	24955736
Pm002688	Pm1	20933645	20936461	Prupe.6G074600.1	Pp6	5092022	5096512
Pm002688	Pm1	20933645	20936461	Prupe.6G256700.1	Pp6	24945550	24948673
Pm002689	Pm1	20937398	20943389	Prupe.6G256600.4	Pp6	24937920	24944846
Pm002691	Pm1	20958487	20960045	Prupe.2G237000.1	Pp2	25821593	25823533
Pm002691	Pm1	20958487	20960045	Prupe.6G075100.2	Pp6	5154971	5158223
Pm002691	Pm1	20958487	20960045	Prupe.6G256500.1	Pp6	24927304	24929312
Pm002692	Pm1	20963105	20963966	Prupe.2G236500.1	Pp2	25801075	25803509
Pm002692	Pm1	20963105	20963966	Prupe.6G256400.1	Pp6	24922977	24924108
Pm002693	Pm1	20969892	20973764	Prupe.6G256300.1	Pp6	24912779	24917334
Pm002695	Pm1	20975590	20978564	Prupe.6G256200.1	Pp6	24906479	24910192
Pm002696	Pm1	20979755	20981176	Prupe.6G256100.1	Pp6	24903405	24905415
Pm002698	Pm1	20998113	21000423	Prupe.6G076200.1	Pp6	5230910	5234610
Pm002698	Pm1	20998113	21000423	Prupe.6G255900.1	Pp6	24874564	24878175
Pm002699	Pm1	21008416	21009480	Prupe.6G255800.3	Pp6	24863924	24868347
Pm002700	Pm1	21018176	21024430	Prupe.6G255600.1	Pp6	24853195	24856354
Pm002701	Pm1	21026413	21031267	Prupe.6G076700.1	Pp6	5261715	5265189
Pm002703	Pm1	21039872	21049918	Prupe.6G255500.2	Pp6	24825909	24836819
Pm002704	Pm1	21053392	21056714	Prupe.6G255400.1	Pp6	24819480	24824789
Pm002705	Pm1	21058975	21059605	Prupe.6G077400.1	Pp6	5286627	5289000
Pm002705	Pm1	21058975	21059605	Prupe.6G255300.1	Pp6	24817155	24818527
Pm002706	Pm1	21060007	21063573	Prupe.6G255200.1	Pp6	24812930	24816997
Pm002707	Pm1	21064509	21065010	Prupe.6G077800.1	Pp6	5300154	5300953
Pm002707	Pm1	21064509	21065010	Prupe.6G255100.1	Pp6	24811661	24812655
Pm002709	Pm1	21074885	21077234	Prupe.6G254800.1	Pp6	24796646	24797996
Pm002710	Pm1	21078353	21081919	Prupe.6G078200.1	Pp6	5309902	5314391
Pm002710	Pm1	21078353	21081919	Prupe.6G254700.1	Pp6	24780591	24785174
Pm002711	Pm1	21085109	21087581	Prupe.6G078500.1	Pp6	5334414	5337964
Pm002711	Pm1	21085109	21087581	Prupe.6G254600.1	Pp6	24774666	24777688
Pm002712	Pm1	21096378	21104197	Prupe.6G254500.1	Pp6	24763204	24767821
Pm002714	Pm1	21111617	21115160	Prupe.6G254400.1	Pp6	24757719	24761574
Pm002716	Pm1	21124223	21126808	Prupe.6G254200.1	Pp6	24740133	24743192
Pm002717	Pm1	21127797	21129671	Prupe.2G235000.1	Pp2	25732083	25734008
Pm002717	Pm1	21127797	21129671	Prupe.6G078800.1	Pp6	5350087	5353679
Pm002717	Pm1	21127797	21129671	Prupe.6G254100.2	Pp6	24737056	24739769
Pm002719	Pm1	21135753	21136256	Prupe.6G254000.1	Pp6	24731353	24732106
Pm002720	Pm1	21139216	21142877	Prupe.6G253900.1	Pp6	24724231	24728549
Pm002721	Pm1	21143784	21144104	Prupe.6G253800.1	Pp6	24723202	24723935
Pm002722	Pm1	21144563	21149985	Prupe.6G079000.1	Pp6	5382693	5384979
Pm002722	Pm1	21144563	21149985	Prupe.6G253600.1	Pp6	24716222	24717953
Pm002723	Pm1	21150869	21153505	Prupe.6G079100.1	Pp6	5386189	5390178
[truncated: 18,082 more rows]
