# Supplementary material for: Integration of genome and transcriptome reveal molecular regulation mechanism of early flowering trait in Prunus genus (Prunus mume and Prunus persica)
Source: Front Plant Sci. 2022 Oct 6;13:1036221. doi: 10.3389/fpls.2022.1036221 (PMC9582937; doi:10.3389/fpls.2022.1036221)
Supplement: Supplementary file 1 [file DataSheet_1.zip › Table S4.xlsx]

## Sheet: Sheet1
Table S4. Tandem duplication of gene pairs in P. mume and P. persica.
Tandem duplication of gene pairs in P. mume		Tandem duplication of gene pairs in P. persica
Pm000001	Pm000002	Prupe.1G001200.1	Prupe.1G001300.1
Pm000018	Pm000019	Prupe.1G001900.1	Prupe.1G002000.1
Pm000025	Pm000026	Prupe.1G005800.1	Prupe.1G005900.1
Pm000028	Pm000029	Prupe.1G005900.1	Prupe.1G006000.1
Pm000029	Pm000030	Prupe.1G009200.1	Prupe.1G009300.1
Pm000049	Pm000050	Prupe.1G011900.1	Prupe.1G012000.1
Pm000050	Pm000051	Prupe.1G012000.1	Prupe.1G012100.1
Pm000060	Pm000061	Prupe.1G016400.1	Prupe.1G016500.1
Pm000105	Pm000106	Prupe.1G016600.1	Prupe.1G016700.1
Pm000108	Pm000109	Prupe.1G017500.1	Prupe.1G017600.1
Pm000128	Pm000129	Prupe.1G021400.1	Prupe.1G021500.1
Pm000133	Pm000134	Prupe.1G021500.1	Prupe.1G021600.1
Pm000135	Pm000136	Prupe.1G021600.1	Prupe.1G021700.1
Pm000166	Pm000167	Prupe.1G021900.1	Prupe.1G022000.1
Pm000167	Pm000168	Prupe.1G023100.1	Prupe.1G023200.1
Pm000187	Pm000188	Prupe.1G023200.1	Prupe.1G023300.1
Pm000189	Pm000190	Prupe.1G023300.1	Prupe.1G023400.1
Pm000200	Pm000201	Prupe.1G024400.1	Prupe.1G024500.1
Pm000201	Pm000202	Prupe.1G024500.1	Prupe.1G024600.1
Pm000209	Pm000210	Prupe.1G025300.1	Prupe.1G025400.1
Pm000212	Pm000213	Prupe.1G026100.1	Prupe.1G026200.1
Pm000249	Pm000250	Prupe.1G028400.1	Prupe.1G028500.1
Pm000253	Pm000254	Prupe.1G029000.1	Prupe.1G029100.1
Pm000256	Pm000257	Prupe.1G029300.1	Prupe.1G029400.1
Pm000282	Pm000283	Prupe.1G029900.1	Prupe.1G030000.1
Pm000287	Pm000288	Prupe.1G032000.1	Prupe.1G032100.1
Pm000289	Pm000290	Prupe.1G032400.1	Prupe.1G032500.1
Pm000305	Pm000306	Prupe.1G035500.1	Prupe.1G035600.1
Pm000324	Pm000325	Prupe.1G035600.1	Prupe.1G035700.1
Pm000325	Pm000326	Prupe.1G035700.1	Prupe.1G035800.1
Pm000326	Pm000327	Prupe.1G035800.1	Prupe.1G035900.1
Pm000337	Pm000338	Prupe.1G036400.1	Prupe.1G036500.1
Pm000338	Pm000339	Prupe.1G036500.1	Prupe.1G036600.1
Pm000352	Pm000353	Prupe.1G037200.1	Prupe.1G037300.1
Pm000353	Pm000354	Prupe.1G041900.1	Prupe.1G042000.1
Pm000356	Pm000357	Prupe.1G043400.1	Prupe.1G043500.1
Pm000383	Pm000384	Prupe.1G044400.1	Prupe.1G044500.1
Pm000393	Pm000394	Prupe.1G049600.1	Prupe.1G049700.1
Pm000396	Pm000397	Prupe.1G049700.1	Prupe.1G049800.1
Pm000418	Pm000419	Prupe.1G050000.1	Prupe.1G050100.1
Pm000425	Pm000426	Prupe.1G050400.1	Prupe.1G050500.1
Pm000438	Pm000439	Prupe.1G052900.1	Prupe.1G053000.1
Pm000441	Pm000442	Prupe.1G053100.1	Prupe.1G053200.1
Pm000442	Pm000443	Prupe.1G053300.1	Prupe.1G053400.1
Pm000491	Pm000492	Prupe.1G054800.1	Prupe.1G054900.1
Pm000496	Pm000497	Prupe.1G054900.1	Prupe.1G055000.1
Pm000498	Pm000499	Prupe.1G055500.1	Prupe.1G055600.1
Pm000502	Pm000503	Prupe.1G056000.1	Prupe.1G056100.1
Pm000503	Pm000504	Prupe.1G056700.1	Prupe.1G056800.1
Pm000505	Pm000506	Prupe.1G057000.1	Prupe.1G057100.1
Pm000516	Pm000517	Prupe.1G057100.1	Prupe.1G057200.1
Pm000521	Pm000522	Prupe.1G057200.1	Prupe.1G057300.1
Pm000548	Pm000549	Prupe.1G058900.1	Prupe.1G059000.1
Pm000571	Pm000572	Prupe.1G059000.1	Prupe.1G059100.1
Pm000580	Pm000581	Prupe.1G059200.1	Prupe.1G059300.1
Pm000611	Pm000612	Prupe.1G059400.1	Prupe.1G059500.1
Pm000624	Pm000625	Prupe.1G060000.1	Prupe.1G060100.1
Pm000625	Pm000626	Prupe.1G062000.1	Prupe.1G062100.1
Pm000632	Pm000633	Prupe.1G062300.1	Prupe.1G062400.1
Pm000634	Pm000635	Prupe.1G062500.1	Prupe.1G062600.1
Pm000635	Pm000636	Prupe.1G062600.1	Prupe.1G062700.1
Pm000636	Pm000637	Prupe.1G062700.1	Prupe.1G062800.1
Pm000652	Pm000653	Prupe.1G062800.1	Prupe.1G062900.1
Pm000653	Pm000654	Prupe.1G063400.1	Prupe.1G063500.1
Pm000669	Pm000670	Prupe.1G066100.1	Prupe.1G066200.1
Pm000678	Pm000679	Prupe.1G066300.1	Prupe.1G066400.1
Pm000701	Pm000702	Prupe.1G070100.1	Prupe.1G070200.1
Pm000708	Pm000709	Prupe.1G070300.1	Prupe.1G070400.1
Pm000712	Pm000713	Prupe.1G070800.1	Prupe.1G070900.1
Pm000713	Pm000714	Prupe.1G071700.1	Prupe.1G071800.1
Pm000715	Pm000716	Prupe.1G072300.1	Prupe.1G072400.1
Pm000716	Pm000717	Prupe.1G079900.1	Prupe.1G080000.1
Pm000718	Pm000719	Prupe.1G080500.1	Prupe.1G080600.1
Pm000728	Pm000729	Prupe.1G080600.1	Prupe.1G080700.1
Pm000729	Pm000730	Prupe.1G080700.1	Prupe.1G080800.1
Pm000744	Pm000745	Prupe.1G083000.1	Prupe.1G083100.1
Pm000794	Pm000795	Prupe.1G086900.1	Prupe.1G087000.1
Pm000799	Pm000800	Prupe.1G088800.1	Prupe.1G088900.1
Pm000813	Pm000814	Prupe.1G088900.1	Prupe.1G089000.1
Pm000816	Pm000817	Prupe.1G091300.1	Prupe.1G091400.1
Pm000823	Pm000824	Prupe.1G092200.1	Prupe.1G092300.1
Pm000824	Pm000825	Prupe.1G092300.1	Prupe.1G092400.1
Pm000825	Pm000826	Prupe.1G092400.1	Prupe.1G092500.1
Pm000828	Pm000829	Prupe.1G092900.1	Prupe.1G093000.1
Pm000857	Pm000858	Prupe.1G094000.1	Prupe.1G094100.1
Pm000877	Pm000878	Prupe.1G094600.1	Prupe.1G094700.1
Pm000901	Pm000902	Prupe.1G095700.1	Prupe.1G095800.1
Pm000903	Pm000904	Prupe.1G095800.1	Prupe.1G095900.1
Pm000912	Pm000913	Prupe.1G096400.1	Prupe.1G096500.1
Pm000944	Pm000945	Prupe.1G096800.1	Prupe.1G096900.1
Pm000945	Pm000946	Prupe.1G096900.1	Prupe.1G097000.1
Pm000950	Pm000951	Prupe.1G098300.1	Prupe.1G098400.1
Pm000951	Pm000952	Prupe.1G100500.1	Prupe.1G100600.1
Pm000976	Pm000977	Prupe.1G103800.2	Prupe.1G103900.1
Pm000981	Pm000982	Prupe.1G107200.1	Prupe.1G107300.1
Pm000998	Pm000999	Prupe.1G107500.1	Prupe.1G107600.1
Pm001003	Pm001004	Prupe.1G107600.1	Prupe.1G107700.1
Pm001006	Pm001007	Prupe.1G107800.1	Prupe.1G107900.1
Pm001012	Pm001013	Prupe.1G110300.1	Prupe.1G110400.1
Pm001043	Pm001044	Prupe.1G110400.1	Prupe.1G110500.1
Pm001059	Pm001060	Prupe.1G111100.1	Prupe.1G111200.2
Pm001063	Pm001064	Prupe.1G112300.1	Prupe.1G112400.1
Pm001064	Pm001065	Prupe.1G116200.1	Prupe.1G116300.1
Pm001080	Pm001081	Prupe.1G117600.1	Prupe.1G117700.1
Pm001088	Pm001089	Prupe.1G119100.1	Prupe.1G119200.1
Pm001089	Pm001090	Prupe.1G120000.1	Prupe.1G120100.1
Pm001113	Pm001114	Prupe.1G120300.1	Prupe.1G120400.1
Pm001124	Pm001125	Prupe.1G121000.1	Prupe.1G121100.1
Pm001127	Pm001128	Prupe.1G123700.1	Prupe.1G123800.1
Pm001180	Pm001181	Prupe.1G124200.1	Prupe.1G124300.1
Pm001224	Pm001225	Prupe.1G124900.1	Prupe.1G125000.1
Pm001240	Pm001241	Prupe.1G127800.1	Prupe.1G127900.1
Pm001253	Pm001254	Prupe.1G128600.1	Prupe.1G128700.1
Pm001265	Pm001266	Prupe.1G128800.1	Prupe.1G128900.1
Pm001285	Pm001286	Prupe.1G131900.1	Prupe.1G132000.1
Pm001312	Pm001313	Prupe.1G133600.1	Prupe.1G133700.1
Pm001383	Pm001384	Prupe.1G136000.1	Prupe.1G136100.1
Pm001398	Pm001399	Prupe.1G140400.1	Prupe.1G140500.1
Pm001400	Pm001401	Prupe.1G141200.1	Prupe.1G141300.1
Pm001403	Pm001404	Prupe.1G141300.1	Prupe.1G141400.1
Pm001414	Pm001415	Prupe.1G141600.1	Prupe.1G141700.1
Pm001415	Pm001416	Prupe.1G146100.1	Prupe.1G146200.1
Pm001418	Pm001419	Prupe.1G146200.1	Prupe.1G146300.1
Pm001425	Pm001426	Prupe.1G146900.1	Prupe.1G147000.1
Pm001440	Pm001441	Prupe.1G149500.1	Prupe.1G149600.1
Pm001441	Pm001442	Prupe.1G149600.1	Prupe.1G149700.1
Pm001471	Pm001472	Prupe.1G149700.1	Prupe.1G149800.1
Pm001497	Pm001498	Prupe.1G152000.1	Prupe.1G152100.1
Pm001529	Pm001530	Prupe.1G152100.1	Prupe.1G152200.1
Pm001572	Pm001573	Prupe.1G155100.1	Prupe.1G155200.1
Pm001592	Pm001593	Prupe.1G156400.1	Prupe.1G156500.1
Pm001603	Pm001604	Prupe.1G156500.1	Prupe.1G156600.1
Pm001634	Pm001635	Prupe.1G156600.1	Prupe.1G156700.1
Pm001637	Pm001638	Prupe.1G156900.1	Prupe.1G157000.1
Pm001645	Pm001646	Prupe.1G157200.1	Prupe.1G157300.1
Pm001674	Pm001675	Prupe.1G157400.1	Prupe.1G157500.1
Pm001675	Pm001676	Prupe.1G159100.1	Prupe.1G159200.1
Pm001676	Pm001677	Prupe.1G159800.1	Prupe.1G159900.1
Pm001678	Pm001679	Prupe.1G160400.1	Prupe.1G160500.1
Pm001695	Pm001696	Prupe.1G165700.1	Prupe.1G165800.1
Pm001725	Pm001726	Prupe.1G167100.1	Prupe.1G167200.1
Pm001764	Pm001765	Prupe.1G167800.1	Prupe.1G167900.1
Pm001857	Pm001858	Prupe.1G167900.1	Prupe.1G168000.1
Pm001858	Pm001859	Prupe.1G168000.1	Prupe.1G168100.1
Pm001916	Pm001917	Prupe.1G168400.1	Prupe.1G168500.2
Pm001962	Pm001963	Prupe.1G168600.1	Prupe.1G168700.1
Pm001981	Pm001982	Prupe.1G169100.1	Prupe.1G169200.1
Pm001982	Pm001983	Prupe.1G169200.1	Prupe.1G169300.1
Pm001984	Pm001985	Prupe.1G169800.1	Prupe.1G169900.1
Pm001986	Pm001987	Prupe.1G169900.1	Prupe.1G170000.1
Pm001987	Pm001988	Prupe.1G171500.1	Prupe.1G171600.1
Pm002023	Pm002024	Prupe.1G172200.1	Prupe.1G172300.1
Pm002083	Pm002084	Prupe.1G175500.1	Prupe.1G175600.1
Pm002085	Pm002086	Prupe.1G175600.1	Prupe.1G175700.1
Pm002106	Pm002107	Prupe.1G175700.1	Prupe.1G175800.1
Pm002140	Pm002141	Prupe.1G180900.1	Prupe.1G181000.1
Pm002155	Pm002156	Prupe.1G183900.1	Prupe.1G184000.1
Pm002194	Pm002195	Prupe.1G184300.1	Prupe.1G184400.1
Pm002197	Pm002198	Prupe.1G190800.1	Prupe.1G190900.1
Pm002210	Pm002211	Prupe.1G192300.1	Prupe.1G192400.1
Pm002213	Pm002214	Prupe.1G194400.1	Prupe.1G194500.1
Pm002223	Pm002224	Prupe.1G203300.1	Prupe.1G203400.1
Pm002234	Pm002235	Prupe.1G204700.1	Prupe.1G204800.1
Pm002235	Pm002236	Prupe.1G204900.1	Prupe.1G205000.1
Pm002244	Pm002245	Prupe.1G212100.1	Prupe.1G212200.1
Pm002246	Pm002247	Prupe.1G219600.1	Prupe.1G219700.1
Pm002257	Pm002258	Prupe.1G227900.1	Prupe.1G228000.1
Pm002258	Pm002259	Prupe.1G228000.1	Prupe.1G228100.1
Pm002263	Pm002264	Prupe.1G228800.1	Prupe.1G228900.1
Pm002265	Pm002266	Prupe.1G230600.1	Prupe.1G230700.1
Pm002292	Pm002293	Prupe.1G230900.1	Prupe.1G231000.1
Pm002304	Pm002305	Prupe.1G236000.1	Prupe.1G236100.1
Pm002318	Pm002319	Prupe.1G236400.1	Prupe.1G236500.1
Pm002339	Pm002340	Prupe.1G236500.1	Prupe.1G236600.1
Pm002360	Pm002361	Prupe.1G237100.1	Prupe.1G237200.1
Pm002365	Pm002366	Prupe.1G239100.1	Prupe.1G239200.1
Pm002402	Pm002403	Prupe.1G239200.1	Prupe.1G239300.1
Pm002432	Pm002433	Prupe.1G241000.1	Prupe.1G241100.1
Pm002446	Pm002447	Prupe.1G241400.1	Prupe.1G241500.1
Pm002448	Pm002449	Prupe.1G241500.1	Prupe.1G241600.1
Pm002461	Pm002462	Prupe.1G242300.1	Prupe.1G242400.1
Pm002477	Pm002478	Prupe.1G246600.1	Prupe.1G246700.1
Pm002538	Pm002539	Prupe.1G247500.1	Prupe.1G247600.1
Pm002554	Pm002555	Prupe.1G247700.1	Prupe.1G247800.1
Pm002565	Pm002566	Prupe.1G248200.1	Prupe.1G248300.1
Pm002573	Pm002574	Prupe.1G252000.1	Prupe.1G252100.1
Pm002584	Pm002585	Prupe.1G252100.1	Prupe.1G252200.1
Pm002587	Pm002588	Prupe.1G253700.1	Prupe.1G253800.1
Pm002592	Pm002593	Prupe.1G254400.1	Prupe.1G254500.1
Pm002597	Pm002598	Prupe.1G255600.1	Prupe.1G255700.1
Pm002598	Pm002599	Prupe.1G255700.1	Prupe.1G255800.1
Pm002615	Pm002616	Prupe.1G257200.1	Prupe.1G257300.1
Pm002642	Pm002643	Prupe.1G259300.1	Prupe.1G259400.1
Pm002652	Pm002653	Prupe.1G261100.1	Prupe.1G261200.1
Pm002655	Pm002656	Prupe.1G263400.1	Prupe.1G263500.1
Pm002656	Pm002657	Prupe.1G263500.1	Prupe.1G263600.1
Pm002668	Pm002669	Prupe.1G264700.1	Prupe.1G264800.1
Pm002693	Pm002694	Prupe.1G264800.1	Prupe.1G264900.1
Pm002696	Pm002697	Prupe.1G266400.1	Prupe.1G266500.1
Pm002701	Pm002702	Prupe.1G275300.1	Prupe.1G275400.1
Pm002729	Pm002730	Prupe.1G278600.5	Prupe.1G278700.1
Pm002730	Pm002731	Prupe.1G281500.1	Prupe.1G281600.1
Pm002739	Pm002740	Prupe.1G283900.1	Prupe.1G284000.1
Pm002742	Pm002743	Prupe.1G284500.1	Prupe.1G284600.1
Pm002745	Pm002746	Prupe.1G284800.1	Prupe.1G284900.1
Pm002791	Pm002792	Prupe.1G285200.1	Prupe.1G285300.1
Pm002831	Pm002832	Prupe.1G285500.1	Prupe.1G285600.1
Pm002842	Pm002843	Prupe.1G287100.1	Prupe.1G287200.1
Pm002856	Pm002857	Prupe.1G291100.1	Prupe.1G291200.1
Pm002869	Pm002870	Prupe.1G291800.1	Prupe.1G291900.1
Pm002870	Pm002871	Prupe.1G292400.1	Prupe.1G292500.1
Pm002879	Pm002880	Prupe.1G294000.1	Prupe.1G294100.1
Pm002886	Pm002887	Prupe.1G294700.1	Prupe.1G294800.1
Pm002887	Pm002888	Prupe.1G296000.1	Prupe.1G296100.1
Pm002917	Pm002918	Prupe.1G300000.1	Prupe.1G300100.1
Pm002918	Pm002919	Prupe.1G300200.1	Prupe.1G300300.1
Pm002928	Pm002929	Prupe.1G300300.1	Prupe.1G300400.1
Pm002948	Pm002949	Prupe.1G302800.1	Prupe.1G302900.1
Pm002952	Pm002953	Prupe.1G302900.1	Prupe.1G303000.1
Pm002969	Pm002970	Prupe.1G303000.1	Prupe.1G303100.1
Pm002972	Pm002973	Prupe.1G307500.1	Prupe.1G307600.1
Pm002977	Pm002978	Prupe.1G311600.1	Prupe.1G311700.1
Pm003013	Pm003014	Prupe.1G312900.1	Prupe.1G313000.1
Pm003014	Pm003015	Prupe.1G314600.2	Prupe.1G314700.1
Pm003016	Pm003017	Prupe.1G314700.1	Prupe.1G314800.1
Pm003024	Pm003025	Prupe.1G317600.1	Prupe.1G317700.1
Pm003050	Pm003051	Prupe.1G318900.1	Prupe.1G319000.1
Pm003079	Pm003080	Prupe.1G319000.1	Prupe.1G319100.1
Pm003087	Pm003088	Prupe.1G320200.1	Prupe.1G320300.1
Pm003143	Pm003144	Prupe.1G320300.1	Prupe.1G320400.1
Pm003148	Pm003149	Prupe.1G322400.1	Prupe.1G322500.1
Pm003172	Pm003173	Prupe.1G327300.1	Prupe.1G327400.1
Pm003173	Pm003174	Prupe.1G327400.1	Prupe.1G327500.1
Pm003174	Pm003175	Prupe.1G328100.1	Prupe.1G328200.1
Pm003181	Pm003182	Prupe.1G335200.1	Prupe.1G335300.1
Pm003206	Pm003207	Prupe.1G336700.1	Prupe.1G336800.1
Pm003213	Pm003214	Prupe.1G341500.1	Prupe.1G341600.1
Pm003214	Pm003215	Prupe.1G341600.1	Prupe.1G341700.1
Pm003215	Pm003216	Prupe.1G343200.1	Prupe.1G343300.1
Pm003218	Pm003219	Prupe.1G346400.1	Prupe.1G346500.1
Pm003223	Pm003224	Prupe.1G356000.1	Prupe.1G356100.1
Pm003229	Pm003230	Prupe.1G365600.1	Prupe.1G365700.1
Pm003246	Pm003247	Prupe.1G369700.1	Prupe.1G369800.1
Pm003247	Pm003248	Prupe.1G373000.1	Prupe.1G373100.1
Pm003255	Pm003256	Prupe.1G375700.1	Prupe.1G375800.1
Pm003257	Pm003258	Prupe.1G377500.1	Prupe.1G377600.1
Pm003262	Pm003263	Prupe.1G386900.1	Prupe.1G387000.1
Pm003268	Pm003269	Prupe.1G387100.1	Prupe.1G387200.1
Pm003281	Pm003282	Prupe.1G387400.1	Prupe.1G387500.1
Pm003299	Pm003300	Prupe.1G388000.2	Prupe.1G388100.1
Pm003327	Pm003328	Prupe.1G389200.1	Prupe.1G389300.1
Pm003336	Pm003337	Prupe.1G389700.1	Prupe.1G389800.1
Pm003339	Pm003340	Prupe.1G393000.1	Prupe.1G393100.1
Pm003343	Pm003344	Prupe.1G394000.1	Prupe.1G394100.1
Pm003359	Pm003360	Prupe.1G395800.1	Prupe.1G395900.1
Pm003387	Pm003388	Prupe.1G397100.1	Prupe.1G397200.1
Pm003406	Pm003407	Prupe.1G397900.1	Prupe.1G398000.1
Pm003407	Pm003408	Prupe.1G399500.1	Prupe.1G399600.1
Pm003408	Pm003409	Prupe.1G399700.1	Prupe.1G399800.1
Pm003410	Pm003411	Prupe.1G399900.1	Prupe.1G400000.1
Pm003427	Pm003428	Prupe.1G405100.1	Prupe.1G405200.1
Pm003430	Pm003431	Prupe.1G405200.1	Prupe.1G405300.1
Pm003431	Pm003432	Prupe.1G407100.1	Prupe.1G407200.1
Pm003441	Pm003442	Prupe.1G407200.1	Prupe.1G407300.1
Pm003457	Pm003458	Prupe.1G407900.1	Prupe.1G408000.1
Pm003465	Pm003466	Prupe.1G409700.3	Prupe.1G409800.1
Pm003473	Pm003474	Prupe.1G412700.1	Prupe.1G412800.1
Pm003477	Pm003478	Prupe.1G415600.1	Prupe.1G415700.1
Pm003484	Pm003485	Prupe.1G415800.1	Prupe.1G415900.1
Pm003513	Pm003514	Prupe.1G417000.1	Prupe.1G417100.1
Pm003535	Pm003536	Prupe.1G419200.1	Prupe.1G419300.1
Pm003536	Pm003537	Prupe.1G424000.1	Prupe.1G424100.1
Pm003551	Pm003552	Prupe.1G425400.1	Prupe.1G425500.1
Pm003554	Pm003555	Prupe.1G425500.1	Prupe.1G425600.1
Pm003557	Pm003558	Prupe.1G425600.1	Prupe.1G425700.1
Pm003607	Pm003608	Prupe.1G426300.1	Prupe.1G426400.1
Pm003611	Pm003612	Prupe.1G427500.1	Prupe.1G427600.1
Pm003629	Pm003630	Prupe.1G428000.1	Prupe.1G428100.1
Pm003656	Pm003657	Prupe.1G428500.1	Prupe.1G428600.1
Pm003680	Pm003681	Prupe.1G428600.1	Prupe.1G428700.1
Pm003681	Pm003682	Prupe.1G428700.1	Prupe.1G428800.1
Pm003776	Pm003777	Prupe.1G429600.1	Prupe.1G429700.1
Pm003777	Pm003778	Prupe.1G429700.1	Prupe.1G429800.1
Pm003780	Pm003781	Prupe.1G429800.1	Prupe.1G429900.1
Pm003787	Pm003788	Prupe.1G430100.1	Prupe.1G430200.1
Pm003788	Pm003789	Prupe.1G432300.1	Prupe.1G432400.1
Pm003829	Pm003830	Prupe.1G432400.1	Prupe.1G432500.1
Pm003835	Pm003836	Prupe.1G433100.1	Prupe.1G433200.1
Pm003849	Pm003850	Prupe.1G436400.1	Prupe.1G436500.1
Pm003874	Pm003875	Prupe.1G436600.1	Prupe.1G436700.1
Pm003886	Pm003887	Prupe.1G436800.1	Prupe.1G436900.1
Pm003888	Pm003889	Prupe.1G436900.1	Prupe.1G437000.1
Pm003936	Pm003937	Prupe.1G437000.1	Prupe.1G437100.1
Pm003958	Pm003959	Prupe.1G437100.1	Prupe.1G437200.1
Pm003960	Pm003961	Prupe.1G437800.1	Prupe.1G437900.1
Pm003965	Pm003966	Prupe.1G437900.1	Prupe.1G438000.1
Pm003971	Pm003972	Prupe.1G438900.1	Prupe.1G439000.1
Pm003976	Pm003977	Prupe.1G439000.1	Prupe.1G439100.1
Pm003983	Pm003984	Prupe.1G439600.1	Prupe.1G439700.1
Pm003988	Pm003989	Prupe.1G439800.1	Prupe.1G439900.1
Pm004041	Pm004042	Prupe.1G440900.1	Prupe.1G441000.1
Pm004056	Pm004057	Prupe.1G441000.1	Prupe.1G441100.1
Pm004091	Pm004092	Prupe.1G441400.1	Prupe.1G441500.1
Pm004096	Pm004097	Prupe.1G442400.1	Prupe.1G442500.1
Pm004112	Pm004113	Prupe.1G446300.1	Prupe.1G446400.1
Pm004122	Pm004123	Prupe.1G447300.1	Prupe.1G447400.1
Pm004131	Pm004132	Prupe.1G449100.1	Prupe.1G449200.1
Pm004176	Pm004177	Prupe.1G449200.1	Prupe.1G449300.1
Pm004178	Pm004179	Prupe.1G450100.1	Prupe.1G450200.1
Pm004185	Pm004186	Prupe.1G453600.1	Prupe.1G453700.1
Pm004205	Pm004206	Prupe.1G453700.1	Prupe.1G453800.1
Pm004226	Pm004227	Prupe.1G456700.1	Prupe.1G456800.1
Pm004228	Pm004229	Prupe.1G457200.1	Prupe.1G457300.1
Pm004273	Pm004274	Prupe.1G458800.1	Prupe.1G458900.1
Pm004275	Pm004276	Prupe.1G461700.1	Prupe.1G461800.1
Pm004279	Pm004280	Prupe.1G468200.1	Prupe.1G468300.1
Pm004298	Pm004299	Prupe.1G468700.1	Prupe.1G468800.1
Pm004342	Pm004343	Prupe.1G469000.1	Prupe.1G469100.1
Pm004349	Pm004350	Prupe.1G469100.1	Prupe.1G469200.1
Pm004375	Pm004376	Prupe.1G469200.1	Prupe.1G469300.1
Pm004379	Pm004380	Prupe.1G469500.1	Prupe.1G469600.1
Pm004406	Pm004407	Prupe.1G470500.1	Prupe.1G470600.1
Pm004415	Pm004416	Prupe.1G471300.2	Prupe.1G471400.1
Pm004416	Pm004417	Prupe.1G472900.1	Prupe.1G473000.1
Pm004419	Pm004420	Prupe.1G474400.1	Prupe.1G474500.1
Pm004426	Pm004427	Prupe.1G476300.1	Prupe.1G476400.1
Pm004435	Pm004436	Prupe.1G479600.1	Prupe.1G479700.1
Pm004437	Pm004438	Prupe.1G479700.1	Prupe.1G479800.1
Pm004445	Pm004446	Prupe.1G484000.1	Prupe.1G484100.1
Pm004450	Pm004451	Prupe.1G484100.1	Prupe.1G484200.1
Pm004451	Pm004452	Prupe.1G485400.1	Prupe.1G485500.1
Pm004454	Pm004455	Prupe.1G486700.1	Prupe.1G486800.1
Pm004455	Pm004456	Prupe.1G487800.1	Prupe.1G487900.1
Pm004456	Pm004457	Prupe.1G487900.1	Prupe.1G488000.1
Pm004465	Pm004466	Prupe.1G488100.1	Prupe.1G488200.1
Pm004483	Pm004484	Prupe.1G488200.1	Prupe.1G488300.1
Pm004547	Pm004548	Prupe.1G490100.1	Prupe.1G490200.1
Pm004574	Pm004575	Prupe.1G491100.1	Prupe.1G491200.1
Pm004596	Pm004597	Prupe.1G491700.1	Prupe.1G491800.1
Pm004608	Pm004609	Prupe.1G492000.1	Prupe.1G492100.1
Pm004651	Pm004652	Prupe.1G495000.1	Prupe.1G495100.1
Pm004652	Pm004653	Prupe.1G495700.1	Prupe.1G495800.1
Pm004656	Pm004657	Prupe.1G495900.1	Prupe.1G496000.1
Pm004665	Pm004666	Prupe.1G496300.1	Prupe.1G496400.3
Pm004666	Pm004667	Prupe.1G497600.1	Prupe.1G497700.1
Pm004667	Pm004668	Prupe.1G497700.1	Prupe.1G497800.1
Pm004679	Pm004680	Prupe.1G497800.1	Prupe.1G497900.1
Pm004686	Pm004687	Prupe.1G498300.1	Prupe.1G498400.1
Pm004687	Pm004688	Prupe.1G498600.1	Prupe.1G498700.1
Pm004700	Pm004701	Prupe.1G498700.1	Prupe.1G498800.1
Pm004701	Pm004702	Prupe.1G498800.1	Prupe.1G498900.1
Pm004702	Pm004703	Prupe.1G500500.1	Prupe.1G500600.1
Pm004705	Pm004706	Prupe.1G502700.1	Prupe.1G502800.1
Pm004724	Pm004725	Prupe.1G504600.1	Prupe.1G504700.1
Pm004725	Pm004726	Prupe.1G505100.1	Prupe.1G505200.1
Pm004734	Pm004735	Prupe.1G507500.1	Prupe.1G507600.1
Pm004740	Pm004741	Prupe.1G509800.1	Prupe.1G509900.1
Pm004744	Pm004745	Prupe.1G514800.1	Prupe.1G514900.1
Pm004765	Pm004766	Prupe.1G516600.1	Prupe.1G516700.1
Pm004777	Pm004778	Prupe.1G519500.1	Prupe.1G519600.1
Pm004785	Pm004786	Prupe.1G519900.1	Prupe.1G520000.1
Pm004793	Pm004794	Prupe.1G520100.1	Prupe.1G520200.1
Pm004795	Pm004796	Prupe.1G520200.1	Prupe.1G520300.1
Pm004796	Pm004797	Prupe.1G520500.1	Prupe.1G520600.1
Pm004797	Pm004798	Prupe.1G520600.1	Prupe.1G520700.1
Pm004820	Pm004821	Prupe.1G520700.1	Prupe.1G520800.1
Pm004837	Pm004838	Prupe.1G523900.1	Prupe.1G524000.1
Pm004850	Pm004851	Prupe.1G525200.1	Prupe.1G525300.1
Pm004852	Pm004853	Prupe.1G528900.1	Prupe.1G529000.1
Pm004874	Pm004875	Prupe.1G529400.1	Prupe.1G529500.1
Pm004888	Pm004889	Prupe.1G531400.1	Prupe.1G531500.1
Pm004892	Pm004893	Prupe.1G531500.1	Prupe.1G531600.1
Pm004914	Pm004915	Prupe.1G531600.1	Prupe.1G531700.1
Pm004986	Pm004987	Prupe.1G533600.1	Prupe.1G533700.1
Pm005017	Pm005018	Prupe.1G537600.1	Prupe.1G537700.1
Pm005059	Pm005060	Prupe.1G538300.1	Prupe.1G538400.1
Pm005068	Pm005069	Prupe.1G539200.1	Prupe.1G539300.1
Pm005102	Pm005103	Prupe.1G542300.1	Prupe.1G542400.1
Pm005125	Pm005126	Prupe.1G545000.1	Prupe.1G545100.1
Pm005141	Pm005142	Prupe.1G545200.3	Prupe.1G545300.1
Pm005147	Pm005148	Prupe.1G547700.1	Prupe.1G547800.1
Pm005165	Pm005166	Prupe.1G548300.1	Prupe.1G548400.1
Pm005171	Pm005172	Prupe.1G548600.1	Prupe.1G548700.1
Pm005183	Pm005184	Prupe.1G548800.1	Prupe.1G548900.1
Pm005201	Pm005202	Prupe.1G548900.1	Prupe.1G549000.1
Pm005207	Pm005208	Prupe.1G549000.1	Prupe.1G549100.1
Pm005212	Pm005213	Prupe.1G552600.1	Prupe.1G552700.1
Pm005222	Pm005223	Prupe.1G554300.1	Prupe.1G554400.1
Pm005223	Pm005224	Prupe.1G558900.1	Prupe.1G559000.1
Pm005227	Pm005228	Prupe.1G561200.1	Prupe.1G561300.1
Pm005228	Pm005229	Prupe.1G561300.1	Prupe.1G561400.1
Pm005239	Pm005240	Prupe.1G561400.1	Prupe.1G561500.1
Pm005242	Pm005243	Prupe.1G562200.1	Prupe.1G562300.1
Pm005247	Pm005248	Prupe.1G564600.1	Prupe.1G564700.1
Pm005256	Pm005257	Prupe.1G565700.1	Prupe.1G565800.1
Pm005263	Pm005264	Prupe.1G567000.1	Prupe.1G567100.1
Pm005265	Pm005266	Prupe.1G568100.1	Prupe.1G568200.1
Pm005271	Pm005272	Prupe.1G568800.1	Prupe.1G568900.1
Pm005285	Pm005286	Prupe.1G569700.1	Prupe.1G569800.1
Pm005298	Pm005299	Prupe.1G569800.1	Prupe.1G569900.1
Pm005307	Pm005308	Prupe.1G570400.1	Prupe.1G570500.1
Pm005308	Pm005309	Prupe.1G570700.1	Prupe.1G570800.1
Pm005328	Pm005329	Prupe.1G574300.1	Prupe.1G574400.1
Pm005333	Pm005334	Prupe.1G574800.1	Prupe.1G574900.1
Pm005334	Pm005335	Prupe.1G575100.1	Prupe.1G575200.1
Pm005336	Pm005337	Prupe.1G580000.1	Prupe.1G580100.1
Pm005344	Pm005345	Prupe.1G580200.1	Prupe.1G580300.1
Pm005346	Pm005347	Prupe.1G580300.1	Prupe.1G580400.1
Pm005349	Pm005350	Prupe.1G580400.1	Prupe.1G580500.1
Pm005351	Pm005352	Prupe.2G005600.1	Prupe.2G005700.1
Pm005357	Pm005358	Prupe.2G009200.1	Prupe.2G009300.1
Pm005367	Pm005368	Prupe.2G009300.1	Prupe.2G009400.1
Pm005369	Pm005370	Prupe.2G011400.1	Prupe.2G011500.1
Pm005370	Pm005371	Prupe.2G018600.1	Prupe.2G018700.1
Pm005377	Pm005378	Prupe.2G020700.1	Prupe.2G020800.1
Pm005393	Pm005394	Prupe.2G021000.1	Prupe.2G021100.1
Pm005465	Pm005466	Prupe.2G022700.1	Prupe.2G022800.1
Pm005466	Pm005467	Prupe.2G024800.1	Prupe.2G024900.1
Pm005477	Pm005478	Prupe.2G028200.1	Prupe.2G028300.1
Pm005493	Pm005494	Prupe.2G028800.1	Prupe.2G028900.1
Pm005520	Pm005521	Prupe.2G036600.1	Prupe.2G036700.1
Pm005522	Pm005523	Prupe.2G038000.1	Prupe.2G038100.1
Pm005531	Pm005532	Prupe.2G039700.1	Prupe.2G039800.1
Pm005543	Pm005544	Prupe.2G039800.1	Prupe.2G039900.1
Pm005550	Pm005551	Prupe.2G039900.1	Prupe.2G040000.1
Pm005571	Pm005572	Prupe.2G040200.1	Prupe.2G040300.1
Pm005575	Pm005576	Prupe.2G041600.1	Prupe.2G041700.1
Pm005578	Pm005579	Prupe.2G043100.1	Prupe.2G043200.1
Pm005602	Pm005603	Prupe.2G051900.1	Prupe.2G052000.1
Pm005625	Pm005626	Prupe.2G052700.1	Prupe.2G052800.1
Pm005627	Pm005628	Prupe.2G052800.1	Prupe.2G052900.1
Pm005629	Pm005630	Prupe.2G053700.1	Prupe.2G053800.1
Pm005644	Pm005645	Prupe.2G056600.1	Prupe.2G056700.1
Pm005659	Pm005660	Prupe.2G058400.1	Prupe.2G058500.1
Pm005671	Pm005672	Prupe.2G060000.1	Prupe.2G060100.1
Pm005697	Pm005698	Prupe.2G062100.1	Prupe.2G062200.1
Pm005726	Pm005727	Prupe.2G062200.1	Prupe.2G062300.1
Pm005732	Pm005733	Prupe.2G066300.1	Prupe.2G066400.1
Pm005733	Pm005734	Prupe.2G073800.1	Prupe.2G073900.1
Pm005754	Pm005755	Prupe.2G075700.1	Prupe.2G075800.1
Pm005755	Pm005756	Prupe.2G076000.1	Prupe.2G076100.1
Pm005821	Pm005822	Prupe.2G080100.1	Prupe.2G080200.1
Pm005838	Pm005839	Prupe.2G082700.1	Prupe.2G082800.1
Pm005855	Pm005856	Prupe.2G082800.1	Prupe.2G082900.1
Pm005881	Pm005882	Prupe.2G083100.1	Prupe.2G083200.1
Pm005888	Pm005889	Prupe.2G084900.1	Prupe.2G085000.1
Pm005904	Pm005905	Prupe.2G085000.1	Prupe.2G085100.1
Pm005912	Pm005913	Prupe.2G086700.1	Prupe.2G086800.1
Pm005930	Pm005931	Prupe.2G086800.1	Prupe.2G086900.1
Pm005939	Pm005940	Prupe.2G087200.1	Prupe.2G087300.1
Pm005950	Pm005951	Prupe.2G093300.1	Prupe.2G093400.1
Pm005956	Pm005957	Prupe.2G093400.1	Prupe.2G093500.1
Pm005962	Pm005963	Prupe.2G095700.1	Prupe.2G095800.1
Pm005975	Pm005976	Prupe.2G095800.1	Prupe.2G095900.1
Pm005988	Pm005989	Prupe.2G095900.1	Prupe.2G096000.1
Pm006016	Pm006017	Prupe.2G096300.1	Prupe.2G096400.1
Pm006057	Pm006058	Prupe.2G098300.1	Prupe.2G098400.1
Pm006071	Pm006072	Prupe.2G098400.1	Prupe.2G098500.1
Pm006092	Pm006093	Prupe.2G098600.1	Prupe.2G098700.1
Pm006111	Pm006112	Prupe.2G101400.1	Prupe.2G101500.1
Pm006170	Pm006171	Prupe.2G101500.1	Prupe.2G101600.1
Pm006171	Pm006172	Prupe.2G102300.1	Prupe.2G102400.1
Pm006172	Pm006173	Prupe.2G103000.1	Prupe.2G103100.1
Pm006180	Pm006181	Prupe.2G103600.1	Prupe.2G103700.1
Pm006193	Pm006194	Prupe.2G103700.1	Prupe.2G103800.1
Pm006249	Pm006250	Prupe.2G105400.1	Prupe.2G105500.1
Pm006276	Pm006277	Prupe.2G105500.1	Prupe.2G105600.1
Pm006366	Pm006367	Prupe.2G107200.1	Prupe.2G107300.1
Pm006398	Pm006399	Prupe.2G111000.1	Prupe.2G111100.1
Pm006429	Pm006430	Prupe.2G111700.1	Prupe.2G111800.1
Pm006434	Pm006435	Prupe.2G113200.1	Prupe.2G113300.1
Pm006441	Pm006442	Prupe.2G113500.1	Prupe.2G113600.1
Pm006458	Pm006459	Prupe.2G115300.1	Prupe.2G115400.1
Pm006459	Pm006460	Prupe.2G116000.1	Prupe.2G116100.1
Pm006481	Pm006482	Prupe.2G116300.1	Prupe.2G116400.1
Pm006492	Pm006493	Prupe.2G116800.1	Prupe.2G116900.1
Pm006526	Pm006527	Prupe.2G117400.1	Prupe.2G117500.1
Pm006534	Pm006535	Prupe.2G119500.1	Prupe.2G119600.1
Pm006554	Pm006555	Prupe.2G119600.1	Prupe.2G119700.1
Pm006556	Pm006557	Prupe.2G124800.1	Prupe.2G124900.1
Pm006599	Pm006600	Prupe.2G126100.1	Prupe.2G126200.1
Pm006600	Pm006601	Prupe.2G129300.1	Prupe.2G129400.1
Pm006620	Pm006621	Prupe.2G130300.1	Prupe.2G130400.1
Pm006630	Pm006631	Prupe.2G130400.1	Prupe.2G130500.1
Pm006637	Pm006638	Prupe.2G130600.1	Prupe.2G130700.1
Pm006643	Pm006644	Prupe.2G131400.1	Prupe.2G131500.1
Pm006662	Pm006663	Prupe.2G132000.1	Prupe.2G132100.1
Pm006663	Pm006664	Prupe.2G135600.1	Prupe.2G135700.1
Pm006674	Pm006675	Prupe.2G139400.1	Prupe.2G139500.1
Pm006689	Pm006690	Prupe.2G139700.1	Prupe.2G139800.1
Pm006690	Pm006691	Prupe.2G141500.1	Prupe.2G141600.1
Pm006717	Pm006718	Prupe.2G144600.1	Prupe.2G144700.1
Pm006727	Pm006728	Prupe.2G144700.1	Prupe.2G144800.1
Pm006730	Pm006731	Prupe.2G146500.1	Prupe.2G146600.1
Pm006734	Pm006735	Prupe.2G148500.1	Prupe.2G148600.1
Pm006736	Pm006737	Prupe.2G148600.1	Prupe.2G148700.1
Pm006746	Pm006747	Prupe.2G149600.1	Prupe.2G149700.1
Pm006804	Pm006805	Prupe.2G150200.1	Prupe.2G150300.1
Pm006805	Pm006806	Prupe.2G155800.1	Prupe.2G155900.1
Pm006822	Pm006823	Prupe.2G157300.1	Prupe.2G157400.1
Pm006823	Pm006824	Prupe.2G158700.1	Prupe.2G158800.1
Pm006836	Pm006837	Prupe.2G160400.1	Prupe.2G160500.1
Pm006848	Pm006849	Prupe.2G161400.1	Prupe.2G161500.1
Pm006849	Pm006850	Prupe.2G161800.1	Prupe.2G161900.1
Pm006857	Pm006858	Prupe.2G162200.1	Prupe.2G162300.1
Pm006858	Pm006859	Prupe.2G163100.1	Prupe.2G163200.1
Pm006859	Pm006860	Prupe.2G163600.1	Prupe.2G163700.1
Pm006891	Pm006892	Prupe.2G165100.1	Prupe.2G165200.1
Pm006920	Pm006921	Prupe.2G165900.1	Prupe.2G166000.1
Pm006928	Pm006929	Prupe.2G166700.1	Prupe.2G166800.1
Pm006993	Pm006994	Prupe.2G174700.1	Prupe.2G174800.1
Pm007119	Pm007120	Prupe.2G174800.1	Prupe.2G174900.1
Pm007145	Pm007146	Prupe.2G178100.1	Prupe.2G178200.1
Pm007225	Pm007226	Prupe.2G178200.1	Prupe.2G178300.1
Pm007315	Pm007316	Prupe.2G179900.1	Prupe.2G180000.1
Pm007323	Pm007324	Prupe.2G180600.1	Prupe.2G180700.1
Pm007334	Pm007335	Prupe.2G181400.1	Prupe.2G181500.1
Pm007356	Pm007357	Prupe.2G181500.1	Prupe.2G181600.1
Pm007364	Pm007365	Prupe.2G184700.1	Prupe.2G184800.1
Pm007376	Pm007377	Prupe.2G184900.1	Prupe.2G185000.1
Pm007405	Pm007406	Prupe.2G185900.1	Prupe.2G186000.1
Pm007430	Pm007431	Prupe.2G194700.1	Prupe.2G194800.1
Pm007487	Pm007488	Prupe.2G197000.1	Prupe.2G197100.1
Pm007511	Pm007512	Prupe.2G198200.1	Prupe.2G198300.1
Pm007556	Pm007557	Prupe.2G198300.1	Prupe.2G198400.1
Pm007557	Pm007558	Prupe.2G200300.1	Prupe.2G200400.1
Pm007559	Pm007560	Prupe.2G200700.1	Prupe.2G200800.1
Pm007569	Pm007570	Prupe.2G202600.1	Prupe.2G202700.1
Pm007570	Pm007571	Prupe.2G202800.1	Prupe.2G202900.1
Pm007571	Pm007572	Prupe.2G204200.1	Prupe.2G204300.1
Pm007651	Pm007652	Prupe.2G205000.1	Prupe.2G205100.1
Pm007690	Pm007691	Prupe.2G205500.1	Prupe.2G205600.1
Pm007696	Pm007697	Prupe.2G206400.1	Prupe.2G206500.1
Pm007728	Pm007729	Prupe.2G206500.1	Prupe.2G206600.1
Pm007731	Pm007732	Prupe.2G207600.1	Prupe.2G207700.1
Pm007737	Pm007738	Prupe.2G211900.1	Prupe.2G212000.1
Pm007738	Pm007739	Prupe.2G217000.1	Prupe.2G217100.1
Pm007745	Pm007746	Prupe.2G219800.1	Prupe.2G219900.1
Pm007748	Pm007749	Prupe.2G222900.1	Prupe.2G223000.1
Pm007770	Pm007771	Prupe.2G224000.1	Prupe.2G224100.1
Pm007773	Pm007774	Prupe.2G225800.1	Prupe.2G225900.1
Pm007811	Pm007812	Prupe.2G227200.1	Prupe.2G227300.1
Pm007882	Pm007883	Prupe.2G227700.1	Prupe.2G227800.1
Pm007886	Pm007887	Prupe.2G227800.1	Prupe.2G227900.1
Pm007888	Pm007889	Prupe.2G228300.1	Prupe.2G228400.1
Pm007895	Pm007896	Prupe.2G229600.1	Prupe.2G229700.1
Pm007896	Pm007897	Prupe.2G230500.1	Prupe.2G230600.1
Pm007905	Pm007906	Prupe.2G233700.1	Prupe.2G233800.1
Pm007913	Pm007914	Prupe.2G233800.1	Prupe.2G233900.1
Pm007921	Pm007922	Prupe.2G234000.1	Prupe.2G234100.1
Pm007940	Pm007941	Prupe.2G234300.1	Prupe.2G234400.1
Pm007946	Pm007947	Prupe.2G240100.1	Prupe.2G240200.1
Pm007948	Pm007949	Prupe.2G242000.1	Prupe.2G242100.1
Pm007951	Pm007952	Prupe.2G242600.1	Prupe.2G242700.1
Pm007967	Pm007968	Prupe.2G242700.1	Prupe.2G242800.1
Pm008005	Pm008006	Prupe.2G243500.1	Prupe.2G243600.1
Pm008006	Pm008007	Prupe.2G257000.1	Prupe.2G257100.1
Pm008022	Pm008023	Prupe.2G257100.1	Prupe.2G257200.1
Pm008029	Pm008030	Prupe.2G257200.1	Prupe.2G257300.1
Pm008032	Pm008033	Prupe.2G258400.1	Prupe.2G258500.1
Pm008051	Pm008052	Prupe.2G259300.1	Prupe.2G259400.1
Pm008060	Pm008061	Prupe.2G260800.1	Prupe.2G260900.1
Pm008061	Pm008062	Prupe.2G268400.1	Prupe.2G268500.1
Pm008068	Pm008069	Prupe.2G268600.1	Prupe.2G268700.1
Pm008069	Pm008070	Prupe.2G269200.1	Prupe.2G269300.1
Pm008072	Pm008073	Prupe.2G270400.1	Prupe.2G270500.1
Pm008088	Pm008089	Prupe.2G272400.1	Prupe.2G272500.1
Pm008134	Pm008135	Prupe.2G274100.1	Prupe.2G274200.1
Pm008143	Pm008144	Prupe.2G274200.1	Prupe.2G274300.1
Pm008218	Pm008219	Prupe.2G274500.1	Prupe.2G274600.1
Pm008252	Pm008253	Prupe.2G276000.1	Prupe.2G276100.1
Pm008258	Pm008259	Prupe.2G278200.1	Prupe.2G278300.1
Pm008261	Pm008262	Prupe.2G278700.1	Prupe.2G278800.1
Pm008272	Pm008273	Prupe.2G279800.1	Prupe.2G279900.1
Pm008273	Pm008274	Prupe.2G281000.1	Prupe.2G281100.1
Pm008278	Pm008279	Prupe.2G282100.1	Prupe.2G282200.1
Pm008301	Pm008302	Prupe.2G283200.1	Prupe.2G283300.1
Pm008318	Pm008319	Prupe.2G283300.1	Prupe.2G283400.1
Pm008319	Pm008320	Prupe.2G284300.1	Prupe.2G284400.1
Pm008340	Pm008341	Prupe.2G286500.1	Prupe.2G286600.1
Pm008348	Pm008349	Prupe.2G293100.1	Prupe.2G293200.1
Pm008363	Pm008364	Prupe.2G295700.1	Prupe.2G295800.1
Pm008374	Pm008375	Prupe.2G296300.1	Prupe.2G296400.1
Pm008419	Pm008420	Prupe.2G296400.1	Prupe.2G296500.1
Pm008431	Pm008432	Prupe.2G296500.1	Prupe.2G296600.1
Pm008453	Pm008454	Prupe.2G297600.1	Prupe.2G297700.1
Pm008457	Pm008458	Prupe.2G297700.1	Prupe.2G297800.1
Pm008458	Pm008459	Prupe.2G299200.1	Prupe.2G299300.1
Pm008467	Pm008468	Prupe.2G299800.1	Prupe.2G299900.1
Pm008474	Pm008475	Prupe.2G299900.1	Prupe.2G300000.1
Pm008515	Pm008516	Prupe.2G300900.1	Prupe.2G301000.1
Pm008536	Pm008537	Prupe.2G303200.1	Prupe.2G303300.1
Pm008541	Pm008542	Prupe.2G303700.1	Prupe.2G303800.1
Pm008559	Pm008560	Prupe.2G304200.1	Prupe.2G304300.1
Pm008568	Pm008569	Prupe.2G307700.1	Prupe.2G307800.1
Pm008576	Pm008577	Prupe.2G312500.1	Prupe.2G312600.1
Pm008592	Pm008593	Prupe.2G312600.1	Prupe.2G312700.1
Pm008593	Pm008594	Prupe.2G319200.1	Prupe.2G319300.1
Pm008619	Pm008620	Prupe.2G319300.1	Prupe.2G319400.1
Pm008658	Pm008659	Prupe.3G004700.1	Prupe.3G004800.1
Pm008669	Pm008670	Prupe.3G007700.1	Prupe.3G007800.1
Pm008677	Pm008678	Prupe.3G007800.1	Prupe.3G007900.1
Pm008679	Pm008680	Prupe.3G007900.1	Prupe.3G008000.1
Pm008680	Pm008681	Prupe.3G011200.1	Prupe.3G011300.1
Pm008682	Pm008683	Prupe.3G016600.1	Prupe.3G016700.1
Pm008691	Pm008692	Prupe.3G018300.1	Prupe.3G018400.1
Pm008692	Pm008693	Prupe.3G019500.1	Prupe.3G019600.1
Pm008729	Pm008730	Prupe.3G024900.1	Prupe.3G025000.1
Pm008753	Pm008754	Prupe.3G025700.1	Prupe.3G025800.1
Pm008810	Pm008811	Prupe.3G026700.1	Prupe.3G026800.1
Pm008815	Pm008816	Prupe.3G033300.1	Prupe.3G033400.1
Pm008817	Pm008818	Prupe.3G033400.1	Prupe.3G033500.1
Pm008820	Pm008821	Prupe.3G033500.1	Prupe.3G033600.1
Pm008822	Pm008823	Prupe.3G046500.1	Prupe.3G046600.1
Pm008824	Pm008825	Prupe.3G047100.1	Prupe.3G047200.1
Pm008835	Pm008836	Prupe.3G047300.1	Prupe.3G047400.1
Pm008839	Pm008840	Prupe.3G051700.1	Prupe.3G051800.1
Pm008855	Pm008856	Prupe.3G051900.1	Prupe.3G052000.1
Pm008862	Pm008863	Prupe.3G054100.1	Prupe.3G054200.1
Pm008869	Pm008870	Prupe.3G054600.1	Prupe.3G054700.1
Pm008934	Pm008935	Prupe.3G055400.1	Prupe.3G055500.1
Pm008937	Pm008938	Prupe.3G057000.1	Prupe.3G057100.1
Pm008938	Pm008939	Prupe.3G059500.1	Prupe.3G059600.1
Pm008970	Pm008971	Prupe.3G059900.1	Prupe.3G060000.1
Pm008973	Pm008974	Prupe.3G063700.1	Prupe.3G063800.1
Pm008993	Pm008994	Prupe.3G066000.1	Prupe.3G066100.1
Pm009000	Pm009001	Prupe.3G066600.1	Prupe.3G066700.1
Pm009005	Pm009006	Prupe.3G069600.1	Prupe.3G069700.1
Pm009013	Pm009014	Prupe.3G072600.1	Prupe.3G072700.1
Pm009014	Pm009015	Prupe.3G072800.1	Prupe.3G072900.1
Pm009034	Pm009035	Prupe.3G073000.1	Prupe.3G073100.1
Pm009035	Pm009036	Prupe.3G073100.1	Prupe.3G073200.1
Pm009040	Pm009041	Prupe.3G075700.1	Prupe.3G075800.1
Pm009072	Pm009073	Prupe.3G075800.1	Prupe.3G075900.1
Pm009073	Pm009074	Prupe.3G076200.1	Prupe.3G076300.1
Pm009083	Pm009084	Prupe.3G076500.1	Prupe.3G076600.1
Pm009087	Pm009088	Prupe.3G079700.1	Prupe.3G079800.1
Pm009092	Pm009093	Prupe.3G080300.1	Prupe.3G080400.1
Pm009093	Pm009094	Prupe.3G080500.1	Prupe.3G080600.1
Pm009096	Pm009097	Prupe.3G086900.1	Prupe.3G087000.1
Pm009097	Pm009098	Prupe.3G087400.1	Prupe.3G087500.1
Pm009109	Pm009110	Prupe.3G090300.1	Prupe.3G090400.1
Pm009111	Pm009112	Prupe.3G094100.1	Prupe.3G094200.1
Pm009119	Pm009120	Prupe.3G094800.1	Prupe.3G094900.1
Pm009184	Pm009185	Prupe.3G097500.1	Prupe.3G097600.1
Pm009185	Pm009186	Prupe.3G097600.1	Prupe.3G097700.1
Pm009186	Pm009187	Prupe.3G099400.1	Prupe.3G099500.1
Pm009187	Pm009188	Prupe.3G100400.1	Prupe.3G100500.1
Pm009188	Pm009189	Prupe.3G101400.1	Prupe.3G101500.1
Pm009202	Pm009203	Prupe.3G101500.1	Prupe.3G101600.1
Pm009215	Pm009216	Prupe.3G101700.1	Prupe.3G101800.1
Pm009216	Pm009217	Prupe.3G102200.1	Prupe.3G102300.1
Pm009227	Pm009228	Prupe.3G102800.1	Prupe.3G102900.1
Pm009233	Pm009234	Prupe.3G107900.1	Prupe.3G108000.1
Pm009234	Pm009235	Prupe.3G108200.1	Prupe.3G108300.1
Pm009238	Pm009239	Prupe.3G109100.1	Prupe.3G109200.1
Pm009255	Pm009256	Prupe.3G109400.1	Prupe.3G109500.1
Pm009273	Pm009274	Prupe.3G110100.1	Prupe.3G110200.1
Pm009278	Pm009279	Prupe.3G110200.1	Prupe.3G110300.1
Pm009284	Pm009285	Prupe.3G110900.1	Prupe.3G111000.1
Pm009287	Pm009288	Prupe.3G114600.1	Prupe.3G114700.1
Pm009289	Pm009290	Prupe.3G116000.1	Prupe.3G116100.1
Pm009374	Pm009375	Prupe.3G117300.1	Prupe.3G117400.1
Pm009383	Pm009384	Prupe.3G119200.1	Prupe.3G119300.1
Pm009388	Pm009389	Prupe.3G121900.1	Prupe.3G122000.1
Pm009395	Pm009396	Prupe.3G122100.1	Prupe.3G122200.1
Pm009396	Pm009397	Prupe.3G130000.1	Prupe.3G130100.1
Pm009400	Pm009401	Prupe.3G130300.1	Prupe.3G130400.1
Pm009401	Pm009402	Prupe.3G130800.1	Prupe.3G130900.1
Pm009409	Pm009410	Prupe.3G133000.1	Prupe.3G133100.1
Pm009422	Pm009423	Prupe.3G135100.1	Prupe.3G135200.1
Pm009441	Pm009442	Prupe.3G143900.1	Prupe.3G144000.1
Pm009460	Pm009461	Prupe.3G144000.1	Prupe.3G144100.1
Pm009461	Pm009462	Prupe.3G144200.1	Prupe.3G144300.1
Pm009478	Pm009479	Prupe.3G144300.1	Prupe.3G144400.1
Pm009488	Pm009489	Prupe.3G144400.1	Prupe.3G144500.1
Pm009495	Pm009496	Prupe.3G147800.1	Prupe.3G147900.1
Pm009503	Pm009504	Prupe.3G152600.1	Prupe.3G152700.1
Pm009508	Pm009509	Prupe.3G155200.1	Prupe.3G155300.1
Pm009509	Pm009510	Prupe.3G156400.1	Prupe.3G156500.1
Pm009518	Pm009519	Prupe.3G156700.1	Prupe.3G156800.1
Pm009519	Pm009520	Prupe.3G162700.1	Prupe.3G162800.1
Pm009530	Pm009531	Prupe.3G163000.1	Prupe.3G163100.1
Pm009549	Pm009550	Prupe.3G167300.1	Prupe.3G167400.1
Pm009565	Pm009566	Prupe.3G167700.1	Prupe.3G167800.2
Pm009575	Pm009576	Prupe.3G168600.1	Prupe.3G168700.1
Pm009576	Pm009577	Prupe.3G171200.1	Prupe.3G171300.1
Pm009619	Pm009620	Prupe.3G171500.1	Prupe.3G171600.1
Pm009620	Pm009621	Prupe.3G171700.1	Prupe.3G171800.1
Pm009664	Pm009665	Prupe.3G174000.1	Prupe.3G174100.1
Pm009686	Pm009687	Prupe.3G174600.1	Prupe.3G174700.1
Pm009716	Pm009717	Prupe.3G174700.1	Prupe.3G174800.1
Pm009733	Pm009734	Prupe.3G175700.1	Prupe.3G175800.1
Pm009738	Pm009739	Prupe.3G178100.1	Prupe.3G178200.1
Pm009782	Pm009783	Prupe.3G178200.1	Prupe.3G178300.1
Pm009784	Pm009785	Prupe.3G181400.1	Prupe.3G181500.1
Pm009810	Pm009811	Prupe.3G182000.1	Prupe.3G182100.1
Pm009814	Pm009815	Prupe.3G182100.1	Prupe.3G182200.1
Pm009832	Pm009833	Prupe.3G182400.1	Prupe.3G182500.1
Pm009849	Pm009850	Prupe.3G182700.1	Prupe.3G182800.1
Pm009863	Pm009864	Prupe.3G184600.1	Prupe.3G184700.1
Pm009864	Pm009865	Prupe.3G185100.1	Prupe.3G185200.1
Pm009871	Pm009872	Prupe.3G187200.1	Prupe.3G187300.1
Pm009872	Pm009873	Prupe.3G189600.1	Prupe.3G189700.1
Pm009874	Pm009875	Prupe.3G190300.1	Prupe.3G190400.1
Pm009875	Pm009876	Prupe.3G190500.1	Prupe.3G190600.1
Pm009881	Pm009882	Prupe.3G193300.1	Prupe.3G193400.1
Pm009961	Pm009962	Prupe.3G193500.1	Prupe.3G193600.1
Pm009962	Pm009963	Prupe.3G199700.1	Prupe.3G199800.1
Pm009963	Pm009964	Prupe.3G203400.1	Prupe.3G203500.1
Pm009967	Pm009968	Prupe.3G203700.1	Prupe.3G203800.1
Pm010028	Pm010029	Prupe.3G203900.1	Prupe.3G204000.1
Pm010047	Pm010048	Prupe.3G204100.1	Prupe.3G204200.1
Pm010067	Pm010068	Prupe.3G205600.1	Prupe.3G205700.1
Pm010100	Pm010101	Prupe.3G208700.1	Prupe.3G208800.1
Pm010119	Pm010120	Prupe.3G210400.1	Prupe.3G210500.1
Pm010130	Pm010131	Prupe.3G210500.1	Prupe.3G210600.1
Pm010131	Pm010132	Prupe.3G213000.1	Prupe.3G213100.1
Pm010132	Pm010133	Prupe.3G215500.1	Prupe.3G215600.1
Pm010137	Pm010138	Prupe.3G218100.1	Prupe.3G218200.1
Pm010174	Pm010175	Prupe.3G219600.1	Prupe.3G219700.1
Pm010179	Pm010180	Prupe.3G222200.1	Prupe.3G222300.1
Pm010198	Pm010199	Prupe.3G224300.1	Prupe.3G224400.1
Pm010200	Pm010201	Prupe.3G224400.1	Prupe.3G224500.1
Pm010202	Pm010203	Prupe.3G224500.1	Prupe.3G224600.1
Pm010206	Pm010207	Prupe.3G225300.1	Prupe.3G225400.1
Pm010210	Pm010211	Prupe.3G226000.1	Prupe.3G226100.1
Pm010217	Pm010218	Prupe.3G226100.1	Prupe.3G226200.1
Pm010242	Pm010243	Prupe.3G226200.1	Prupe.3G226300.1
Pm010289	Pm010290	Prupe.3G226600.1	Prupe.3G226700.1
Pm010294	Pm010295	Prupe.3G229100.1	Prupe.3G229200.1
Pm010296	Pm010297	Prupe.3G229700.1	Prupe.3G229800.1
Pm010297	Pm010298	Prupe.3G229900.1	Prupe.3G230000.1
Pm010299	Pm010300	Prupe.3G230400.1	Prupe.3G230500.1
Pm010328	Pm010329	Prupe.3G230500.1	Prupe.3G230600.1
Pm010342	Pm010343	Prupe.3G230600.1	Prupe.3G230700.1
Pm010343	Pm010344	Prupe.3G231300.1	Prupe.3G231400.1
Pm010353	Pm010354	Prupe.3G232600.1	Prupe.3G232700.1
Pm010367	Pm010368	Prupe.3G234300.1	Prupe.3G234400.1
Pm010384	Pm010385	Prupe.3G237400.1	Prupe.3G237500.1
Pm010475	Pm010476	Prupe.3G242000.1	Prupe.3G242100.1
Pm010480	Pm010481	Prupe.3G242400.1	Prupe.3G242500.1
Pm010491	Pm010492	Prupe.3G244300.1	Prupe.3G244400.1
Pm010499	Pm010500	Prupe.3G244400.1	Prupe.3G244500.1
Pm010504	Pm010505	Prupe.3G245300.1	Prupe.3G245400.1
Pm010537	Pm010538	Prupe.3G246800.1	Prupe.3G246900.1
Pm010543	Pm010544	Prupe.3G248600.1	Prupe.3G248700.1
Pm010549	Pm010550	Prupe.3G251000.1	Prupe.3G251100.1
Pm010553	Pm010554	Prupe.3G251600.1	Prupe.3G251700.1
Pm010560	Pm010561	Prupe.3G252800.1	Prupe.3G252900.1
Pm010561	Pm010562	Prupe.3G253400.1	Prupe.3G253500.1
Pm010562	Pm010563	Prupe.3G253600.1	Prupe.3G253700.1
Pm010567	Pm010568	Prupe.3G253700.1	Prupe.3G253800.1
Pm010568	Pm010569	Prupe.3G253800.1	Prupe.3G253900.1
Pm010572	Pm010573	Prupe.3G255700.1	Prupe.3G255800.1
Pm010576	Pm010577	Prupe.3G255900.1	Prupe.3G256000.1
Pm010578	Pm010579	Prupe.3G256000.1	Prupe.3G256100.1
Pm010580	Pm010581	Prupe.3G256100.1	Prupe.3G256200.1
Pm010581	Pm010582	Prupe.3G256200.1	Prupe.3G256300.1
Pm010583	Pm010584	Prupe.3G260000.1	Prupe.3G260100.1
Pm010584	Pm010585	Prupe.3G260100.1	Prupe.3G260200.1
Pm010593	Pm010594	Prupe.3G260800.1	Prupe.3G260900.1
Pm010595	Pm010596	Prupe.3G263700.1	Prupe.3G263800.1
Pm010601	Pm010602	Prupe.3G270300.1	Prupe.3G270400.1
Pm010636	Pm010637	Prupe.3G270400.1	Prupe.3G270500.1
Pm010637	Pm010638	Prupe.3G270500.1	Prupe.3G270600.1
Pm010638	Pm010639	Prupe.3G274100.1	Prupe.3G274200.1
Pm010641	Pm010642	Prupe.3G274200.1	Prupe.3G274300.1
Pm010657	Pm010658	Prupe.3G277300.1	Prupe.3G277400.1
Pm010680	Pm010681	Prupe.3G277800.1	Prupe.3G277900.1
Pm010682	Pm010683	Prupe.3G277900.1	Prupe.3G278000.1
Pm010691	Pm010692	Prupe.3G280500.1	Prupe.3G280600.1
Pm010696	Pm010697	Prupe.3G282600.1	Prupe.3G282700.1
Pm010711	Pm010712	Prupe.3G284300.1	Prupe.3G284400.1
Pm010721	Pm010722	Prupe.3G284700.1	Prupe.3G284800.1
Pm010738	Pm010739	Prupe.3G284800.1	Prupe.3G284900.1
Pm010749	Pm010750	Prupe.3G293500.1	Prupe.3G293600.1
Pm010759	Pm010760	Prupe.3G298500.1	Prupe.3G298600.1
Pm010780	Pm010781	Prupe.3G301500.1	Prupe.3G301600.1
Pm010808	Pm010809	Prupe.3G304800.1	Prupe.3G304900.1
Pm010810	Pm010811	Prupe.3G307600.1	Prupe.3G307700.1
Pm010832	Pm010833	Prupe.4G004000.1	Prupe.4G004100.1
Pm010845	Pm010846	Prupe.4G008900.1	Prupe.4G009000.1
Pm010868	Pm010869	Prupe.4G009000.1	Prupe.4G009100.1
Pm010929	Pm010930	Prupe.4G010600.1	Prupe.4G010700.1
Pm010930	Pm010931	Prupe.4G014200.1	Prupe.4G014300.1
Pm010944	Pm010945	Prupe.4G014300.1	Prupe.4G014400.1
Pm010971	Pm010972	Prupe.4G016900.1	Prupe.4G017000.1
Pm010974	Pm010975	Prupe.4G017000.1	Prupe.4G017100.1
Pm010976	Pm010977	Prupe.4G021800.1	Prupe.4G021900.1
Pm010977	Pm010978	Prupe.4G021900.1	Prupe.4G022000.1
Pm010978	Pm010979	Prupe.4G026800.1	Prupe.4G026900.1
Pm010979	Pm010980	Prupe.4G026900.1	Prupe.4G027000.1
Pm010984	Pm010985	Prupe.4G027300.1	Prupe.4G027400.1
Pm010985	Pm010986	Prupe.4G027700.1	Prupe.4G027800.1
Pm010988	Pm010989	Prupe.4G030300.1	Prupe.4G030400.1
Pm010991	Pm010992	Prupe.4G031300.1	Prupe.4G031400.1
Pm010996	Pm010997	Prupe.4G031400.1	Prupe.4G031500.1
Pm010997	Pm010998	Prupe.4G031600.1	Prupe.4G031700.1
Pm011004	Pm011005	Prupe.4G031900.1	Prupe.4G032000.1
Pm011010	Pm011011	Prupe.4G032900.1	Prupe.4G033000.1
Pm011012	Pm011013	Prupe.4G033300.1	Prupe.4G033400.1
Pm011033	Pm011034	Prupe.4G033400.1	Prupe.4G033500.1
Pm011044	Pm011045	Prupe.4G034100.1	Prupe.4G034200.1
Pm011059	Pm011060	Prupe.4G038800.1	Prupe.4G038900.1
Pm011073	Pm011074	Prupe.4G041900.1	Prupe.4G042000.1
Pm011074	Pm011075	Prupe.4G042000.1	Prupe.4G042100.1
Pm011077	Pm011078	Prupe.4G049600.1	Prupe.4G049700.1
Pm011080	Pm011081	Prupe.4G052900.1	Prupe.4G053000.1
Pm011085	Pm011086	Prupe.4G054000.1	Prupe.4G054100.1
Pm011091	Pm011092	Prupe.4G055500.1	Prupe.4G055600.1
Pm011135	Pm011136	Prupe.4G057200.1	Prupe.4G057300.1
Pm011137	Pm011138	Prupe.4G057300.1	Prupe.4G057400.1
Pm011138	Pm011139	Prupe.4G058600.1	Prupe.4G058700.1
Pm011142	Pm011143	Prupe.4G058700.1	Prupe.4G058800.1
Pm011165	Pm011166	Prupe.4G058800.1	Prupe.4G058900.1
Pm011166	Pm011167	Prupe.4G059600.1	Prupe.4G059700.1
Pm011167	Pm011168	Prupe.4G060600.1	Prupe.4G060700.1
Pm011171	Pm011172	Prupe.4G064500.1	Prupe.4G064600.1
Pm011205	Pm011206	Prupe.4G068500.1	Prupe.4G068600.1
Pm011206	Pm011207	Prupe.4G069100.1	Prupe.4G069200.1
Pm011207	Pm011208	Prupe.4G069500.1	Prupe.4G069600.1
Pm011212	Pm011213	Prupe.4G070700.1	Prupe.4G070800.1
Pm011216	Pm011217	Prupe.4G070800.1	Prupe.4G070900.1
Pm011218	Pm011219	Prupe.4G070900.1	Prupe.4G071000.1
Pm011219	Pm011220	Prupe.4G071000.1	Prupe.4G071100.1
Pm011240	Pm011241	Prupe.4G074700.1	Prupe.4G074800.2
Pm011244	Pm011245	Prupe.4G075600.1	Prupe.4G075700.1
Pm011250	Pm011251	Prupe.4G075700.1	Prupe.4G075800.1
Pm011254	Pm011255	Prupe.4G076200.1	Prupe.4G076300.1
Pm011266	Pm011267	Prupe.4G077400.1	Prupe.4G077500.1
Pm011281	Pm011282	Prupe.4G078400.1	Prupe.4G078500.1
Pm011290	Pm011291	Prupe.4G086600.1	Prupe.4G086700.1
Pm011293	Pm011294	Prupe.4G087700.1	Prupe.4G087800.1
Pm011294	Pm011295	Prupe.4G089000.1	Prupe.4G089100.1
Pm011308	Pm011309	Prupe.4G093300.1	Prupe.4G093400.1
Pm011309	Pm011310	Prupe.4G094500.1	Prupe.4G094600.1
Pm011318	Pm011319	Prupe.4G094900.1	Prupe.4G095000.1
Pm011332	Pm011333	Prupe.4G095000.1	Prupe.4G095100.1
Pm011333	Pm011334	Prupe.4G095500.1	Prupe.4G095600.1
Pm011334	Pm011335	Prupe.4G096000.1	Prupe.4G096100.1
Pm011358	Pm011359	Prupe.4G096200.1	Prupe.4G096300.1
Pm011364	Pm011365	Prupe.4G096300.1	Prupe.4G096400.1
Pm011372	Pm011373	Prupe.4G096600.1	Prupe.4G096700.1
Pm011375	Pm011376	Prupe.4G096900.1	Prupe.4G097000.1
Pm011398	Pm011399	Prupe.4G097000.1	Prupe.4G097100.1
Pm011399	Pm011400	Prupe.4G098600.1	Prupe.4G098700.1
Pm011401	Pm011402	Prupe.4G098900.1	Prupe.4G099000.1
Pm011404	Pm011405	Prupe.4G103000.1	Prupe.4G103100.1
Pm011405	Pm011406	Prupe.4G103100.1	Prupe.4G103200.1
Pm011409	Pm011410	Prupe.4G103200.1	Prupe.4G103300.1
Pm011419	Pm011420	Prupe.4G107600.1	Prupe.4G107700.1
Pm011436	Pm011437	Prupe.4G108000.1	Prupe.4G108100.1
Pm011448	Pm011449	Prupe.4G110400.1	Prupe.4G110500.1
Pm011455	Pm011456	Prupe.4G110900.1	Prupe.4G111000.1
Pm011463	Pm011464	Prupe.4G116800.1	Prupe.4G116900.1
Pm011477	Pm011478	Prupe.4G116900.1	Prupe.4G117000.1
Pm011478	Pm011479	Prupe.4G118600.1	Prupe.4G118700.1
Pm011482	Pm011483	Prupe.4G119500.1	Prupe.4G119600.1
Pm011507	Pm011508	Prupe.4G121900.1	Prupe.4G122000.1
Pm011510	Pm011511	Prupe.4G122800.1	Prupe.4G122900.1
Pm011516	Pm011517	Prupe.4G122900.1	Prupe.4G123000.1
Pm011518	Pm011519	Prupe.4G123100.1	Prupe.4G123200.1
Pm011520	Pm011521	Prupe.4G125200.1	Prupe.4G125300.1
Pm011522	Pm011523	Prupe.4G127100.1	Prupe.4G127200.1
Pm011554	Pm011555	Prupe.4G127200.1	Prupe.4G127300.1
Pm011557	Pm011558	Prupe.4G128500.1	Prupe.4G128600.1
Pm011558	Pm011559	Prupe.4G129600.1	Prupe.4G129700.1
Pm011581	Pm011582	Prupe.4G131500.1	Prupe.4G131600.1
Pm011582	Pm011583	Prupe.4G133500.2	Prupe.4G133600.1
Pm011599	Pm011600	Prupe.4G133800.1	Prupe.4G133900.1
Pm011600	Pm011601	Prupe.4G134600.1	Prupe.4G134700.1
Pm011616	Pm011617	Prupe.4G134900.1	Prupe.4G135000.1
Pm011628	Pm011629	Prupe.4G135400.1	Prupe.4G135500.1
Pm011629	Pm011630	Prupe.4G137700.1	Prupe.4G137800.1
Pm011637	Pm011638	Prupe.4G139000.1	Prupe.4G139100.1
Pm011645	Pm011646	Prupe.4G140000.1	Prupe.4G140100.1
Pm011668	Pm011669	Prupe.4G142000.1	Prupe.4G142100.1
Pm011672	Pm011673	Prupe.4G142400.1	Prupe.4G142500.1
Pm011681	Pm011682	Prupe.4G142500.1	Prupe.4G142600.1
Pm011682	Pm011683	Prupe.4G142700.1	Prupe.4G142800.1
Pm011686	Pm011687	Prupe.4G144700.1	Prupe.4G144800.1
Pm011724	Pm011725	Prupe.4G144800.1	Prupe.4G144900.1
Pm011736	Pm011737	Prupe.4G145800.1	Prupe.4G145900.1
Pm011743	Pm011744	Prupe.4G145900.1	Prupe.4G146000.1
Pm011748	Pm011749	Prupe.4G146000.1	Prupe.4G146100.1
Pm011750	Pm011751	Prupe.4G146200.1	Prupe.4G146300.1
Pm011751	Pm011752	Prupe.4G149500.1	Prupe.4G149600.1
Pm011754	Pm011755	Prupe.4G149700.1	Prupe.4G149800.1
Pm011755	Pm011756	Prupe.4G149800.1	Prupe.4G149900.1
Pm011759	Pm011760	Prupe.4G150900.1	Prupe.4G151000.1
Pm011760	Pm011761	Prupe.4G151000.1	Prupe.4G151100.1
Pm011762	Pm011763	Prupe.4G152700.1	Prupe.4G152800.1
Pm011769	Pm011770	Prupe.4G152800.1	Prupe.4G152900.1
Pm011771	Pm011772	Prupe.4G152900.1	Prupe.4G153000.1
Pm011798	Pm011799	Prupe.4G153800.1	Prupe.4G153900.1
Pm011799	Pm011800	Prupe.4G154900.1	Prupe.4G155000.1
Pm011811	Pm011812	Prupe.4G155000.1	Prupe.4G155100.1
Pm011821	Pm011822	Prupe.4G158700.1	Prupe.4G158800.1
Pm011839	Pm011840	Prupe.4G158800.1	Prupe.4G158900.1
Pm011847	Pm011848	Prupe.4G160800.1	Prupe.4G160900.1
Pm011859	Pm011860	Prupe.4G160900.1	Prupe.4G161000.1
Pm011864	Pm011865	Prupe.4G161100.1	Prupe.4G161200.1
Pm011866	Pm011867	Prupe.4G161200.1	Prupe.4G161300.1
Pm011868	Pm011869	Prupe.4G162500.1	Prupe.4G162600.1
Pm011871	Pm011872	Prupe.4G162800.1	Prupe.4G162900.1
Pm011876	Pm011877	Prupe.4G163100.1	Prupe.4G163200.1
Pm011877	Pm011878	Prupe.4G163700.1	Prupe.4G163800.1
Pm011878	Pm011879	Prupe.4G165000.1	Prupe.4G165100.1
Pm011880	Pm011881	Prupe.4G165500.1	Prupe.4G165600.1
Pm011903	Pm011904	Prupe.4G165600.1	Prupe.4G165700.1
Pm011955	Pm011956	Prupe.4G166000.1	Prupe.4G166100.1
Pm011958	Pm011959	Prupe.4G166900.1	Prupe.4G167000.1
Pm011962	Pm011963	Prupe.4G167800.1	Prupe.4G167900.1
Pm012013	Pm012014	Prupe.4G169600.1	Prupe.4G169700.1
Pm012017	Pm012018	Prupe.4G171700.1	Prupe.4G171800.1
Pm012025	Pm012026	Prupe.4G171800.1	Prupe.4G171900.1
Pm012041	Pm012042	Prupe.4G173600.1	Prupe.4G173700.1
Pm012044	Pm012045	Prupe.4G175000.1	Prupe.4G175100.1
Pm012051	Pm012052	Prupe.4G175500.1	Prupe.4G175600.1
Pm012062	Pm012063	Prupe.4G175600.1	Prupe.4G175700.1
Pm012073	Pm012074	Prupe.4G178100.2	Prupe.4G178200.1
Pm012077	Pm012078	Prupe.4G178200.1	Prupe.4G178300.1
Pm012082	Pm012083	Prupe.4G178800.1	Prupe.4G178900.1
Pm012101	Pm012102	Prupe.4G180300.1	Prupe.4G180400.1
Pm012124	Pm012125	Prupe.4G181900.1	Prupe.4G182000.1
Pm012161	Pm012162	Prupe.4G182300.1	Prupe.4G182400.1
Pm012223	Pm012224	Prupe.4G182600.1	Prupe.4G182700.1
Pm012224	Pm012225	Prupe.4G182700.1	Prupe.4G182800.1
Pm012228	Pm012229	Prupe.4G184900.1	Prupe.4G185000.1
Pm012257	Pm012258	Prupe.4G188200.1	Prupe.4G188300.1
Pm012264	Pm012265	Prupe.4G188300.1	Prupe.4G188400.1
Pm012314	Pm012315	Prupe.4G190700.1	Prupe.4G190800.1
Pm012347	Pm012348	Prupe.4G193200.1	Prupe.4G193300.1
Pm012348	Pm012349	Prupe.4G193500.1	Prupe.4G193600.1
Pm012373	Pm012374	Prupe.4G194100.1	Prupe.4G194200.1
Pm012409	Pm012410	Prupe.4G194400.1	Prupe.4G194500.1
Pm012460	Pm012461	Prupe.4G195100.1	Prupe.4G195200.1
Pm012481	Pm012482	Prupe.4G195400.1	Prupe.4G195500.1
Pm012492	Pm012493	Prupe.4G202700.1	Prupe.4G202800.1
Pm012507	Pm012508	Prupe.4G203300.1	Prupe.4G203400.1
Pm012511	Pm012512	Prupe.4G203500.1	Prupe.4G203600.1
Pm012524	Pm012525	Prupe.4G205900.1	Prupe.4G206000.1
Pm012556	Pm012557	Prupe.4G207100.1	Prupe.4G207200.1
Pm012575	Pm012576	Prupe.4G207200.1	Prupe.4G207300.1
Pm012764	Pm012765	Prupe.4G207300.1	Prupe.4G207400.1
Pm012771	Pm012772	Prupe.4G207600.1	Prupe.4G207700.1
Pm012851	Pm012852	Prupe.4G208100.1	Prupe.4G208200.1
Pm012853	Pm012854	Prupe.4G208200.1	Prupe.4G208300.1
Pm012895	Pm012896	Prupe.4G208700.1	Prupe.4G208800.1
Pm012926	Pm012927	Prupe.4G209700.1	Prupe.4G209800.1
Pm012929	Pm012930	Prupe.4G210500.1	Prupe.4G210600.1
Pm012946	Pm012947	Prupe.4G210900.1	Prupe.4G211000.1
Pm012947	Pm012948	Prupe.4G212800.4	Prupe.4G212900.1
Pm012970	Pm012971	Prupe.4G216200.1	Prupe.4G216300.1
Pm012976	Pm012977	Prupe.4G216300.1	Prupe.4G216400.1
Pm012977	Pm012978	Prupe.4G218500.1	Prupe.4G218600.1
Pm012978	Pm012979	Prupe.4G219800.1	Prupe.4G219900.1
Pm012983	Pm012984	Prupe.4G220200.1	Prupe.4G220300.1
Pm013006	Pm013007	Prupe.4G222500.1	Prupe.4G222600.1
Pm013012	Pm013013	Prupe.4G226000.1	Prupe.4G226100.1
Pm013013	Pm013014	Prupe.4G226100.1	Prupe.4G226200.1
Pm013033	Pm013034	Prupe.4G227200.1	Prupe.4G227300.1
Pm013059	Pm013060	Prupe.4G227300.1	Prupe.4G227400.1
Pm013066	Pm013067	Prupe.4G227600.1	Prupe.4G227700.1
Pm013069	Pm013070	Prupe.4G228900.1	Prupe.4G229000.1
Pm013103	Pm013104	Prupe.4G229500.1	Prupe.4G229600.1
Pm013104	Pm013105	Prupe.4G230900.1	Prupe.4G231000.1
Pm013105	Pm013106	Prupe.4G234700.1	Prupe.4G234800.1
Pm013118	Pm013119	Prupe.4G235100.1	Prupe.4G235200.1
Pm013119	Pm013120	Prupe.4G235200.1	Prupe.4G235300.1
Pm013120	Pm013121	Prupe.4G235500.1	Prupe.4G235600.1
Pm013126	Pm013127	Prupe.4G235700.2	Prupe.4G235800.1
Pm013137	Pm013138	Prupe.4G236300.1	Prupe.4G236400.1
Pm013174	Pm013175	Prupe.4G236600.1	Prupe.4G236700.1
Pm013175	Pm013176	Prupe.4G236700.1	Prupe.4G236800.1
Pm013177	Pm013178	Prupe.4G237900.1	Prupe.4G238000.1
Pm013178	Pm013179	Prupe.4G238500.1	Prupe.4G238600.1
Pm013189	Pm013190	Prupe.4G238800.1	Prupe.4G238900.1
Pm013219	Pm013220	Prupe.4G239200.1	Prupe.4G239300.1
Pm013220	Pm013221	Prupe.4G239400.1	Prupe.4G239500.1
Pm013259	Pm013260	Prupe.4G241900.1	Prupe.4G242000.1
Pm013280	Pm013281	Prupe.4G245400.1	Prupe.4G245500.1
Pm013301	Pm013302	Prupe.4G248100.1	Prupe.4G248200.1
Pm013311	Pm013312	Prupe.4G248300.1	Prupe.4G248400.1
Pm013314	Pm013315	Prupe.4G251900.1	Prupe.4G252000.1
Pm013324	Pm013325	Prupe.4G253000.1	Prupe.4G253100.1
Pm013325	Pm013326	Prupe.4G253200.1	Prupe.4G253300.1
Pm013327	Pm013328	Prupe.4G255100.1	Prupe.4G255200.1
Pm013349	Pm013350	Prupe.4G259400.1	Prupe.4G259500.1
Pm013364	Pm013365	Prupe.4G259500.1	Prupe.4G259600.1
Pm013368	Pm013369	Prupe.4G259800.1	Prupe.4G259900.1
Pm013402	Pm013403	Prupe.4G261700.1	Prupe.4G261800.1
Pm013405	Pm013406	Prupe.4G261800.1	Prupe.4G261900.1
Pm013406	Pm013407	Prupe.4G262600.1	Prupe.4G262700.1
Pm013413	Pm013414	Prupe.4G262800.1	Prupe.4G262900.1
Pm013414	Pm013415	Prupe.4G262900.1	Prupe.4G263000.1
Pm013424	Pm013425	Prupe.4G263000.1	Prupe.4G263100.1
Pm013430	Pm013431	Prupe.4G263400.1	Prupe.4G263500.1
Pm013457	Pm013458	Prupe.4G276800.1	Prupe.4G276900.1
Pm013468	Pm013469	Prupe.4G283300.1	Prupe.4G283400.1
Pm013469	Pm013470	Prupe.5G000700.1	Prupe.5G000800.1
Pm013478	Pm013479	Prupe.5G004800.1	Prupe.5G004900.1
Pm013534	Pm013535	Prupe.5G004900.1	Prupe.5G005000.1
Pm013540	Pm013541	Prupe.5G008600.1	Prupe.5G008700.1
Pm013561	Pm013562	Prupe.5G011300.1	Prupe.5G011400.1
Pm013571	Pm013572	Prupe.5G011700.1	Prupe.5G011800.1
Pm013572	Pm013573	Prupe.5G017800.1	Prupe.5G017900.1
Pm013604	Pm013605	Prupe.5G018000.1	Prupe.5G018100.1
Pm013607	Pm013608	Prupe.5G018100.1	Prupe.5G018200.1
Pm013608	Pm013609	Prupe.5G025000.1	Prupe.5G025100.1
Pm013610	Pm013611	Prupe.5G025100.1	Prupe.5G025200.1
Pm013611	Pm013612	Prupe.5G025500.1	Prupe.5G025600.1
Pm013612	Pm013613	Prupe.5G033500.1	Prupe.5G033600.1
Pm013639	Pm013640	Prupe.5G034800.1	Prupe.5G034900.1
Pm013647	Pm013648	Prupe.5G041400.1	Prupe.5G041500.1
Pm013668	Pm013669	Prupe.5G041800.1	Prupe.5G041900.1
Pm013676	Pm013677	Prupe.5G044700.1	Prupe.5G044800.1
Pm013706	Pm013707	Prupe.5G044800.1	Prupe.5G044900.1
Pm013721	Pm013722	Prupe.5G047500.1	Prupe.5G047600.1
Pm013723	Pm013724	Prupe.5G051200.1	Prupe.5G051300.1
Pm013724	Pm013725	Prupe.5G054000.1	Prupe.5G054100.1
Pm013761	Pm013762	Prupe.5G062500.1	Prupe.5G062600.1
Pm013762	Pm013763	Prupe.5G063200.2	Prupe.5G063300.1
Pm013776	Pm013777	Prupe.5G069100.1	Prupe.5G069200.1
Pm013813	Pm013814	Prupe.5G071600.1	Prupe.5G071700.1
Pm013822	Pm013823	Prupe.5G073200.1	Prupe.5G073300.1
Pm013837	Pm013838	Prupe.5G073300.1	Prupe.5G073400.1
Pm013875	Pm013876	Prupe.5G074400.1	Prupe.5G074500.1
Pm013898	Pm013899	Prupe.5G074600.1	Prupe.5G074700.1
Pm013899	Pm013900	Prupe.5G074800.1	Prupe.5G074900.1
Pm013932	Pm013933	Prupe.5G077600.1	Prupe.5G077700.1
Pm013940	Pm013941	Prupe.5G078100.1	Prupe.5G078200.1
Pm013955	Pm013956	Prupe.5G078200.1	Prupe.5G078300.1
Pm013961	Pm013962	Prupe.5G078400.1	Prupe.5G078500.1
Pm014017	Pm014018	Prupe.5G078500.1	Prupe.5G078600.1
Pm014018	Pm014019	Prupe.5G081100.1	Prupe.5G081200.1
Pm014046	Pm014047	Prupe.5G081800.1	Prupe.5G081900.1
Pm014218	Pm014219	Prupe.5G082700.1	Prupe.5G082800.1
Pm014226	Pm014227	Prupe.5G083100.1	Prupe.5G083200.1
Pm014295	Pm014296	Prupe.5G084000.1	Prupe.5G084100.1
Pm014307	Pm014308	Prupe.5G084100.1	Prupe.5G084200.1
Pm014324	Pm014325	Prupe.5G085100.1	Prupe.5G085200.1
Pm014399	Pm014400	Prupe.5G085300.1	Prupe.5G085400.1
Pm014405	Pm014406	Prupe.5G085400.1	Prupe.5G085500.1
Pm014414	Pm014415	Prupe.5G085700.1	Prupe.5G085800.1
Pm014416	Pm014417	Prupe.5G086000.1	Prupe.5G086100.1
Pm014428	Pm014429	Prupe.5G088500.1	Prupe.5G088600.1
Pm014470	Pm014471	Prupe.5G089900.1	Prupe.5G090000.1
Pm014478	Pm014479	Prupe.5G090000.1	Prupe.5G090100.1
Pm014494	Pm014495	Prupe.5G090300.1	Prupe.5G090400.1
Pm014518	Pm014519	Prupe.5G090600.1	Prupe.5G090700.1
Pm014533	Pm014534	Prupe.5G090700.1	Prupe.5G090800.1
Pm014534	Pm014535	Prupe.5G094200.1	Prupe.5G094300.1
Pm014535	Pm014536	Prupe.5G094600.1	Prupe.5G094700.1
Pm014544	Pm014545	Prupe.5G096400.1	Prupe.5G096500.1
Pm014554	Pm014555	Prupe.5G096500.1	Prupe.5G096600.1
Pm014573	Pm014574	Prupe.5G096600.1	Prupe.5G096700.1
Pm014578	Pm014579	Prupe.5G098400.1	Prupe.5G098500.1
Pm014579	Pm014580	Prupe.5G098600.1	Prupe.5G098700.1
Pm014581	Pm014582	Prupe.5G099600.1	Prupe.5G099700.2
Pm014582	Pm014583	Prupe.5G101600.1	Prupe.5G101700.1
Pm014584	Pm014585	Prupe.5G101900.1	Prupe.5G102000.1
Pm014585	Pm014586	Prupe.5G102400.1	Prupe.5G102500.1
Pm014586	Pm014587	Prupe.5G105200.1	Prupe.5G105300.1
Pm014600	Pm014601	Prupe.5G105700.1	Prupe.5G105800.1
Pm014607	Pm014608	Prupe.5G107500.1	Prupe.5G107600.1
Pm014613	Pm014614	Prupe.5G109100.1	Prupe.5G109200.1
Pm014614	Pm014615	Prupe.5G109500.1	Prupe.5G109600.1
Pm014615	Pm014616	Prupe.5G111000.1	Prupe.5G111100.1
Pm014633	Pm014634	Prupe.5G112800.1	Prupe.5G112900.1
Pm014642	Pm014643	Prupe.5G115200.2	Prupe.5G115300.1
Pm014645	Pm014646	Prupe.5G116100.1	Prupe.5G116200.1
Pm014657	Pm014658	Prupe.5G119000.1	Prupe.5G119100.1
Pm014665	Pm014666	Prupe.5G119600.1	Prupe.5G119700.1
Pm014670	Pm014671	Prupe.5G119700.1	Prupe.5G119800.1
Pm014709	Pm014710	Prupe.5G119900.1	Prupe.5G120000.1
Pm014727	Pm014728	Prupe.5G123700.1	Prupe.5G123800.1
Pm014730	Pm014731	Prupe.5G124700.1	Prupe.5G124800.1
Pm014731	Pm014732	Prupe.5G127600.1	Prupe.5G127700.1
Pm014765	Pm014766	Prupe.5G127800.1	Prupe.5G127900.1
Pm014766	Pm014767	Prupe.5G130300.1	Prupe.5G130400.1
Pm014767	Pm014768	Prupe.5G133100.1	Prupe.5G133200.1
Pm014798	Pm014799	Prupe.5G133500.5	Prupe.5G133600.1
Pm014810	Pm014811	Prupe.5G133600.1	Prupe.5G133700.1
Pm014811	Pm014812	Prupe.5G133700.1	Prupe.5G133800.1
Pm014816	Pm014817	Prupe.5G136600.1	Prupe.5G136700.1
Pm014843	Pm014844	Prupe.5G136700.1	Prupe.5G136800.1
Pm014858	Pm014859	Prupe.5G141200.1	Prupe.5G141300.1
Pm014877	Pm014878	Prupe.5G145800.1	Prupe.5G145900.1
Pm014884	Pm014885	Prupe.5G146400.1	Prupe.5G146500.1
Pm014886	Pm014887	Prupe.5G148000.1	Prupe.5G148100.1
Pm014891	Pm014892	Prupe.5G149100.1	Prupe.5G149200.1
Pm014894	Pm014895	Prupe.5G151400.1	Prupe.5G151500.1
Pm014898	Pm014899	Prupe.5G151500.1	Prupe.5G151600.1
Pm014901	Pm014902	Prupe.5G154000.1	Prupe.5G154100.1
Pm014913	Pm014914	Prupe.5G158700.1	Prupe.5G158800.1
Pm014921	Pm014922	Prupe.5G159700.1	Prupe.5G159800.1
Pm014922	Pm014923	Prupe.5G161900.1	Prupe.5G162000.1
Pm014927	Pm014928	Prupe.5G163200.1	Prupe.5G163300.1
Pm014956	Pm014957	Prupe.5G163700.1	Prupe.5G163800.1
Pm014966	Pm014967	Prupe.5G164000.1	Prupe.5G164100.1
Pm014970	Pm014971	Prupe.5G167400.1	Prupe.5G167500.1
Pm014971	Pm014972	Prupe.5G167600.1	Prupe.5G167700.1
Pm014998	Pm014999	Prupe.5G173200.1	Prupe.5G173300.1
Pm015001	Pm015002	Prupe.5G173300.1	Prupe.5G173400.1
Pm015006	Pm015007	Prupe.5G175200.1	Prupe.5G175300.1
Pm015066	Pm015067	Prupe.5G176100.1	Prupe.5G176200.1
Pm015090	Pm015091	Prupe.5G178600.1	Prupe.5G178700.1
Pm015092	Pm015093	Prupe.5G179700.1	Prupe.5G179800.1
Pm015104	Pm015105	Prupe.5G180900.1	Prupe.5G181000.1
Pm015115	Pm015116	Prupe.5G182800.1	Prupe.5G182900.1
Pm015117	Pm015118	Prupe.5G185600.1	Prupe.5G185700.1
Pm015121	Pm015122	Prupe.5G186100.1	Prupe.5G186200.1
Pm015128	Pm015129	Prupe.5G186700.1	Prupe.5G186800.1
Pm015148	Pm015149	Prupe.5G187900.1	Prupe.5G188000.1
Pm015152	Pm015153	Prupe.5G190500.1	Prupe.5G190600.1
Pm015178	Pm015179	Prupe.5G190800.1	Prupe.5G190900.1
Pm015182	Pm015183	Prupe.5G191500.1	Prupe.5G191600.1
Pm015184	Pm015185	Prupe.5G192500.1	Prupe.5G192600.1
Pm015188	Pm015189	Prupe.5G192600.1	Prupe.5G192700.1
Pm015202	Pm015203	Prupe.5G196400.1	Prupe.5G196500.1
Pm015235	Pm015236	Prupe.5G196500.1	Prupe.5G196600.1
Pm015248	Pm015249	Prupe.5G197500.2	Prupe.5G197600.1
Pm015250	Pm015251	Prupe.5G197900.1	Prupe.5G198000.1
Pm015268	Pm015269	Prupe.5G202500.1	Prupe.5G202600.1
Pm015271	Pm015272	Prupe.5G204100.1	Prupe.5G204200.1
Pm015277	Pm015278	Prupe.5G207900.2	Prupe.5G208000.1
Pm015278	Pm015279	Prupe.5G208000.1	Prupe.5G208100.1
Pm015320	Pm015321	Prupe.5G209000.1	Prupe.5G209100.1
Pm015321	Pm015322	Prupe.5G209500.1	Prupe.5G209600.1
Pm015322	Pm015323	Prupe.5G213300.1	Prupe.5G213400.1
Pm015324	Pm015325	Prupe.5G219000.1	Prupe.5G219100.1
Pm015351	Pm015352	Prupe.5G219100.1	Prupe.5G219200.1
Pm015367	Pm015368	Prupe.5G219400.1	Prupe.5G219500.1
Pm015378	Pm015379	Prupe.5G219700.1	Prupe.5G219800.1
Pm015383	Pm015384	Prupe.5G219800.1	Prupe.5G219900.1
Pm015399	Pm015400	Prupe.5G223400.1	Prupe.5G223500.1
Pm015407	Pm015408	Prupe.5G223600.1	Prupe.5G223700.1
Pm015424	Pm015425	Prupe.5G224500.1	Prupe.5G224600.1
Pm015431	Pm015432	Prupe.5G224900.1	Prupe.5G225000.1
Pm015439	Pm015440	Prupe.5G226100.1	Prupe.5G226200.1
Pm015442	Pm015443	Prupe.5G226400.1	Prupe.5G226500.1
Pm015451	Pm015452	Prupe.5G228000.1	Prupe.5G228100.1
Pm015455	Pm015456	Prupe.5G228600.1	Prupe.5G228700.1
Pm015456	Pm015457	Prupe.5G228800.1	Prupe.5G228900.1
Pm015457	Pm015458	Prupe.5G228900.1	Prupe.5G229000.1
Pm015458	Pm015459	Prupe.5G237800.1	Prupe.5G237900.1
Pm015482	Pm015483	Prupe.5G241500.1	Prupe.5G241600.2
Pm015494	Pm015495	Prupe.6G000400.1	Prupe.6G000500.1
Pm015527	Pm015528	Prupe.6G006300.1	Prupe.6G006400.1
Pm015570	Pm015571	Prupe.6G006400.1	Prupe.6G006500.1
Pm015571	Pm015572	Prupe.6G007800.1	Prupe.6G007900.1
Pm015574	Pm015575	Prupe.6G007900.1	Prupe.6G008000.1
Pm015612	Pm015613	Prupe.6G008200.1	Prupe.6G008300.1
Pm015623	Pm015624	Prupe.6G008300.1	Prupe.6G008400.1
Pm015711	Pm015712	Prupe.6G010300.1	Prupe.6G010400.1
Pm015714	Pm015715	Prupe.6G010400.1	Prupe.6G010500.1
Pm015716	Pm015717	Prupe.6G010500.1	Prupe.6G010600.1
Pm015735	Pm015736	Prupe.6G011700.1	Prupe.6G011800.1
Pm015750	Pm015751	Prupe.6G013500.1	Prupe.6G013600.1
Pm015752	Pm015753	Prupe.6G013700.1	Prupe.6G013800.1
Pm015754	Pm015755	Prupe.6G017200.1	Prupe.6G017300.1
Pm015769	Pm015770	Prupe.6G019200.1	Prupe.6G019300.1
Pm015781	Pm015782	Prupe.6G019600.1	Prupe.6G019700.1
Pm015785	Pm015786	Prupe.6G020500.1	Prupe.6G020600.1
Pm015788	Pm015789	Prupe.6G020700.1	Prupe.6G020800.1
Pm015789	Pm015790	Prupe.6G020800.1	Prupe.6G020900.1
Pm015827	Pm015828	Prupe.6G020900.1	Prupe.6G021000.1
Pm015854	Pm015855	Prupe.6G021200.1	Prupe.6G021300.1
Pm015855	Pm015856	Prupe.6G021500.1	Prupe.6G021600.1
Pm015856	Pm015857	Prupe.6G024800.1	Prupe.6G024900.1
Pm015911	Pm015912	Prupe.6G024900.1	Prupe.6G025000.1
Pm015923	Pm015924	Prupe.6G026100.1	Prupe.6G026200.1
Pm015929	Pm015930	Prupe.6G030200.1	Prupe.6G030300.1
Pm015947	Pm015948	Prupe.6G030300.1	Prupe.6G030400.1
Pm015958	Pm015959	Prupe.6G030500.1	Prupe.6G030600.1
Pm015961	Pm015962	Prupe.6G031400.1	Prupe.6G031500.1
Pm015966	Pm015967	Prupe.6G038000.1	Prupe.6G038100.1
Pm015967	Pm015968	Prupe.6G038100.1	Prupe.6G038200.1
Pm015971	Pm015972	Prupe.6G041200.1	Prupe.6G041300.1
Pm016013	Pm016014	Prupe.6G041500.1	Prupe.6G041600.1
Pm016014	Pm016015	Prupe.6G041800.1	Prupe.6G041900.1
Pm016016	Pm016017	Prupe.6G044400.1	Prupe.6G044500.1
Pm016033	Pm016034	Prupe.6G044600.1	Prupe.6G044700.1
Pm016035	Pm016036	Prupe.6G044700.1	Prupe.6G044800.1
Pm016041	Pm016042	Prupe.6G046200.1	Prupe.6G046300.1
Pm016044	Pm016045	Prupe.6G047400.1	Prupe.6G047500.1
Pm016046	Pm016047	Prupe.6G047500.1	Prupe.6G047600.1
Pm016056	Pm016057	Prupe.6G049500.1	Prupe.6G049600.1
Pm016060	Pm016061	Prupe.6G049600.1	Prupe.6G049700.1
Pm016142	Pm016143	Prupe.6G049900.1	Prupe.6G050000.1
Pm016172	Pm016173	Prupe.6G050000.1	Prupe.6G050100.1
Pm016204	Pm016205	Prupe.6G050100.1	Prupe.6G050200.1
Pm016209	Pm016210	Prupe.6G058900.1	Prupe.6G059000.1
Pm016210	Pm016211	Prupe.6G061800.1	Prupe.6G061900.1
Pm016221	Pm016222	Prupe.6G062700.1	Prupe.6G062800.1
Pm016256	Pm016257	Prupe.6G064000.1	Prupe.6G064100.1
Pm016289	Pm016290	Prupe.6G064700.4	Prupe.6G064800.1
Pm016325	Pm016326	Prupe.6G065300.1	Prupe.6G065400.1
Pm016330	Pm016331	Prupe.6G066100.1	Prupe.6G066200.1
Pm016336	Pm016337	Prupe.6G066200.1	Prupe.6G066300.1
Pm016346	Pm016347	Prupe.6G066300.1	Prupe.6G066400.1
Pm016347	Pm016348	Prupe.6G066400.1	Prupe.6G066500.1
Pm016348	Pm016349	Prupe.6G066500.1	Prupe.6G066600.1
Pm016360	Pm016361	Prupe.6G067700.1	Prupe.6G067800.1
Pm016361	Pm016362	Prupe.6G069900.1	Prupe.6G070000.1
Pm016376	Pm016377	Prupe.6G072700.1	Prupe.6G072800.1
Pm016398	Pm016399	Prupe.6G073400.2	Prupe.6G073500.1
Pm016399	Pm016400	Prupe.6G073500.1	Prupe.6G073600.1
Pm016400	Pm016401	Prupe.6G073700.1	Prupe.6G073800.1
Pm016454	Pm016455	Prupe.6G073900.1	Prupe.6G074000.1
Pm016497	Pm016498	Prupe.6G075400.1	Prupe.6G075500.1
Pm016498	Pm016499	Prupe.6G075600.1	Prupe.6G075700.1
Pm016499	Pm016500	Prupe.6G075700.1	Prupe.6G075800.1
Pm016500	Pm016501	Prupe.6G077000.1	Prupe.6G077100.1
Pm016505	Pm016506	Prupe.6G077100.1	Prupe.6G077200.1
Pm016518	Pm016519	Prupe.6G077800.1	Prupe.6G077900.1
Pm016560	Pm016561	Prupe.6G079700.1	Prupe.6G079800.1
Pm016564	Pm016565	Prupe.6G083900.1	Prupe.6G084000.1
Pm016573	Pm016574	Prupe.6G085800.1	Prupe.6G085900.1
Pm016575	Pm016576	Prupe.6G090500.1	Prupe.6G090600.1
Pm016646	Pm016647	Prupe.6G090700.1	Prupe.6G090800.1
Pm016669	Pm016670	Prupe.6G091800.1	Prupe.6G091900.1
Pm016677	Pm016678	Prupe.6G093400.1	Prupe.6G093500.1
Pm016709	Pm016710	Prupe.6G094100.1	Prupe.6G094200.1
Pm016714	Pm016715	Prupe.6G097800.3	Prupe.6G097900.1
Pm016735	Pm016736	Prupe.6G098300.1	Prupe.6G098400.1
Pm016750	Pm016751	Prupe.6G099100.1	Prupe.6G099200.1
Pm016776	Pm016777	Prupe.6G099200.1	Prupe.6G099300.1
Pm016788	Pm016789	Prupe.6G099800.1	Prupe.6G099900.1
Pm016792	Pm016793	Prupe.6G099900.1	Prupe.6G100000.1
Pm016813	Pm016814	Prupe.6G105400.1	Prupe.6G105500.1
Pm016827	Pm016828	Prupe.6G105800.1	Prupe.6G105900.1
Pm016857	Pm016858	Prupe.6G107400.1	Prupe.6G107500.1
Pm016858	Pm016859	Prupe.6G108300.1	Prupe.6G108400.1
Pm016877	Pm016878	Prupe.6G108400.1	Prupe.6G108500.1
Pm017037	Pm017038	Prupe.6G112500.1	Prupe.6G112600.1
Pm017079	Pm017080	Prupe.6G115600.1	Prupe.6G115700.1
Pm017083	Pm017084	Prupe.6G119300.1	Prupe.6G119400.1
Pm017223	Pm017224	Prupe.6G120600.1	Prupe.6G120700.1
Pm017240	Pm017241	Prupe.6G121300.1	Prupe.6G121400.1
Pm017241	Pm017242	Prupe.6G121600.1	Prupe.6G121700.1
Pm017254	Pm017255	Prupe.6G121800.1	Prupe.6G121900.1
Pm017264	Pm017265	Prupe.6G123200.1	Prupe.6G123300.1
Pm017265	Pm017266	Prupe.6G125100.1	Prupe.6G125200.1
Pm017275	Pm017276	Prupe.6G126600.1	Prupe.6G126700.1
Pm017310	Pm017311	Prupe.6G128000.1	Prupe.6G128100.1
Pm017311	Pm017312	Prupe.6G128100.1	Prupe.6G128200.1
Pm017335	Pm017336	Prupe.6G128200.1	Prupe.6G128300.1
Pm017344	Pm017345	Prupe.6G132600.1	Prupe.6G132700.1
Pm017357	Pm017358	Prupe.6G132900.1	Prupe.6G133000.1
Pm017370	Pm017371	Prupe.6G133000.1	Prupe.6G133100.1
Pm017380	Pm017381	Prupe.6G133200.1	Prupe.6G133300.1
Pm017390	Pm017391	Prupe.6G133800.1	Prupe.6G133900.1
Pm017397	Pm017398	Prupe.6G135000.1	Prupe.6G135100.1
Pm017407	Pm017408	Prupe.6G136300.1	Prupe.6G136400.1
Pm017408	Pm017409	Prupe.6G136400.1	Prupe.6G136500.1
Pm017415	Pm017416	Prupe.6G138700.1	Prupe.6G138800.1
Pm017434	Pm017435	Prupe.6G139200.1	Prupe.6G139300.1
Pm017465	Pm017466	Prupe.6G144000.1	Prupe.6G144100.1
Pm017467	Pm017468	Prupe.6G144100.1	Prupe.6G144200.1
Pm017477	Pm017478	Prupe.6G144500.1	Prupe.6G144600.1
Pm017484	Pm017485	Prupe.6G150400.1	Prupe.6G150500.1
Pm017485	Pm017486	Prupe.6G153200.1	Prupe.6G153300.1
Pm017499	Pm017500	Prupe.6G153300.1	Prupe.6G153400.1
Pm017509	Pm017510	Prupe.6G154600.1	Prupe.6G154700.1
Pm017536	Pm017537	Prupe.6G156400.1	Prupe.6G156500.1
Pm017537	Pm017538	Prupe.6G156500.1	Prupe.6G156600.1
Pm017555	Pm017556	Prupe.6G158300.1	Prupe.6G158400.1
Pm017556	Pm017557	Prupe.6G165300.1	Prupe.6G165400.1
Pm017559	Pm017560	Prupe.6G168700.1	Prupe.6G168800.1
Pm017591	Pm017592	Prupe.6G170600.1	Prupe.6G170700.1
Pm017600	Pm017601	Prupe.6G170700.1	Prupe.6G170800.1
Pm017611	Pm017612	Prupe.6G171300.1	Prupe.6G171400.1
Pm017626	Pm017627	Prupe.6G175500.1	Prupe.6G175600.1
Pm017653	Pm017654	Prupe.6G176200.1	Prupe.6G176300.1
Pm017671	Pm017672	Prupe.6G177800.1	Prupe.6G177900.1
Pm017693	Pm017694	Prupe.6G177900.1	Prupe.6G178000.1
Pm017696	Pm017697	Prupe.6G183500.1	Prupe.6G183600.1
Pm017699	Pm017700	Prupe.6G184400.1	Prupe.6G184500.1
Pm017710	Pm017711	Prupe.6G185100.1	Prupe.6G185200.1
Pm017718	Pm017719	Prupe.6G185200.1	Prupe.6G185300.1
Pm017719	Pm017720	Prupe.6G185400.1	Prupe.6G185500.1
Pm017727	Pm017728	Prupe.6G185500.1	Prupe.6G185600.1
Pm017730	Pm017731	Prupe.6G185700.1	Prupe.6G185800.1
Pm017731	Pm017732	Prupe.6G188500.1	Prupe.6G188600.1
Pm017770	Pm017771	Prupe.6G189800.1	Prupe.6G189900.1
Pm017771	Pm017772	Prupe.6G189900.1	Prupe.6G190000.1
Pm017786	Pm017787	Prupe.6G191800.1	Prupe.6G191900.1
Pm017787	Pm017788	Prupe.6G194100.1	Prupe.6G194200.1
Pm017788	Pm017789	Prupe.6G197700.1	Prupe.6G197800.1
Pm017835	Pm017836	Prupe.6G197800.1	Prupe.6G197900.1
Pm017852	Pm017853	Prupe.6G199400.1	Prupe.6G199500.1
Pm017870	Pm017871	Prupe.6G199500.1	Prupe.6G199600.1
Pm017873	Pm017874	Prupe.6G203700.1	Prupe.6G203800.1
Pm017885	Pm017886	Prupe.6G203800.1	Prupe.6G203900.1
Pm017893	Pm017894	Prupe.6G203900.1	Prupe.6G204000.1
Pm017894	Pm017895	Prupe.6G205400.1	Prupe.6G205500.1
Pm017895	Pm017896	Prupe.6G206500.1	Prupe.6G206600.1
Pm017905	Pm017906	Prupe.6G207200.1	Prupe.6G207300.1
Pm017910	Pm017911	Prupe.6G207500.1	Prupe.6G207600.1
Pm017918	Pm017919	Prupe.6G207600.1	Prupe.6G207700.1
Pm017935	Pm017936	Prupe.6G208100.1	Prupe.6G208200.1
Pm017951	Pm017952	Prupe.6G208200.1	Prupe.6G208300.1
Pm017960	Pm017961	Prupe.6G208700.1	Prupe.6G208800.1
Pm017977	Pm017978	Prupe.6G209700.1	Prupe.6G209800.1
Pm017992	Pm017993	Prupe.6G210900.1	Prupe.6G211000.1
Pm018009	Pm018010	Prupe.6G211900.1	Prupe.6G212000.1
Pm018010	Pm018011	Prupe.6G214900.1	Prupe.6G215000.1
Pm018011	Pm018012	Prupe.6G218200.1	Prupe.6G218300.1
Pm018019	Pm018020	Prupe.6G219000.1	Prupe.6G219100.1
Pm018026	Pm018027	Prupe.6G225500.1	Prupe.6G225600.1
Pm018030	Pm018031	Prupe.6G226600.1	Prupe.6G226700.1
Pm018032	Pm018033	Prupe.6G226700.1	Prupe.6G226800.1
Pm018046	Pm018047	Prupe.6G226900.1	Prupe.6G227000.1
Pm018047	Pm018048	Prupe.6G227000.1	Prupe.6G227100.1
Pm018048	Pm018049	Prupe.6G227100.1	Prupe.6G227200.1
Pm018139	Pm018140	Prupe.6G227400.1	Prupe.6G227500.1
Pm018155	Pm018156	Prupe.6G228000.1	Prupe.6G228100.1
Pm018157	Pm018158	Prupe.6G228100.1	Prupe.6G228200.1
Pm018174	Pm018175	Prupe.6G233100.1	Prupe.6G233200.1
Pm018182	Pm018183	Prupe.6G233200.1	Prupe.6G233300.1
Pm018185	Pm018186	Prupe.6G239100.1	Prupe.6G239200.1
Pm018210	Pm018211	Prupe.6G243400.1	Prupe.6G243500.1
Pm018211	Pm018212	Prupe.6G243700.1	Prupe.6G243800.1
Pm018212	Pm018213	Prupe.6G243800.1	Prupe.6G243900.1
Pm018236	Pm018237	Prupe.6G247500.1	Prupe.6G247600.1
Pm018242	Pm018243	Prupe.6G247600.1	Prupe.6G247700.1
Pm018259	Pm018260	Prupe.6G248000.1	Prupe.6G248100.1
Pm018279	Pm018280	Prupe.6G252700.1	Prupe.6G252800.1
Pm018284	Pm018285	Prupe.6G252800.1	Prupe.6G252900.1
Pm018285	Pm018286	Prupe.6G254800.1	Prupe.6G254900.1
Pm018347	Pm018348	Prupe.6G258600.1	Prupe.6G258700.1
Pm018394	Pm018395	Prupe.6G258700.1	Prupe.6G258800.1
Pm018402	Pm018403	Prupe.6G260300.1	Prupe.6G260400.1
Pm018404	Pm018405	Prupe.6G260400.1	Prupe.6G260500.1
Pm018434	Pm018435	Prupe.6G261100.1	Prupe.6G261200.1
Pm018438	Pm018439	Prupe.6G261600.1	Prupe.6G261700.1
Pm018442	Pm018443	Prupe.6G261900.1	Prupe.6G262000.1
Pm018460	Pm018461	Prupe.6G263100.1	Prupe.6G263200.1
Pm018463	Pm018464	Prupe.6G263200.1	Prupe.6G263300.1
Pm018469	Pm018470	Prupe.6G264900.1	Prupe.6G265000.1
Pm018470	Pm018471	Prupe.6G265100.1	Prupe.6G265200.1
Pm018525	Pm018526	Prupe.6G265500.1	Prupe.6G265600.1
Pm018572	Pm018573	Prupe.6G266900.1	Prupe.6G267000.1
Pm018574	Pm018575	Prupe.6G268400.1	Prupe.6G268500.1
Pm018602	Pm018603	Prupe.6G268600.1	Prupe.6G268700.1
Pm018605	Pm018606	Prupe.6G271100.1	Prupe.6G271200.1
Pm018631	Pm018632	Prupe.6G271300.1	Prupe.6G271400.1
Pm018692	Pm018693	Prupe.6G272200.1	Prupe.6G272300.1
Pm018696	Pm018697	Prupe.6G272300.1	Prupe.6G272400.1
Pm018697	Pm018698	Prupe.6G272500.1	Prupe.6G272600.1
Pm018714	Pm018715	Prupe.6G274100.1	Prupe.6G274200.2
Pm018715	Pm018716	Prupe.6G274800.1	Prupe.6G274900.1
Pm018730	Pm018731	Prupe.6G277900.1	Prupe.6G278000.1
Pm018751	Pm018752	Prupe.6G278000.1	Prupe.6G278100.1
Pm018756	Pm018757	Prupe.6G280200.1	Prupe.6G280300.1
Pm018758	Pm018759	Prupe.6G280700.1	Prupe.6G280800.1
Pm018789	Pm018790	Prupe.6G281000.1	Prupe.6G281100.1
Pm018790	Pm018791	Prupe.6G283100.1	Prupe.6G283200.1
Pm018792	Pm018793	Prupe.6G284100.1	Prupe.6G284200.1
Pm018793	Pm018794	Prupe.6G285800.1	Prupe.6G285900.1
Pm018796	Pm018797	Prupe.6G287400.1	Prupe.6G287500.1
Pm018797	Pm018798	Prupe.6G287500.1	Prupe.6G287600.1
Pm018798	Pm018799	Prupe.6G290200.1	Prupe.6G290300.1
Pm018801	Pm018802	Prupe.6G294700.1	Prupe.6G294800.1
Pm018814	Pm018815	Prupe.6G294900.1	Prupe.6G295000.1
Pm018837	Pm018838	Prupe.6G295000.1	Prupe.6G295100.1
Pm018841	Pm018842	Prupe.6G297000.2	Prupe.6G297100.1
Pm018844	Pm018845	Prupe.6G298600.1	Prupe.6G298700.1
Pm018845	Pm018846	Prupe.6G299200.1	Prupe.6G299300.1
Pm018854	Pm018855	Prupe.6G299300.1	Prupe.6G299400.1
Pm018855	Pm018856	Prupe.6G299400.1	Prupe.6G299500.1
Pm018856	Pm018857	Prupe.6G301600.4	Prupe.6G301700.1
Pm018857	Pm018858	Prupe.6G303600.1	Prupe.6G303700.1
Pm018903	Pm018904	Prupe.6G304200.1	Prupe.6G304300.1
Pm018921	Pm018922	Prupe.6G305000.1	Prupe.6G305100.1
Pm018940	Pm018941	Prupe.6G307300.1	Prupe.6G307400.1
Pm018964	Pm018965	Prupe.6G308000.1	Prupe.6G308100.1
Pm018970	Pm018971	Prupe.6G309200.1	Prupe.6G309300.1
Pm018990	Pm018991	Prupe.6G310900.1	Prupe.6G311000.1
Pm018992	Pm018993	Prupe.6G314400.1	Prupe.6G314500.1
Pm019005	Pm019006	Prupe.6G322000.1	Prupe.6G322100.1
Pm019006	Pm019007	Prupe.6G322500.1	Prupe.6G322600.1
Pm019012	Pm019013	Prupe.6G325600.1	Prupe.6G325700.1
Pm019026	Pm019027	Prupe.6G327200.1	Prupe.6G327300.1
Pm019083	Pm019084	Prupe.6G331200.1	Prupe.6G331300.1
Pm019099	Pm019100	Prupe.6G332100.1	Prupe.6G332200.1
Pm019103	Pm019104	Prupe.6G333800.1	Prupe.6G333900.1
Pm019105	Pm019106	Prupe.6G335600.1	Prupe.6G335700.1
Pm019106	Pm019107	Prupe.6G336600.1	Prupe.6G336700.1
Pm019107	Pm019108	Prupe.6G338700.1	Prupe.6G338800.1
Pm019131	Pm019132	Prupe.6G342000.1	Prupe.6G342100.1
Pm019137	Pm019138	Prupe.6G342100.1	Prupe.6G342200.1
Pm019149	Pm019150	Prupe.6G342200.1	Prupe.6G342300.1
Pm019155	Pm019156	Prupe.6G344200.1	Prupe.6G344300.1
Pm019184	Pm019185	Prupe.6G344300.1	Prupe.6G344400.1
Pm019193	Pm019194	Prupe.6G345800.1	Prupe.6G345900.1
Pm019194	Pm019195	Prupe.6G346300.1	Prupe.6G346400.1
Pm019196	Pm019197	Prupe.6G353200.1	Prupe.6G353300.1
Pm019219	Pm019220	Prupe.6G353300.1	Prupe.6G353400.1
Pm019221	Pm019222	Prupe.6G354100.1	Prupe.6G354200.1
Pm019222	Pm019223	Prupe.6G354500.1	Prupe.6G354600.1
Pm019244	Pm019245	Prupe.6G359500.1	Prupe.6G359600.1
Pm019247	Pm019248	Prupe.6G364200.1	Prupe.6G364300.1
Pm019249	Pm019250	Prupe.7G007100.1	Prupe.7G007200.1
Pm019287	Pm019288	Prupe.7G008400.1	Prupe.7G008500.1
Pm019289	Pm019290	Prupe.7G016200.1	Prupe.7G016300.1
Pm019307	Pm019308	Prupe.7G026300.1	Prupe.7G026400.1
Pm019308	Pm019309	Prupe.7G028900.1	Prupe.7G029000.1
Pm019319	Pm019320	Prupe.7G032900.1	Prupe.7G033000.1
Pm019327	Pm019328	Prupe.7G033000.1	Prupe.7G033100.1
Pm019348	Pm019349	Prupe.7G039800.1	Prupe.7G039900.1
Pm019412	Pm019413	Prupe.7G042800.1	Prupe.7G042900.1
Pm019413	Pm019414	Prupe.7G044200.1	Prupe.7G044300.1
Pm019417	Pm019418	Prupe.7G045400.1	Prupe.7G045500.1
Pm019418	Pm019419	Prupe.7G045600.1	Prupe.7G045700.1
Pm019425	Pm019426	Prupe.7G045800.1	Prupe.7G045900.1
Pm019427	Pm019428	Prupe.7G046500.1	Prupe.7G046600.1
Pm019439	Pm019440	Prupe.7G048400.1	Prupe.7G048500.1
Pm019448	Pm019449	Prupe.7G048500.1	Prupe.7G048600.1
Pm019482	Pm019483	Prupe.7G048800.1	Prupe.7G048900.1
Pm019486	Pm019487	Prupe.7G051100.1	Prupe.7G051200.1
Pm019544	Pm019545	Prupe.7G051200.1	Prupe.7G051300.1
Pm019640	Pm019641	Prupe.7G051700.1	Prupe.7G051800.1
Pm019671	Pm019672	Prupe.7G051900.1	Prupe.7G052000.1
Pm019736	Pm019737	Prupe.7G055600.1	Prupe.7G055700.1
Pm019759	Pm019760	Prupe.7G062200.1	Prupe.7G062300.1
Pm019769	Pm019770	Prupe.7G062500.1	Prupe.7G062600.1
Pm019811	Pm019812	Prupe.7G062600.1	Prupe.7G062700.1
Pm019823	Pm019824	Prupe.7G062900.1	Prupe.7G063000.1
Pm019848	Pm019849	Prupe.7G064900.1	Prupe.7G065000.1
Pm019857	Pm019858	Prupe.7G065300.1	Prupe.7G065400.1
Pm019880	Pm019881	Prupe.7G065400.1	Prupe.7G065500.1
Pm019881	Pm019882	Prupe.7G065500.1	Prupe.7G065600.1
Pm019905	Pm019906	Prupe.7G068100.1	Prupe.7G068200.1
Pm019922	Pm019923	Prupe.7G070800.1	Prupe.7G070900.1
Pm019937	Pm019938	Prupe.7G071000.1	Prupe.7G071100.1
Pm019955	Pm019956	Prupe.7G071100.1	Prupe.7G071200.1
Pm019965	Pm019966	Prupe.7G071200.1	Prupe.7G071300.1
Pm019978	Pm019979	Prupe.7G071300.1	Prupe.7G071400.1
Pm020039	Pm020040	Prupe.7G071900.1	Prupe.7G072000.1
Pm020040	Pm020041	Prupe.7G072200.1	Prupe.7G072300.1
Pm020047	Pm020048	Prupe.7G072300.1	Prupe.7G072400.1
Pm020057	Pm020058	Prupe.7G072600.1	Prupe.7G072700.1
Pm020072	Pm020073	Prupe.7G074300.1	Prupe.7G074400.1
Pm020073	Pm020074	Prupe.7G074800.1	Prupe.7G074900.1
Pm020122	Pm020123	Prupe.7G074900.1	Prupe.7G075000.1
Pm020127	Pm020128	Prupe.7G078300.1	Prupe.7G078400.1
Pm020151	Pm020152	Prupe.7G081500.1	Prupe.7G081600.1
Pm020180	Pm020181	Prupe.7G083000.1	Prupe.7G083100.1
Pm020204	Pm020205	Prupe.7G083600.1	Prupe.7G083700.1
Pm020213	Pm020214	Prupe.7G087200.1	Prupe.7G087300.1
Pm020248	Pm020249	Prupe.7G093400.1	Prupe.7G093500.1
Pm020256	Pm020257	Prupe.7G099700.1	Prupe.7G099800.1
Pm020257	Pm020258	Prupe.7G099800.1	Prupe.7G099900.1
Pm020266	Pm020267	Prupe.7G099900.1	Prupe.7G100000.1
Pm020280	Pm020281	Prupe.7G102900.1	Prupe.7G103000.1
Pm020284	Pm020285	Prupe.7G103100.1	Prupe.7G103200.1
Pm020299	Pm020300	Prupe.7G103200.1	Prupe.7G103300.1
Pm020301	Pm020302	Prupe.7G103300.1	Prupe.7G103400.1
Pm020302	Pm020303	Prupe.7G103800.1	Prupe.7G103900.1
Pm020310	Pm020311	Prupe.7G104800.1	Prupe.7G104900.1
Pm020331	Pm020332	Prupe.7G107900.1	Prupe.7G108000.1
Pm020355	Pm020356	Prupe.7G111400.1	Prupe.7G111500.1
Pm020387	Pm020388	Prupe.7G111500.1	Prupe.7G111600.1
Pm020388	Pm020389	Prupe.7G111700.1	Prupe.7G111800.1
Pm020396	Pm020397	Prupe.7G113800.1	Prupe.7G113900.1
Pm020398	Pm020399	Prupe.7G116100.1	Prupe.7G116200.1
Pm020399	Pm020400	Prupe.7G116500.1	Prupe.7G116600.1
Pm020404	Pm020405	Prupe.7G119400.1	Prupe.7G119500.1
Pm020423	Pm020424	Prupe.7G124300.1	Prupe.7G124400.1
Pm020424	Pm020425	Prupe.7G124400.1	Prupe.7G124500.1
Pm020446	Pm020447	Prupe.7G126200.1	Prupe.7G126300.1
Pm020447	Pm020448	Prupe.7G126300.1	Prupe.7G126400.1
Pm020459	Pm020460	Prupe.7G126400.1	Prupe.7G126500.1
Pm020483	Pm020484	Prupe.7G129900.1	Prupe.7G130000.1
Pm020484	Pm020485	Prupe.7G130000.1	Prupe.7G130100.1
Pm020485	Pm020486	Prupe.7G130100.1	Prupe.7G130200.1
Pm020525	Pm020526	Prupe.7G130200.1	Prupe.7G130300.1
Pm020526	Pm020527	Prupe.7G130300.1	Prupe.7G130400.1
Pm020527	Pm020528	Prupe.7G130500.1	Prupe.7G130600.1
Pm020535	Pm020536	Prupe.7G130600.1	Prupe.7G130700.1
Pm020545	Pm020546	Prupe.7G130700.1	Prupe.7G130800.1
Pm020553	Pm020554	Prupe.7G132400.1	Prupe.7G132500.1
Pm020570	Pm020571	Prupe.7G136800.1	Prupe.7G136900.1
Pm020571	Pm020572	Prupe.7G137100.1	Prupe.7G137200.1
Pm020581	Pm020582	Prupe.7G139500.1	Prupe.7G139600.1
Pm020600	Pm020601	Prupe.7G139600.1	Prupe.7G139700.1
Pm020605	Pm020606	Prupe.7G141000.1	Prupe.7G141100.1
Pm020619	Pm020620	Prupe.7G141100.1	Prupe.7G141200.1
Pm020620	Pm020621	Prupe.7G141300.1	Prupe.7G141400.1
Pm020627	Pm020628	Prupe.7G142100.1	Prupe.7G142200.1
Pm020628	Pm020629	Prupe.7G142800.1	Prupe.7G142900.1
Pm020637	Pm020638	Prupe.7G143300.1	Prupe.7G143400.1
Pm020638	Pm020639	Prupe.7G143500.1	Prupe.7G143600.1
Pm020639	Pm020640	Prupe.7G143600.1	Prupe.7G143700.1
Pm020643	Pm020644	Prupe.7G144000.1	Prupe.7G144100.1
Pm020649	Pm020650	Prupe.7G144800.1	Prupe.7G144900.1
Pm020665	Pm020666	Prupe.7G147300.1	Prupe.7G147400.1
Pm020675	Pm020676	Prupe.7G147500.1	Prupe.7G147600.1
Pm020677	Pm020678	Prupe.7G149100.1	Prupe.7G149200.1
Pm020704	Pm020705	Prupe.7G150300.1	Prupe.7G150400.1
Pm020719	Pm020720	Prupe.7G152800.1	Prupe.7G152900.1
Pm020720	Pm020721	Prupe.7G152900.1	Prupe.7G153000.2
Pm020728	Pm020729	Prupe.7G153800.1	Prupe.7G153900.1
Pm020730	Pm020731	Prupe.7G159300.1	Prupe.7G159400.1
Pm020733	Pm020734	Prupe.7G159400.1	Prupe.7G159500.1
Pm020739	Pm020740	Prupe.7G159500.1	Prupe.7G159600.1
Pm020740	Pm020741	Prupe.7G159700.1	Prupe.7G159800.1
Pm020764	Pm020765	Prupe.7G159800.1	Prupe.7G159900.1
Pm020773	Pm020774	Prupe.7G161000.1	Prupe.7G161100.1
Pm020784	Pm020785	Prupe.7G161400.1	Prupe.7G161500.1
Pm020794	Pm020795	Prupe.7G162300.1	Prupe.7G162400.1
Pm020798	Pm020799	Prupe.7G176700.1	Prupe.7G176800.1
Pm020800	Pm020801	Prupe.7G176800.1	Prupe.7G176900.1
Pm020802	Pm020803	Prupe.7G177000.1	Prupe.7G177100.1
Pm020826	Pm020827	Prupe.7G177100.1	Prupe.7G177200.1
Pm020869	Pm020870	Prupe.7G177300.1	Prupe.7G177400.1
Pm020878	Pm020879	Prupe.7G178100.1	Prupe.7G178200.1
Pm020884	Pm020885	Prupe.7G178600.1	Prupe.7G178700.1
Pm020925	Pm020926	Prupe.7G179200.1	Prupe.7G179300.1
Pm020927	Pm020928	Prupe.7G182500.1	Prupe.7G182600.1
Pm020928	Pm020929	Prupe.7G182700.1	Prupe.7G182800.1
Pm020929	Pm020930	Prupe.7G184300.1	Prupe.7G184400.2
Pm020930	Pm020931	Prupe.7G186400.1	Prupe.7G186500.1
Pm020933	Pm020934	Prupe.7G190000.1	Prupe.7G190100.1
Pm020946	Pm020947	Prupe.7G191200.1	Prupe.7G191300.1
Pm020947	Pm020948	Prupe.7G191300.1	Prupe.7G191400.1
Pm020962	Pm020963	Prupe.7G191800.1	Prupe.7G191900.1
Pm020987	Pm020988	Prupe.7G197500.1	Prupe.7G197600.1
Pm021001	Pm021002	Prupe.7G197600.1	Prupe.7G197700.1
Pm021011	Pm021012	Prupe.7G197900.1	Prupe.7G198000.1
Pm021017	Pm021018	Prupe.7G199500.1	Prupe.7G199600.1
Pm021019	Pm021020	Prupe.7G200100.1	Prupe.7G200200.1
Pm021022	Pm021023	Prupe.7G200200.1	Prupe.7G200300.1
Pm021023	Pm021024	Prupe.7G200400.1	Prupe.7G200500.1
Pm021031	Pm021032	Prupe.7G201600.1	Prupe.7G201700.1
Pm021037	Pm021038	Prupe.7G201700.1	Prupe.7G201800.1
Pm021052	Pm021053	Prupe.7G201800.1	Prupe.7G201900.1
Pm021053	Pm021054	Prupe.7G202800.1	Prupe.7G202900.1
Pm021055	Pm021056	Prupe.7G207700.1	Prupe.7G207800.1
Pm021062	Pm021063	Prupe.7G207800.1	Prupe.7G207900.1
Pm021070	Pm021071	Prupe.7G208400.1	Prupe.7G208500.1
Pm021073	Pm021074	Prupe.7G210700.1	Prupe.7G210800.1
Pm021082	Pm021083	Prupe.7G213200.1	Prupe.7G213300.1
Pm021088	Pm021089	Prupe.7G213800.1	Prupe.7G213900.1
Pm021089	Pm021090	Prupe.7G215400.1	Prupe.7G215500.1
Pm021091	Pm021092	Prupe.7G219400.1	Prupe.7G219500.1
Pm021105	Pm021106	Prupe.7G220800.1	Prupe.7G220900.1
Pm021106	Pm021107	Prupe.7G223800.1	Prupe.7G223900.1
Pm021108	Pm021109	Prupe.7G225300.1	Prupe.7G225400.1
Pm021112	Pm021113	Prupe.7G226200.1	Prupe.7G226300.1
Pm021113	Pm021114	Prupe.7G230600.1	Prupe.7G230700.1
Pm021114	Pm021115	Prupe.7G231500.1	Prupe.7G231600.1
Pm021121	Pm021122	Prupe.7G245500.1	Prupe.7G245600.1
Pm021129	Pm021130	Prupe.7G245800.1	Prupe.7G245900.1
Pm021146	Pm021147	Prupe.7G246200.1	Prupe.7G246300.1
Pm021147	Pm021148	Prupe.7G246300.1	Prupe.7G246400.1
Pm021150	Pm021151	Prupe.7G246400.1	Prupe.7G246500.1
Pm021155	Pm021156	Prupe.7G249400.1	Prupe.7G249500.1
Pm021167	Pm021168	Prupe.7G249500.1	Prupe.7G249600.1
Pm021172	Pm021173	Prupe.7G254100.1	Prupe.7G254200.1
Pm021179	Pm021180	Prupe.7G254200.1	Prupe.7G254300.1
Pm021197	Pm021198	Prupe.7G256800.1	Prupe.7G256900.1
Pm021198	Pm021199	Prupe.7G258700.1	Prupe.7G258800.1
Pm021214	Pm021215	Prupe.7G268600.1	Prupe.7G268700.1
Pm021221	Pm021222	Prupe.7G268700.1	Prupe.7G268800.2
Pm021225	Pm021226	Prupe.7G269200.1	Prupe.7G269300.1
Pm021226	Pm021227	Prupe.7G269300.1	Prupe.7G269400.1
Pm021248	Pm021249	Prupe.8G005400.1	Prupe.8G005500.1
Pm021249	Pm021250	Prupe.8G008100.1	Prupe.8G008200.1
Pm021256	Pm021257	Prupe.8G009100.1	Prupe.8G009200.1
Pm021261	Pm021262	Prupe.8G009600.1	Prupe.8G009700.1
Pm021263	Pm021264	Prupe.8G010600.1	Prupe.8G010700.1
Pm021273	Pm021274	Prupe.8G011100.1	Prupe.8G011200.1
Pm021299	Pm021300	Prupe.8G011900.1	Prupe.8G012000.1
Pm021300	Pm021301	Prupe.8G012200.1	Prupe.8G012300.1
Pm021301	Pm021302	Prupe.8G015500.1	Prupe.8G015600.1
Pm021307	Pm021308	Prupe.8G017600.1	Prupe.8G017700.1
Pm021324	Pm021325	Prupe.8G020800.1	Prupe.8G020900.1
Pm021339	Pm021340	Prupe.8G021200.1	Prupe.8G021300.1
Pm021342	Pm021343	Prupe.8G023200.2	Prupe.8G023300.1
Pm021347	Pm021348	Prupe.8G025600.1	Prupe.8G025700.1
Pm021349	Pm021350	Prupe.8G025800.1	Prupe.8G025900.1
Pm021350	Pm021351	Prupe.8G028700.1	Prupe.8G028800.1
Pm021353	Pm021354	Prupe.8G032800.1	Prupe.8G032900.1
Pm021356	Pm021357	Prupe.8G034100.1	Prupe.8G034200.1
Pm021358	Pm021359	Prupe.8G035300.1	Prupe.8G035400.1
Pm021360	Pm021361	Prupe.8G035400.1	Prupe.8G035500.1
Pm021382	Pm021383	Prupe.8G035600.1	Prupe.8G035700.1
Pm021386	Pm021387	Prupe.8G035800.1	Prupe.8G035900.1
Pm021391	Pm021392	Prupe.8G041100.1	Prupe.8G041200.1
Pm021393	Pm021394	Prupe.8G041200.1	Prupe.8G041300.1
Pm021394	Pm021395	Prupe.8G041500.1	Prupe.8G041600.1
Pm021397	Pm021398	Prupe.8G046800.1	Prupe.8G046900.1
Pm021404	Pm021405	Prupe.8G047000.1	Prupe.8G047100.1
Pm021405	Pm021406	Prupe.8G047100.1	Prupe.8G047200.1
Pm021414	Pm021415	Prupe.8G047200.1	Prupe.8G047300.1
Pm021416	Pm021417	Prupe.8G053700.1	Prupe.8G053800.1
Pm021420	Pm021421	Prupe.8G054300.1	Prupe.8G054400.1
Pm021435	Pm021436	Prupe.8G063600.1	Prupe.8G063700.1
Pm021446	Pm021447	Prupe.8G063900.1	Prupe.8G064000.1
Pm021450	Pm021451	Prupe.8G065400.1	Prupe.8G065500.1
Pm021455	Pm021456	Prupe.8G065600.1	Prupe.8G065700.1
Pm021467	Pm021468	Prupe.8G065700.1	Prupe.8G065800.1
Pm021470	Pm021471	Prupe.8G066000.1	Prupe.8G066100.1
Pm021484	Pm021485	Prupe.8G068100.1	Prupe.8G068200.1
Pm021506	Pm021507	Prupe.8G069600.1	Prupe.8G069700.1
Pm021510	Pm021511	Prupe.8G072300.1	Prupe.8G072400.1
Pm021514	Pm021515	Prupe.8G075900.1	Prupe.8G076000.1
Pm021540	Pm021541	Prupe.8G077100.1	Prupe.8G077200.1
Pm021551	Pm021552	Prupe.8G077500.1	Prupe.8G077600.1
Pm021552	Pm021553	Prupe.8G078600.1	Prupe.8G078700.1
Pm021565	Pm021566	Prupe.8G079100.1	Prupe.8G079200.1
Pm021574	Pm021575	Prupe.8G079200.1	Prupe.8G079300.1
Pm021575	Pm021576	Prupe.8G079400.1	Prupe.8G079500.1
Pm021576	Pm021577	Prupe.8G079500.1	Prupe.8G079600.1
Pm021605	Pm021606	Prupe.8G082500.1	Prupe.8G082600.1
Pm021619	Pm021620	Prupe.8G088800.1	Prupe.8G088900.2
Pm021620	Pm021621	Prupe.8G089000.1	Prupe.8G089100.1
Pm021621	Pm021622	Prupe.8G089100.1	Prupe.8G089200.1
Pm021647	Pm021648	Prupe.8G092000.1	Prupe.8G092100.1
Pm021650	Pm021651	Prupe.8G092100.1	Prupe.8G092200.1
Pm021653	Pm021654	Prupe.8G092700.1	Prupe.8G092800.1
Pm021679	Pm021680	Prupe.8G093000.1	Prupe.8G093100.1
Pm021726	Pm021727	Prupe.8G093100.1	Prupe.8G093200.1
Pm021775	Pm021776	Prupe.8G094500.1	Prupe.8G094600.1
Pm021799	Pm021800	Prupe.8G099300.1	Prupe.8G099400.1
Pm021806	Pm021807	Prupe.8G104000.1	Prupe.8G104100.1
Pm021821	Pm021822	Prupe.8G104100.1	Prupe.8G104200.1
Pm021830	Pm021831	Prupe.8G104200.1	Prupe.8G104300.1
Pm021832	Pm021833	Prupe.8G105100.1	Prupe.8G105200.1
Pm021836	Pm021837	Prupe.8G105300.1	Prupe.8G105400.1
Pm021837	Pm021838	Prupe.8G105400.1	Prupe.8G105500.1
Pm021883	Pm021884	Prupe.8G105500.1	Prupe.8G105600.1
Pm021887	Pm021888	Prupe.8G106000.1	Prupe.8G106100.1
Pm021890	Pm021891	Prupe.8G107400.1	Prupe.8G107500.1
Pm021894	Pm021895	Prupe.8G111100.1	Prupe.8G111200.1
Pm021915	Pm021916	Prupe.8G113300.1	Prupe.8G113400.1
Pm021917	Pm021918	Prupe.8G114100.1	Prupe.8G114200.1
Pm021934	Pm021935	Prupe.8G114200.1	Prupe.8G114300.1
Pm021949	Pm021950	Prupe.8G116800.1	Prupe.8G116900.1
Pm021958	Pm021959	Prupe.8G116900.1	Prupe.8G117000.1
Pm021966	Pm021967	Prupe.8G118300.1	Prupe.8G118400.1
Pm021968	Pm021969	Prupe.8G118600.1	Prupe.8G118700.1
Pm021975	Pm021976	Prupe.8G120300.1	Prupe.8G120400.1
Pm021976	Pm021977	Prupe.8G120800.1	Prupe.8G120900.1
Pm021984	Pm021985	Prupe.8G120900.1	Prupe.8G121000.1
Pm021997	Pm021998	Prupe.8G121400.1	Prupe.8G121500.1
Pm022053	Pm022054	Prupe.8G121600.1	Prupe.8G121700.1
Pm022056	Pm022057	Prupe.8G121900.1	Prupe.8G122000.1
Pm022074	Pm022075	Prupe.8G122100.1	Prupe.8G122200.1
Pm022108	Pm022109	Prupe.8G124800.1	Prupe.8G124900.1
Pm022149	Pm022150	Prupe.8G127100.1	Prupe.8G127200.1
Pm022226	Pm022227	Prupe.8G127200.1	Prupe.8G127300.1
Pm022297	Pm022298	Prupe.8G129000.1	Prupe.8G129100.1
Pm022309	Pm022310	Prupe.8G129600.1	Prupe.8G129700.1
Pm022340	Pm022341	Prupe.8G130200.1	Prupe.8G130300.1
Pm022380	Pm022381	Prupe.8G130400.1	Prupe.8G130500.1
Pm022395	Pm022396	Prupe.8G130500.1	Prupe.8G130600.1
Pm022443	Pm022444	Prupe.8G130600.1	Prupe.8G130700.1
Pm022455	Pm022456	Prupe.8G130700.1	Prupe.8G130800.1
Pm022466	Pm022467	Prupe.8G130800.1	Prupe.8G130900.1
Pm022504	Pm022505	Prupe.8G131400.1	Prupe.8G131500.1
Pm022505	Pm022506	Prupe.8G133300.1	Prupe.8G133400.1
Pm022506	Pm022507	Prupe.8G135700.1	Prupe.8G135800.1
Pm022507	Pm022508	Prupe.8G136100.1	Prupe.8G136200.1
Pm022523	Pm022524	Prupe.8G136200.1	Prupe.8G136300.1
Pm022529	Pm022530	Prupe.8G136400.1	Prupe.8G136500.1
Pm022530	Pm022531	Prupe.8G139800.1	Prupe.8G139900.1
Pm022539	Pm022540	Prupe.8G139900.1	Prupe.8G140000.1
Pm022582	Pm022583	Prupe.8G141100.1	Prupe.8G141200.1
Pm022583	Pm022584	Prupe.8G142900.1	Prupe.8G143000.1
Pm022590	Pm022591	Prupe.8G143500.1	Prupe.8G143600.1
Pm022625	Pm022626	Prupe.8G144000.1	Prupe.8G144100.1
Pm022631	Pm022632	Prupe.8G145100.1	Prupe.8G145200.1
Pm022653	Pm022654	Prupe.8G145200.1	Prupe.8G145300.1
Pm022657	Pm022658	Prupe.8G145400.1	Prupe.8G145500.1
Pm022666	Pm022667	Prupe.8G145600.1	Prupe.8G145700.1
Pm022668	Pm022669	Prupe.8G147700.1	Prupe.8G147800.1
Pm022671	Pm022672	Prupe.8G147800.1	Prupe.8G147900.1
Pm022695	Pm022696	Prupe.8G149400.1	Prupe.8G149500.1
Pm022743	Pm022744	Prupe.8G150600.1	Prupe.8G150700.1
Pm022744	Pm022745	Prupe.8G151900.1	Prupe.8G152000.1
Pm022776	Pm022777	Prupe.8G153000.1	Prupe.8G153100.1
Pm022852	Pm022853	Prupe.8G153600.1	Prupe.8G153700.1
Pm022859	Pm022860	Prupe.8G153700.1	Prupe.8G153800.1
Pm022866	Pm022867	Prupe.8G154000.1	Prupe.8G154100.1
Pm022867	Pm022868	Prupe.8G154200.1	Prupe.8G154300.1
Pm022895	Pm022896	Prupe.8G154300.1	Prupe.8G154400.1
Pm022900	Pm022901	Prupe.8G154400.1	Prupe.8G154500.1
Pm022901	Pm022902	Prupe.8G154600.1	Prupe.8G154700.1
Pm022911	Pm022912	Prupe.8G154700.1	Prupe.8G154800.1
Pm022913	Pm022914	Prupe.8G154900.1	Prupe.8G155000.1
Pm022953	Pm022954	Prupe.8G156000.1	Prupe.8G156100.1
Pm022960	Pm022961	Prupe.8G156600.1	Prupe.8G156700.1
Pm022984	Pm022985	Prupe.8G157800.1	Prupe.8G157900.1
Pm022991	Pm022992	Prupe.8G158400.1	Prupe.8G158500.1
Pm023025	Pm023026	Prupe.8G158900.1	Prupe.8G159000.1
Pm023026	Pm023027	Prupe.8G159400.1	Prupe.8G159500.1
Pm023027	Pm023028	Prupe.8G160100.1	Prupe.8G160200.1
Pm023039	Pm023040	Prupe.8G161600.1	Prupe.8G161700.2
Pm023040	Pm023041	Prupe.8G161800.1	Prupe.8G161900.1
Pm023058	Pm023059	Prupe.8G171000.1	Prupe.8G171100.1
Pm023086	Pm023087	Prupe.8G173300.1	Prupe.8G173400.1
Pm023113	Pm023114	Prupe.8G173400.1	Prupe.8G173500.1
Pm023114	Pm023115	Prupe.8G175500.1	Prupe.8G175600.1
Pm023129	Pm023130	Prupe.8G177000.1	Prupe.8G177100.1
Pm023138	Pm023139	Prupe.8G177200.1	Prupe.8G177300.1
Pm023162	Pm023163	Prupe.8G185000.1	Prupe.8G185100.1
Pm023163	Pm023164	Prupe.8G185200.1	Prupe.8G185300.1
Pm023209	Pm023210	Prupe.8G185900.1	Prupe.8G186000.1
Pm023254	Pm023255	Prupe.8G186000.1	Prupe.8G186100.1
Pm023288	Pm023289	Prupe.8G186100.1	Prupe.8G186200.1
Pm023295	Pm023296	Prupe.8G186300.1	Prupe.8G186400.1
Pm023298	Pm023299	Prupe.8G186500.1	Prupe.8G186600.1
Pm023329	Pm023330	Prupe.8G186600.1	Prupe.8G186700.1
Pm023332	Pm023333	Prupe.8G188300.1	Prupe.8G188400.1
Pm023355	Pm023356	Prupe.8G188400.1	Prupe.8G188500.1
Pm023367	Pm023368	Prupe.8G190000.1	Prupe.8G190100.1
Pm023382	Pm023383	Prupe.8G190800.1	Prupe.8G190900.1
Pm023383	Pm023384	Prupe.8G192600.1	Prupe.8G192700.1
Pm023384	Pm023385	Prupe.8G194100.1	Prupe.8G194200.1
Pm023440	Pm023441	Prupe.8G196800.1	Prupe.8G196900.1
Pm023458	Pm023459	Prupe.8G196900.1	Prupe.8G197000.1
Pm023535	Pm023536	Prupe.8G198200.1	Prupe.8G198300.1
Pm023537	Pm023538	Prupe.8G202600.1	Prupe.8G202700.1
Pm023539	Pm023540	Prupe.8G205400.1	Prupe.8G205500.1
Pm023594	Pm023595	Prupe.8G205900.1	Prupe.8G206000.1
Pm023604	Pm023605	Prupe.8G206000.1	Prupe.8G206100.1
Pm023620	Pm023621	Prupe.8G207300.1	Prupe.8G207400.1
Pm023630	Pm023631	Prupe.8G208200.1	Prupe.8G208300.1
Pm023642	Pm023643	Prupe.8G208300.1	Prupe.8G208400.1
Pm023672	Pm023673	Prupe.8G208500.1	Prupe.8G208600.1
Pm023673	Pm023674	Prupe.8G210500.1	Prupe.8G210600.1
Pm023690	Pm023691	Prupe.8G211600.1	Prupe.8G211700.1
Pm023693	Pm023694	Prupe.8G212800.1	Prupe.8G212900.1
Pm023701	Pm023702	Prupe.8G217000.1	Prupe.8G217100.1
Pm023737	Pm023738	Prupe.8G217200.1	Prupe.8G217300.1
Pm023746	Pm023747	Prupe.8G217600.1	Prupe.8G217700.1
Pm023766	Pm023767	Prupe.8G223300.1	Prupe.8G223400.1
Pm023767	Pm023768	Prupe.8G226500.1	Prupe.8G226600.1
Pm023776	Pm023777	Prupe.8G226700.1	Prupe.8G226800.1
Pm023827	Pm023828	Prupe.8G227300.1	Prupe.8G227400.1
Pm023851	Pm023852	Prupe.8G228900.1	Prupe.8G229000.1
Pm023852	Pm023853	Prupe.8G240000.1	Prupe.8G240100.1
Pm023853	Pm023854	Prupe.8G240400.1	Prupe.8G240500.1
Pm023883	Pm023884	Prupe.8G246200.1	Prupe.8G246300.1
Pm023884	Pm023885	Prupe.8G253600.1	Prupe.8G253700.1
Pm023886	Pm023887	Prupe.8G253700.1	Prupe.8G253800.1
Pm023898	Pm023899	Prupe.8G254500.1	Prupe.8G254600.1
Pm023932	Pm023933	Prupe.8G256100.1	Prupe.8G256200.1
Pm023937	Pm023938	Prupe.8G257600.1	Prupe.8G257700.1
Pm023969	Pm023970	Prupe.8G263200.1	Prupe.8G263300.1
Pm023975	Pm023976	Prupe.8G263300.1	Prupe.8G263400.1
Pm023979	Pm023980	Prupe.8G263900.1	Prupe.8G264000.1
Pm023996	Pm023997	Prupe.8G264700.1	Prupe.8G264800.1
Pm023997	Pm023998	Prupe.8G266300.1	Prupe.8G266400.1
Pm024001	Pm024002	Prupe.I000200.1	Prupe.I000300.1
Pm024007	Pm024008	Prupe.I000900.1	Prupe.I001000.1
Pm024023	Pm024024	Prupe.I002800.1	Prupe.I002900.1
Pm024036	Pm024037	Prupe.I003100.1	Prupe.I003200.1
Pm024037	Pm024038	Prupe.I004200.1	Prupe.I004300.1
Pm024038	Pm024039	Prupe.I004400.1	Prupe.I004500.1
Pm024039	Pm024040
Pm024040	Pm024041
Pm024041	Pm024042
Pm024043	Pm024044
Pm024073	Pm024074
Pm024082	Pm024083
Pm024086	Pm024087
Pm024141	Pm024142
Pm024152	Pm024153
Pm024165	Pm024166
Pm024210	Pm024211
Pm024232	Pm024233
Pm024235	Pm024236
Pm024243	Pm024244
Pm024270	Pm024271
Pm024278	Pm024279
Pm024313	Pm024314
Pm024322	Pm024323
Pm024339	Pm024340
Pm024357	Pm024358
Pm024358	Pm024359
Pm024360	Pm024361
Pm024368	Pm024369
Pm024383	Pm024384
Pm024393	Pm024394
Pm024417	Pm024418
Pm024424	Pm024425
Pm024425	Pm024426
Pm024426	Pm024427
Pm024429	Pm024430
Pm024430	Pm024431
Pm024434	Pm024435
Pm024452	Pm024453
Pm024473	Pm024474
Pm024478	Pm024479
Pm024500	Pm024501
Pm024501	Pm024502
Pm024511	Pm024512
Pm024526	Pm024527
Pm024536	Pm024537
Pm024554	Pm024555
Pm024596	Pm024597
Pm024604	Pm024605
Pm024617	Pm024618
Pm024625	Pm024626
Pm024627	Pm024628
Pm024640	Pm024641
Pm024656	Pm024657
Pm024666	Pm024667
Pm024672	Pm024673
Pm024678	Pm024679
Pm024715	Pm024716
Pm024754	Pm024755
Pm024764	Pm024765
Pm024765	Pm024766
Pm024767	Pm024768
Pm024770	Pm024771
Pm024795	Pm024796
Pm024805	Pm024806
Pm024818	Pm024819
Pm024862	Pm024863
Pm024863	Pm024864
Pm024865	Pm024866
Pm024877	Pm024878
Pm024913	Pm024914
Pm024918	Pm024919
Pm024919	Pm024920
Pm024920	Pm024921
Pm024928	Pm024929
Pm024929	Pm024930
Pm024930	Pm024931
Pm024988	Pm024989
Pm025013	Pm025014
Pm025020	Pm025021
Pm025021	Pm025022
Pm025030	Pm025031
Pm025031	Pm025032
Pm025032	Pm025033
Pm025038	Pm025039
Pm025081	Pm025082
Pm025117	Pm025118
Pm025119	Pm025120
Pm025127	Pm025128
Pm025132	Pm025133
Pm025139	Pm025140
Pm025153	Pm025154
Pm025157	Pm025158
Pm025163	Pm025164
Pm025164	Pm025165
Pm025165	Pm025166
Pm025209	Pm025210
Pm025247	Pm025248
Pm025283	Pm025284
Pm025290	Pm025291
Pm025323	Pm025324
Pm025357	Pm025358
Pm025366	Pm025367
Pm025379	Pm025380
Pm025380	Pm025381
Pm025407	Pm025408
Pm025461	Pm025462
Pm025505	Pm025506
Pm025535	Pm025536
Pm025575	Pm025576
Pm025675	Pm025676
Pm025700	Pm025701
Pm025732	Pm025733
Pm025779	Pm025780
Pm025780	Pm025781
Pm025784	Pm025785
Pm025804	Pm025805
Pm025805	Pm025806
Pm025812	Pm025813
Pm025813	Pm025814
Pm025836	Pm025837
Pm025838	Pm025839
Pm025882	Pm025883
Pm025883	Pm025884
Pm025886	Pm025887
Pm025903	Pm025904
Pm025904	Pm025905
Pm025909	Pm025910
Pm025944	Pm025945
Pm025978	Pm025979
Pm025998	Pm025999
Pm026002	Pm026003
Pm026003	Pm026004
Pm026026	Pm026027
Pm026031	Pm026032
Pm026034	Pm026035
Pm026106	Pm026107
Pm026111	Pm026112
Pm026138	Pm026139
Pm026146	Pm026147
Pm026147	Pm026148
Pm026157	Pm026158
Pm026174	Pm026175
Pm026175	Pm026176
Pm026176	Pm026177
Pm026178	Pm026179
Pm026179	Pm026180
Pm026183	Pm026184
Pm026193	Pm026194
Pm026200	Pm026201
Pm026225	Pm026226
Pm026229	Pm026230
Pm026237	Pm026238
Pm026253	Pm026254
Pm026254	Pm026255
Pm026258	Pm026259
Pm026303	Pm026304
Pm026304	Pm026305
Pm026307	Pm026308
Pm026330	Pm026331
Pm026331	Pm026332
Pm026357	Pm026358
Pm026376	Pm026377
Pm026377	Pm026378
Pm026378	Pm026379
Pm026390	Pm026391
Pm026402	Pm026403
Pm026436	Pm026437
Pm026438	Pm026439
Pm026439	Pm026440
Pm026440	Pm026441
Pm026442	Pm026443
Pm026454	Pm026455
Pm026468	Pm026469
Pm026470	Pm026471
Pm026475	Pm026476
Pm026477	Pm026478
Pm026479	Pm026480
Pm026486	Pm026487
Pm026489	Pm026490
Pm026508	Pm026509
Pm026512	Pm026513
Pm026516	Pm026517
Pm026522	Pm026523
Pm026526	Pm026527
Pm026539	Pm026540
Pm026553	Pm026554
Pm026555	Pm026556
Pm026558	Pm026559
Pm026594	Pm026595
Pm026599	Pm026600
Pm026607	Pm026608
Pm026608	Pm026609
Pm026636	Pm026637
Pm026669	Pm026670
Pm026670	Pm026671
Pm026672	Pm026673
Pm026673	Pm026674
Pm026674	Pm026675
Pm026693	Pm026694
Pm026696	Pm026697
Pm026760	Pm026761
Pm026795	Pm026796
Pm026801	Pm026802
Pm026810	Pm026811
Pm026825	Pm026826
Pm026826	Pm026827
Pm026831	Pm026832
Pm026837	Pm026838
Pm026841	Pm026842
Pm026845	Pm026846
Pm026846	Pm026847
Pm026852	Pm026853
Pm026854	Pm026855
Pm026858	Pm026859
Pm026859	Pm026860
Pm026861	Pm026862
Pm026862	Pm026863
Pm026864	Pm026865
Pm026874	Pm026875
Pm026890	Pm026891
Pm026895	Pm026896
Pm026922	Pm026923
Pm026969	Pm026970
Pm026981	Pm026982
Pm026982	Pm026983
Pm026990	Pm026991
Pm026991	Pm026992
Pm026992	Pm026993
Pm027005	Pm027006
Pm027024	Pm027025
Pm027045	Pm027046
Pm027046	Pm027047
Pm027047	Pm027048
Pm027057	Pm027058
Pm027058	Pm027059
Pm027069	Pm027070
Pm027081	Pm027082
[truncated: 212 more rows]
