# Supplementary material for: Integration of genome and transcriptome reveal molecular regulation mechanism of early flowering trait in Prunus genus (Prunus mume and Prunus persica)
Source: Front Plant Sci. 2022 Oct 6;13:1036221. doi: 10.3389/fpls.2022.1036221 (PMC9582937; doi:10.3389/fpls.2022.1036221)
Supplement: Supplementary file 1 [file DataSheet_1.zip › Table S5.xlsx]

## Sheet: Sheet1
Table S5. Expression profiles of 175 shared genes in the four P. persica genotypes (A340, A209, A323, and A318).
Gene ID	A323-S1	A323-S2	A323-S3	A323-S4	A323-P	A318-S1	A318-S2	A318-S3	A318-S4	A318-P	A340-S1	A340-S2	A340-S3	A340-P	A209-S1	A209-S2	A209-S3	A209-P
Prupe.7G140000	0	0	0.146028	0.160307	4.35619	0.192769	0.0195764	0	1.31823	4.68052	0.553226	0.0654924	0.592194	2.6421	0.353958	0.119621	0.408946	2.26675
Prupe.2G209600	15.4427	14.1162	17.6288	49.5368	247.93	17.6644	20.8517	32.1567	51.5437	210.507	19.1116	25.9812	27.0693	198.402	19.4156	22.8002	19.8125	186.668
Prupe.4G125800	7.27021	6.06739	1.93588	5.08006	15.6767	9.91447	4.40846	3.04998	6.65744	107.997	8.58328	3.78802	0.798031	1.92893	7.35525	1.74321	0.896267	2.81279
Prupe.1G349500	0.637639	0.661227	1.64376	0.686488	1.63797	0.94928	2.29263	1.23535	0.961644	8.91513	1.56534	1.98183	1.73879	11.9025	1.74953	2.35339	1.25733	2.80955
Prupe.6G129600	0.0553345	0.590236	1.6236	0.943707	17.7061	0.534614	2.82562	0.719572	2.61258	6.64065	0.376416	0.692435	3.31216	29.3716	0.0240603	0.652786	0.45156	5.64426
Prupe.3G163000	0.484726	0.312436	1.42565	2.06029	5.61645	0.787334	1.23223	0.199257	3.03325	7.32173	1.31431	0.937172	1.23041	6.6459	0.716222	1.17978	0.557022	4.93916
Prupe.2G166900	1.60753	1.74192	3.16135	5.70779	49.2291	1.18676	1.66996	4.03289	6.9784	23.8829	2.42763	3.07373	8.2141	30.6164	0.966394	1.44799	5.29645	15.0025
Prupe.2G243400	123.796	82.0439	38.7918	145.943	1793.46	115.561	68.725	64.1402	280.434	14107.4	322.417	52.0412	20.1318	142.498	111.702	45.3021	29.8825	86.5026
Prupe.6G292800	3.46545	2.22339	2.55432	2.95907	69.0155	6.91052	1.81592	1.64228	3.01537	22.684	4.15908	3.78805	3.11899	10.13	4.45475	1.80963	2.44091	15.4527
Prupe.1G042800	3.06971	2.52038	0.708423	1.20346	13.0436	1.93578	0.14988	0.189241	4.91705	10.1166	1.23064	0.257282	0.225461	3.71077	1.57971	0.255122	0.626222	1.40096
Prupe.5G197800	0.179253	0.032764	0.370361	0.728751	14.3291	0.509944	0.960647	0.566591	4.14432	13.7102	0.400627	0.297794	5.43585	13.6394	0.0931051	0.0874922	2.24112	26.7307
Prupe.3G153200	5.05343	4.35576	4.89167	2.30329	24.7102	2.29904	5.67181	5.3343	2.55264	18.4746	1.01947	4.65888	5.08779	32.6998	2.67435	5.38221	5.37671	35.171
Prupe.1G132600	0.433993	0.196643	0.193586	0.540707	19.905	0.996111	0.332653	0.423373	2.97357	101.426	0.773221	0.311174	6.86447	16.2981	0.55425	0.141907	0.931944	32.5367
Prupe.1G428400	1.65927	1.27608	0.553931	3.6881	8.00412	1.53999	2.44899	1.44245	15.5595	433.208	5.95073	0.812711	0.226132	5.00065	2.95032	1.26474	0.548298	3.19242
Prupe.5G237800	25.3703	23.6121	14.7639	11.6309	59.1354	36.7232	12.9503	6.97224	13.8027	35.7681	21.9703	14.618	11.1584	49.7533	25.6046	18.2346	14.6073	50.8864
Prupe.5G013700	45.25	35.8304	20.034	28.3158	158.31	104.681	31.1657	29.6316	42.2135	220.89	65.7696	40.751	51.4901	115.136	98.7168	42.1025	30.7617	128.25
Prupe.8G254300	1.24322	1.58669	10.3897	2.81025	45.3807	1.33859	4.47315	4.84905	2.57928	81.5874	2.32288	1.02789	3.25633	13.6385	0.457069	3.72227	3.48242	14.4159
Prupe.8G050700	0.0313988	0.0654318	0.359362	0.0623404	0.186592	0.439221	0.292978	0.88131	0.0927747	0.467963	1.19311	0.259079	0.629733	1.34104	0.126392	0.381969	0.181418	0.692802
Prupe.7G198000	4.99699	2.87364	2.29265	3.73457	23.7747	8.0966	1.21231	1.73057	3.73433	14.6548	11.2837	6.64105	6.84681	16.7479	12.429	9.31636	5.20988	16.5676
Prupe.1G246500	0.32279	0.22317	0.493647	0.775866	9.97035	0.67027	0.277798	0.0845152	1.30389	9.5897	0.0518473	0.146299	1.14731	4.24297	0.299353	0.272018	0.529898	2.6456
Prupe.1G487400	13.646	8.96727	3.50395	2.50874	14.7694	18.4154	15.9778	3.49703	3.57962	30.8285	16.2867	13.2224	3.13984	10.6608	5.32427	12.4988	3.9924	20.7847
Prupe.8G232400	2.72423	3.05816	1.4609	1.34165	63.3347	0.742282	2.00231	1.45704	3.62756	50.5796	1.26391	0.926882	3.82471	40.2932	0.716873	1.49909	3.47887	12.3872
Prupe.4G282100	0.0642442	0.498381	0.577512	0.235448	23.535	0.759349	1.50144	0.271753	0.891456	31.8747	0	0.761001	3.47749	7.50825	1.7616	1.26347	1.79939	10.1975
Prupe.4G150200	102.034	91.2189	6.63586	8.9293	278.151	116.408	26.0663	12.0274	35.1986	309.486	54.1202	23.482	15.8822	44.2564	44.5498	47.0753	9.26065	30.9227
Prupe.3G020100	11.4435	12.0936	69.8468	10.6179	27.497	10.9038	22.0044	110.076	11.1407	23.4162	13.6933	19.0824	17.4136	60.5429	14.4019	27.7779	5.29021	23.8604
Prupe.8G190000	0.0357586	0	0.0401807	0.355782	1.18252	0.416688	0.149253	0.0277332	1.15906	11.3485	1.08929	0.0540621	0.623821	5.42043	0.194986	0	0.383336	3.87956
Prupe.1G265600	6.80526	7.4348	7.5588	20.4363	388.846	12.524	16.707	11.2892	74.4718	453.776	17.2843	21.6441	119.701	587.391	16.6284	25.63	241.103	918.654
Prupe.3G131500	148.633	126.329	0.446532	2.47518	21.0478	205.073	5.6622	1.63537	16.539	46.4165	48.6309	13.9561	0.449438	4.30015	67.3155	7.8036	0.594516	4.27448
Prupe.5G072800	3.32513	3.25445	9.8863	52.0944	635.92	3.75777	6.60696	19.7713	72.5978	193.326	7.53717	5.31774	65.4147	455.915	17.3302	5.66123	83.2639	210.246
Prupe.2G033000	0.222915	0.159211	0.150748	0.497565	20.9649	0.300432	0.1902	0.253986	1.6304	49.1178	0.668874	0.152981	5.52183	13.6863	0.156457	0.269687	1.09358	25.3434
Prupe.8G182500	0.0200905	0.00649392	0.007525	0.0126478	0.0640889	0.236076	0.0158464	0.0141638	0.141621	0.907946	0.20871	0.0327735	0.103683	0.484359	0.0398746	0.0639961	0.038104	0.26149
Prupe.6G292700	5.14844	4.04072	1.83243	4.09961	215.899	6.40825	2.30372	0.636744	13.0325	49.3195	5.95248	3.89235	2.69349	7.8044	2.59501	3.35471	1.90802	15.8177
Prupe.1G469500	4.81987	7.35274	19.2629	4.07955	23.6417	7.04339	21.2282	11.5157	7.86875	24.7888	4.80828	16.8993	16.0225	35.0812	9.17907	17.5802	10.0137	21.4821
Prupe.7G006500	401.898	424.8	182.073	315.445	637.135	699.945	376.375	134.86	354.395	1180.47	163.383	331.438	70.0722	252.253	433.261	463.338	69.7179	373.188
Prupe.2G199800	0.712236	0.611206	0.225499	1.23652	9.64576	1.83765	0.240364	0.355182	1.0889	5.23221	1.68469	0.269377	0.587383	1.8683	1.34266	0.235936	0.877347	2.80773
Prupe.1G208000	16.9683	9.14553	4.97407	57.0982	663.514	10.1202	9.01012	13.0903	48.2977	107.913	14.6551	18.511	11.8102	191.645	14.755	18.8666	28.1756	157.904
Prupe.2G050800	1.25363	0.72358	1.13135	0.839219	2.48562	1.74214	0.682874	0.985657	0.50558	1.70457	0.750984	0.584328	0.342891	0.828437	1.08483	0.789928	0.58497	2.6084
Prupe.8G147700	1.46378	1.00324	1.82954	10.8127	21.6958	2.70204	0.956022	1.1706	7.96714	17.5346	3.41354	1.50472	3.05274	6.29351	3.01977	1.81793	2.6984	6.94389
Prupe.5G090200	372.57	371.736	2.82909	5.8711	85.9268	683.935	19.9125	5.62183	67.2439	273.68	196.354	15.9209	3.96255	15.9563	164.243	27.2519	1.39548	13.6859
Prupe.1G514400	2.8435	2.23713	2.13096	5.18781	12.2923	4.04898	4.04357	3.22177	3.58405	13.1154	4.5823	4.86621	3.42833	20.4039	4.80797	4.93079	3.90668	14.8554
Prupe.8G254200	21.5113	22.1607	18.5563	26.0624	61.819	26.6822	23.5018	11.5492	16.479	112.818	23.471	30.6865	10.3798	38.0241	28.8361	33.2024	13.2414	70.6047
Prupe.3G013600	5.4128	4.03766	3.01934	14.5547	625.277	2.56562	7.80561	4.33851	32.5127	883.398	10.9493	2.84976	22.8702	716.557	5.62773	2.07734	5.61357	361.375
Prupe.1G518200	4.48563	3.19864	1.60885	1.23678	155.59	5.71087	2.94557	1.32213	4.80291	154.164	9.09471	3.43578	9.20053	71.5507	5.85619	3.02016	6.95632	76.6972
Prupe.5G072000	41.7531	28.8925	22.44	21.8532	50.0493	19.7342	10.6876	74.9588	11.5835	43.6965	23.5308	21.7993	16.5377	63.2103	37.0671	22.7108	13.7048	37.8385
Prupe.3G269500	18.2068	16.8659	9.05231	23.8879	407.327	12.6442	16.3705	21.308	32.9304	457.794	18.4667	14.6703	37.2507	402.641	11.3961	13.0446	35.9091	358.075
Prupe.8G003700	0.187785	0.601331	5.86799	1.41901	8.55545	0.575486	0.944399	3.88161	2.26619	7.30713	0.446274	0.6389	1.72992	21.2111	0.41161	1.24852	1.62678	10.6796
Prupe.7G198100	0.537103	0.270068	0.268592	0.211619	10.5903	0.658678	0.0655862	0.338474	0.500285	4.31822	0.648223	0.113918	1.10243	3.66491	0.572774	0.163237	0.886442	3.46362
Prupe.1G049000	44.3934	35.7467	148.102	56.7807	217.104	50.4539	54.1864	88.5855	38.9528	239.923	63.4654	40.162	34.5023	70.6439	46.3146	49.3538	31.7775	71.0141
Prupe.2G005800	0.316157	0.140443	0.267304	0.692851	4.89077	0.576682	0.223055	0.194427	1.63313	46.7336	0.929569	0.188034	0.474531	17.6305	0.703783	0.273447	0.23191	13.4254
Prupe.3G062400	0.0944341	0.0369165	0.105463	0.136181	2.33011	0.394374	0.0627722	0.0267653	0.182452	0.91685	0.113907	0.0333472	0.0190125	0.0433022	0.194963	0.0274017	0.0624292	2.8205
Prupe.5G175200	43.3858	38.3761	0.18221	1.60099	4.4472	43.7731	2.27651	0.625543	3.56426	9.42475	12.9249	4.2445	0.383142	0.975492	7.27628	2.33191	0.401408	6.50812
Prupe.7G041600	17.7003	23.9994	23.8101	14.9382	62.2494	16.9395	45.0558	21.9042	24.8233	59.6937	15.4485	24.2575	35.8827	138.528	30.0329	12.6206	41.5313	83.3706
Prupe.2G324700	0.767544	0.732239	1.50139	2.15769	15.3964	0.639066	0.67197	1.12491	4.01109	73.8023	1.07793	0.755318	2.3034	11.8142	0.524328	0.998487	1.16136	4.46258
Prupe.3G064700	0.302797	0.244379	0.0677378	0.822763	165.41	0.40134	0.600577	0.191975	1.96686	17.5148	0.882183	0.274748	0.0586104	1.98306	0.493194	0.363072	1.34936	8.45422
Prupe.1G425100	55.6912	43.2252	2.1465	15.8682	238.466	34.9488	17.4749	5.1613	32.2377	84.5926	25.2004	18.4168	10.5973	29.721	45.5212	18.6545	13.2835	28.5335
Prupe.2G181700	30.0857	17.5318	7.91497	13.639	105.403	37.3622	10.8033	5.78825	17.3534	583.591	32.8457	8.30587	0.974815	8.16988	30.8516	10.6219	1.32261	3.90301
Prupe.5G152700	33.9757	33.9154	0.362481	1.22156	3.61203	28.8012	0.357816	2.34599	2.87835	19.5248	16.9505	2.15378	1.10369	3.29986	12.9029	0.506586	0.875882	12.3155
Prupe.1G519900	0.156629	0	0.123199	0.277307	0.922859	0.338338	0.309428	0.156505	0.22772	1.66141	0.158891	0.00756742	0.205664	0.557888	0.0939595	0.174656	0.127897	2.17518
Prupe.1G481200	44.0001	43.5662	0.550731	2.56171	21.7728	62.194	2.92979	1.22928	15.692	51.1798	20.5154	2.34188	1.27507	2.97942	16.5921	3.94296	0.841149	2.10531
Prupe.1G119600	0.176966	0.0546948	0.068696	0.608272	2.51094	0.699322	0	0	0.404019	1.11652	0.415879	0.544669	0.620805	1.85813	0.212662	0.0485422	0.854025	1.86179
Prupe.1G469600	10.2978	14.4214	11.9167	7.74334	205.992	16.0948	36.9765	9.62066	17.6274	181.381	14.0572	20.6295	22.7451	164.838	16.0173	30.8553	14.3578	94.5656
Prupe.1G268500	0.314472	0.109585	0.0828391	0.115267	0.331551	0.669773	0.2068	0.161139	1.45589	39.2252	0.525293	0.186163	0.0787558	1.94107	0.531591	0.366989	0.192779	6.51834
Prupe.7G136500	3.85124	3.62771	8.03461	10.7325	53.2456	7.60998	3.8493	15.4012	10.8211	37.1805	22.3437	5.61148	21.4096	107.063	15.7428	6.16229	13.0921	43.5232
Prupe.4G082500	657.765	642.074	8.88782	34.7897	289.768	804.183	200.092	44.8588	209.582	708.751	267.967	169.03	24.9151	109.423	235.645	315.775	13.462	125.402
Prupe.3G208300	14.4944	11.4247	14.5769	6.14878	75.0851	15.0543	16.3999	11.5158	16.3969	41.5815	20.1418	10.5406	74.416	170.642	14.6423	16.6831	29.8383	134.379
Prupe.6G090800	22.1389	16.1567	1.28358	11.2041	70.8848	10.3503	9.2496	3.45265	21.0094	44.193	28.065	9.97196	8.70531	49.0195	9.26731	21.5155	12.5585	28.4554
Prupe.1G098300	0.0914584	0.0914584	0.128095	0.0538246	0.287388	0.181472	0.0224788	0	1.61985	6.84656	2.44688	0.0646307	0.0610445	0.136012	0.495401	0.113543	0.108297	1.28939
Prupe.7G116900	70.2504	85.8658	17.1507	73.5057	276.283	116.202	103.488	48.7887	70.9428	195.658	67.4987	135.997	36.9159	94.8922	45.4001	98.311	22.1614	145.554
Prupe.4G147400	10.0655	10.4195	5.73094	13.9352	108.422	6.63353	8.16999	7.18554	16.5006	169.794	7.59762	7.64998	13.6678	30.9459	9.89067	9.03072	20.013	47.3321
Prupe.8G149300	2.05441	2.17163	0.319613	1.0493	2.13393	1.69453	1.12236	0.896794	1.16716	2.81782	0.770031	0.934975	0.684113	2.39078	2.76559	1.13686	0.79029	3.50288
Prupe.1G487200	3.95617	4.46535	1.15558	4.86571	18.6462	4.83071	5.11442	3.91756	7.95509	32.3894	1.64689	6.13252	0.672308	5.7012	1.57927	7.43446	1.30303	19.0772
Prupe.3G187400	0.500167	0.387474	0.107148	0.379486	4.19528	1.26469	0.219661	0.0601942	0.771232	3.20948	0.14152	0.0931601	0.502768	2.32398	0.374843	0.578334	0.1874	3.09917
Prupe.8G081700	0	0.147022	0.340732	1.5109	57.2357	0.572869	0.718797	0.481003	6.55634	34.2751	0.295218	0.394384	5.55636	25.9794	2.46229	0.719103	3.94305	19.8633
Prupe.3G267900	1.81857	1.411	0.197745	4.95726	279.17	2.64477	1.75633	1.0156	19.8627	272.184	7.18425	1.25354	0.783357	66.3084	1.15641	1.29616	1.48161	57.2799
Prupe.3G110600	0.177645	0.175252	0.0957827	0.133277	1.87338	0.402969	0.0694344	0	0.130464	0.69656	0.722199	0.168054	0.0523382	0.125365	0.112701	0.078514	0.123101	0.486465
Prupe.6G278000	42.4421	32.2423	6.2143	19.0752	58.3132	43.0749	12.3746	7.37564	28.6459	1047.31	66.3422	14.2269	7.62135	23.1793	39.9093	12.1389	12.5128	28.9414
Prupe.3G163100	0.101366	0.101366	0.248451	0.668658	2.8607	0.673044	0.0249141	0.164797	1.57457	20.41	0.168763	0.204056	0.324876	6.04351	0.273767	0.075462	0.29177	4.92074
Prupe.1G486000	337.237	331.827	29.7156	28.7509	256.123	1071.91	35.1454	57.7221	129.931	496.923	459.427	56.0604	26.8959	58.5381	380.804	31.2753	21.8608	95.4814
Prupe.7G094000	186.657	184.454	1.42614	3.20447	32.5442	309.565	9.48282	2.55588	28.1251	137.284	170.99	10.0829	4.36749	14.7731	163.622	6.75205	4.83427	12.8244
Prupe.8G216600	101.524	56.6327	43.545	67.0609	235.403	30.589	43.4384	139.818	49.8672	182.313	54.4884	62.6248	39.3249	121.647	44.2763	50.2463	28.282	224.568
Prupe.8G197000	12.3531	10.0877	1.43517	1.91035	5.82135	8.00286	2.69736	0.929228	1.69627	3.85634	4.03607	4.10509	2.33474	8.74591	3.97965	1.5144	1.36357	4.65593
Prupe.3G030800	0	0.236286	3.35815	2.67574	5.94065	1.29813	0.851535	5.55169	0.69865	2.07469	0.888533	1.8257	0.944865	6.25426	0	1.38673	0.848161	4.58808
Prupe.8G000400	24.7664	21.772	15.8593	30.1931	378.457	16.8509	24.6843	17.0778	57.7871	3142.64	48.2506	11.397	3.99973	37.2948	18.4832	12.7722	6.7166	17.602
Prupe.5G048900	2.03358	1.89624	0.716498	4.30262	315.084	1.65718	3.7362	3.19452	11.9137	325.268	4.92473	2.85171	20.9513	201.193	2.68664	1.34526	7.10247	40.0843
Prupe.3G153300	65.6431	66.7185	115.937	149.701	423.016	58.5164	143.543	133.201	115.173	646.241	47.9301	94.2942	99.7607	249.891	42.3369	111.243	132.285	470.585
Prupe.2G107600	2.74427	2.41355	0.862215	4.07728	9.64023	2.62134	2.11237	1.29275	7.67173	154.89	3.38146	0.996164	3.05738	75.4874	3.46213	1.04451	1.39575	42.6589
Prupe.1G090000	0.241281	0.148643	0.0867444	0.549445	14.0008	0.317426	0.0926137	0.0945482	1.02111	14.5824	0.740508	0.119374	0.147464	10.9649	0.232973	0.123025	0.405693	8.59007
Prupe.3G277600	0	0	0	0.0518745	2.15235	0.216373	0.0216644	0	0.181516	0.942106	0.560532	0.020763	0.170341	1.34765	0.13077	0.0220015	0.316239	3.47924
Prupe.6G185100	698.166	693.345	11.1894	23.374	185.789	763.574	59.1176	18.4986	138.216	502.275	307.275	122.357	21.5407	53.812	343.935	145.124	17.3095	88.7359
Prupe.8G206800	0.684761	0.660148	1.15544	3.34576	141.371	1.79734	1.04011	1.68155	6.09444	49.3807	2.33402	0.440492	13.5637	62.7122	1.15278	0.899099	8.65829	42.8186
Prupe.5G202900	0.498722	0.26552	0.428216	0.737544	2.80301	1.70489	0.609676	0	0.607253	2.82137	0.306841	0.731143	0.248851	1.9399	1.57739	1.5354	0.638735	1.79025
Prupe.6G349100	17.5575	17.3161	7.49707	7.56474	42.5194	20.8881	19.0795	7.49982	13.5288	64.7814	29.6593	16.8615	12.2534	40.9921	15.9561	21.9642	15.2682	35.9075
Prupe.1G121700	6.56877	3.9826	0.346987	1.25184	49.4173	13.7832	2.08281	0.907672	2.40972	48.9377	10.0714	2.29384	3.9681	10.0692	12.3658	3.30472	5.2715	15.0548
Prupe.1G498900	305.85	211.21	61.0079	86.1195	232.702	503.529	313.343	37.1475	81.1896	252.404	311.51	297.204	11.9502	41.5481	376.081	252.226	7.48847	48.1105
Prupe.3G234900	20.2473	13.7449	6.60535	43.7924	2033.02	13.4531	29.3635	24.988	178.222	572.484	73.4865	15.7274	1758.99	7778.44	29.8786	10.9597	683.07	2744.81
Prupe.7G192600	3.67888	2.88579	1.2921	11.1305	443.47	8.60065	2.49084	4.07455	14.5175	219.277	10.5808	3.24551	40.489	216.271	8.67003	2.17667	43.1535	151.829
Prupe.3G286800	1.17697	0.802303	0.350183	3.06772	306.889	1.60841	2.1017	1.39552	11.4644	220.789	3.94597	0.874716	9.32318	45.307	3.06772	0.65472	4.42093	74.8068
Prupe.3G102800	2.68305	2.27646	0.174725	2.61003	6.6157	5.2978	0.227099	0.581758	1.68472	3.76827	7.40675	2.22443	2.13107	13.5844	8.22701	2.06545	1.26597	16.2077
Prupe.1G263800	34.5971	25.8821	15.2589	30.9735	458.064	42.6261	28.6757	15.7494	52.952	387.105	46.4179	39.0487	102.756	228.602	38.0573	27.94	48.1958	282.1
Prupe.5G148000	0.671165	0.549376	0.314654	1.58173	122.43	0.635315	1.047	0.754334	5.64472	66.1508	2.26997	0.359774	20.4588	42.7269	0.915463	0.439148	18.5736	49.4597
Prupe.6G278100	139.891	114.945	23.6647	58.8792	204.668	132.185	67.4641	31.5401	107.432	4289.53	193.961	71.199	51.0483	120.281	142.812	75.5775	47.6591	141.571
Prupe.8G093600	1.69588	2.07645	5.08016	2.77185	14.8812	1.75142	4.75785	5.59709	3.90952	32.4856	1.88511	3.75746	12.0148	67.3417	2.48233	5.44161	6.16838	45.58
Prupe.3G144200	2.94767	2.4337	0.19298	0.348005	5.53961	6.16136	1.70394	0.245017	1.01515	6.20039	3.30656	2.14228	0.377886	1.31263	1.29845	7.7793	0.328695	0.918305
Prupe.3G074800	1.08617	1.33514	1.874	2.20375	29.2013	2.01573	2.01025	1.98803	4.59209	49.8879	3.31484	5.499	11.0308	25.1513	2.46194	3.68637	7.76905	24.4485
Prupe.6G352800	0.522659	0.36818	0.413062	1.04695	2.3788	0.501509	0.461336	0.891447	1.34141	2.68579	1.01396	0.523994	0.779129	2.18755	1.50564	0.534505	0.423979	1.44796
Prupe.5G004700	0.125303	0	0	0.354976	1.02599	0	0	0.194362	0.414036	1.17563	0.39721	0.332966	0.180826	0.634733	0.554669	0.198983	0.0593599	0.553759
Prupe.2G115600	1.36709	0.774835	0.383131	0.829771	21.5819	0.78853	0.81891	0.46967	3.48164	130.758	0.585685	0.624119	6.53187	40.4938	0.882505	0.438333	0.982283	42.9125
Prupe.3G084600	0.472808	0.311152	0.322655	1.10147	12.1725	0.411114	0.547181	0.0622164	2.01622	16.5597	1.46778	0.130403	12.2551	28.1746	0.26311	0.339015	4.24462	31.7477
Prupe.2G285200	1.29152	1.1976	3.98967	6.12163	75.0766	1.24875	2.20008	5.32201	10.9189	154.623	4.13579	2.02908	41.0506	86.0896	1.88519	1.64237	9.84614	105.734
Prupe.3G065300	2.71457	1.82336	0.159348	0.43951	1.22811	1.56766	0.172928	0.0342924	0.196127	0.618221	0.0250717	0.00573182	0.00764454	0.089315	2.11957	0.652787	0.271715	1.51945
Prupe.3G231300	0.130214	0.139078	0.636765	0.308561	1.13657	0.330214	0.304028	0.814667	0.836676	2.19986	0.869601	0.475673	0.275267	1.9828	0.483281	0.600723	0.2182	0.72997
Prupe.4G250100	1.41288	0.638587	2.57705	1.85533	6.70922	1.09707	1.18711	3.37897	1.26766	5.82538	0.343311	1.16225	2.87381	6.76527	0.246128	1.50394	1.6359	3.57621
Prupe.6G279300	120.372	123.702	12.6406	19.2837	57.463	190.437	35.1402	14.5346	59.2282	258.555	48.0399	51.3542	14.4142	31.1515	74.749	44.0067	12.895	33.8636
Prupe.6G185600	1281.55	1219.24	28.8905	30.4775	167.819	914.108	83.2728	53.2149	137.908	538.486	622.487	114.035	25.8765	95.1117	400.047	148.015	23.0087	103.864
Prupe.1G409500	1.29976	1.52949	1.29956	1.35136	2.80609	0.952418	3.00016	0.936581	5.54327	170.507	1.29943	0.6679	2.42137	14.6522	1.22307	0.897634	1.87492	15.884
Prupe.8G078900	0.416398	0.416398	0.0936077	0.157334	5.96491	0.943477	0.757166	0	1.59741	4.66251	0.824884	0.125947	2.03513	9.4163	0.362226	0.198436	1.31418	7.85185
Prupe.6G272900	46.2256	39.9543	40.0146	60.2228	179.798	63.7318	52.3739	39.4254	63.4705	145.14	55.3781	55.2136	100.496	270.747	67.026	46.16	82.145	213.986
Prupe.8G269500	0.895298	0.924876	0.0731185	0.7274	4.31003	1.50999	0.287679	0.329359	3.19306	36.8799	0.811583	0.224188	2.4497	4.99809	1.84299	0.382679	4.97033	11.2498
Prupe.6G288600	9.20204	9.34767	34.1302	21.753	192.892	16.4869	18.288	21.9401	32.2116	366.835	17.9981	10.7171	94.191	205.327	13.1444	14.0469	114.463	249.673
Prupe.1G322400	98.4566	100.89	7.2641	10.9525	95.49	116.928	26.9126	7.94407	78.4364	227.024	94.1371	44.0841	21.8443	45.5838	66.0557	27.0218	19.6419	44.5375
Prupe.1G064100	0.213583	0.17994	0.0378031	0.0211795	0.0639348	0.243295	0.0801746	0.0173948	0.251974	3.39114	0.20584	0.0618905	0.0283266	0.0568067	0.0146284	0.0267126	0.0820563	0.236435
Prupe.8G257300	43.2805	28.1705	12.8612	61.8377	271.892	49.477	23.604	18.213	76.0373	262.706	72.0782	43.2588	35.6083	84.877	39.8711	55.0187	50.5999	103.153
Prupe.1G316400	30.5098	26.3775	29.8141	42.8018	184.418	36.9004	18.9673	36.5123	56.4835	128.89	81.2582	47.6925	80.9886	317.296	88.7948	49.6254	62.464	225.369
Prupe.6G031100	1069.09	1000.49	9.5283	46.1438	249.163	1604.92	66.3549	27.8731	264.845	594.617	611.465	130.862	15.0655	53.2666	729.038	188.153	20.4892	114.281
Prupe.7G169400	3.53198	4.30108	1.09089	7.20273	17.0733	5.63633	1.91166	1.05531	8.96883	32.34	2.55683	7.46482	3.55945	9.51145	2.57957	4.64461	8.10836	18.234
Prupe.2G277900	2.38052	2.29384	3.03024	12.9621	88.0049	3.36782	2.4365	2.61801	12.0306	71.3853	2.55109	2.41089	22.1544	46.8384	4.91531	2.57137	12.1378	48.8033
Prupe.1G266300	0.670605	0.49653	0.410418	1.33446	62.2391	0.724125	0.436465	0.6197	5.89468	34.9743	1.77729	0.279116	7.12332	99.9685	1.32899	0.323457	3.98202	85.7809
Prupe.7G155000	2.54755	1.80813	3.6198	9.21169	68.7827	4.15976	5.04688	6.58422	12.4922	73.4896	2.22217	5.19809	9.39608	22.2302	4.07789	3.44663	8.33602	36.7769
Prupe.3G147000	0.277707	0.196193	0.141031	0.0746852	0.237223	0.293699	0.127275	0.015805	0.282774	29.6344	0.452172	0.0252842	0.102139	1.28303	0.362916	0.129875	0.168827	3.35489
Prupe.8G256900	2.19626	2.5304	5.05455	7.02332	55.882	2.6393	2.81807	5.88636	13.4619	126.923	3.61333	2.99405	20.704	163.23	1.91935	4.04265	20.4606	78.566
Prupe.8G254600	2.7001	2.46613	1.37478	1.57115	52.5007	3.27029	3.81463	0.616544	8.52282	33.1995	4.83421	6.23796	9.60095	24.3254	4.33604	5.64406	3.83377	23.6351
Prupe.2G295700	0.124823	0.0520702	0.0326998	0.0258455	4.40812	0.832785	0.0643274	0.0388402	0.721406	9.5848	0.124894	0.0946592	0.523592	4.2313	0.143427	0.046213	0.461155	6.57777
Prupe.7G102000	9.04284	9.8284	0.381077	0.379188	10.0272	13.3899	8.04471	0.456559	1.94455	7.20469	6.29936	6.03253	1.09578	2.61851	4.71781	6.83286	1.16119	12.2766
Prupe.5G108700	1.95704	2.02639	0.120542	0.198586	2.00571	2.89144	0.0323196	0.277332	1.41788	6.27614	2.67079	0.592093	0.725019	3.83378	0.669804	0.427896	0.716638	2.13038
Prupe.6G022400	7.1362	37.4577	11.591	29.4795	729.979	16.3658	67.8813	11.1137	55.461	221.672	20.6493	72.8839	45.2209	167.522	12.2155	69.191	33.9034	223.769
Prupe.1G307800	7.49986	6.83384	11.7029	10.0627	30.9484	5.99804	9.31406	14.285	6.16697	64.4924	10.0738	10.5467	11.4737	30.3912	4.10364	9.25001	14.3665	30.321
Prupe.8G224400	0.294594	0.365278	0.0163814	0.217574	1.41768	0.591065	0.759544	0.227178	0.626145	2.37961	0.514984	0.473204	0.432126	0.866208	0.187104	0.507558	0.628537	3.5924
Prupe.1G030500	96.0533	93.1379	0.365002	1.42119	19.3524	95.646	6.43752	1.84128	21.4671	69.2999	18.1206	7.78038	1.47201	3.69832	24.831	20.4089	1.66281	4.36879
Prupe.3G224800	34.2571	34.2534	0.34348	3.5	18.0113	50.1959	10.7824	2.32029	14.8658	75.409	7.25978	20.8371	2.62884	6.92775	12.0922	10.7078	1.74959	6.272
Prupe.3G300600	0.203018	0.202339	0.176415	0.455869	1.02958	0.559416	0.0884523	0	0.622524	6.3372	0.142197	0.0726096	0.137733	1.12016	0.0847832	0.211804	0.149092	1.12105
Prupe.6G117300	13.5595	6.64974	1.82374	6.43492	22.6911	6.82129	3.982	7.63606	2.96616	7.25951	4.03522	2.24749	1.64391	20.9944	4.66474	1.61259	2.39642	16.8687
Prupe.1G587600	0.277675	0.334647	0.56683	5.45668	26.8021	0.867362	1.58529	1.02714	5.09912	17.2106	1.29351	0.946522	5.6177	12.9118	0.551119	0.763832	5.51419	16.3085
Prupe.8G231900	1.31394	1.09861	0.196614	0.642384	3.19438	3.31	0.853829	0.470723	2.10232	4.88628	2.12342	0.366408	0.535728	2.1226	2.08035	0.642624	0.662425	2.59451
Prupe.5G231500	0.500508	0.395219	2.80519	0.365561	6.74482	0.244348	0.223235	15.7644	1.32314	17.0792	0.207694	0.105127	1.4508	3.1174	0.221605	0.280638	1.36045	3.79785
Prupe.4G199400	0.0840762	0.0840762	0.0175998	0.0278213	0.057876	0.204596	0.0123541	0	0.0414036	0.152363	0.228893	0.0151348	0.018068	0.0793416	0.0969249	0.0490834	0.0341891	0.10383
Prupe.1G260500	1.70517	1.72162	0.113834	0.326268	0.741997	2.82846	0.158416	0	0.284377	4.48413	0.748097	0.435544	0.193104	0.710222	0.544256	0.442494	0.260772	0.900678
Prupe.8G206300	0.674345	0.540171	0.639004	0.615689	6.22819	0.970008	0.287734	0.0520305	0.975366	5.64446	1.31426	0.717488	0.700662	1.51672	0.788423	0.21307	0.409007	1.54439
Prupe.7G256100	5.1454	3.27219	3.14715	6.54513	31.0686	7.67504	2.65451	5.20744	8.25041	55.6111	14.5463	8.08045	5.15988	17.3915	7.59209	5.0577	6.54301	51.7617
Prupe.4G147800	0.889971	0.578132	0.665712	1.10632	4.74784	1.75378	1.00802	1.2131	2.29038	112.457	2.98758	0.394224	0.363424	0.75942	0.251274	0.7373	0.656333	1.64978
Prupe.3G034300	0.264434	0.304386	0	0.0778117	0.157714	0.148928	0.11241	0	0.299933	16.3866	0.170439	0.0517522	0.0209785	0.17442	0.632404	0.0327132	0.0557969	3.72397
Prupe.6G345000	0.248842	0.0754376	0.161582	0.0639765	0.304747	0.476426	0.0774248	0.0327396	0.137099	2.01958	0.815754	0.111037	0.088521	0.662995	0.529936	0.233778	0.13962	0.591038
Prupe.2G221000	0	0	0.085183	0.663476	1.85043	0.400663	0	0	0.400787	4.64229	0.51569	1.14269	0.393982	2.3727	0.464314	0.180577	0.441865	4.82335
Prupe.3G031700	30.769	24.61	26.3837	9.7083	68.1806	35.4756	23.8041	39.3278	21.8076	113.75	32.2073	28.0124	8.0725	45.4961	14.382	68.7226	6.38098	59.8935
Prupe.1G223600	96.5397	83.0681	214.21	526.975	1527.56	87.1587	138.593	318.516	510.251	1238.95	144.607	210.455	395.285	1685.21	97.2471	155.483	394.198	1440.48
Prupe.1G468100	0.0715172	0.0924669	2.07714	0.89719	11.3432	0.930364	0.565695	3.34221	1.81952	29.7103	1.07698	1.21971	3.35988	9.54325	0.89937	0.949712	2.13589	14.2203
Prupe.3G039100	86.5882	64.9664	14.8323	53.951	322.961	115.024	26.3049	28.6669	85.1416	224.719	114.244	30.7191	45.9311	378.474	90.5402	25.4378	60.0446	198.641
Prupe.6G358200	1.27206	1.1572	0.353428	0.285703	1.57107	1.60627	0.573893	0.606233	7.60469	157.644	2.05565	0.372543	5.99974	14.3232	1.44528	0.491071	1.0721	15.9906
Prupe.5G035100	5.83494	4.54868	3.4944	8.44005	446.746	9.38937	6.54954	7.62214	26.568	433.032	7.96918	10.4072	51.7646	114.79	7.50576	7.27655	32.3447	130.296
Prupe.6G102700	13.7258	13.2788	12.6539	41.7032	256.254	13.038	10.0859	25.092	83.0488	803.853	20.1747	16.7758	35.5552	120.726	12.3077	13.7618	34.7082	115.742
Prupe.4G198200	3.76256	1.8435	0.147926	0.34452	6.99785	8.32858	0.326897	0.034591	1.5423	4.16914	3.13917	0.641556	0.10222	0.431424	0.387278	1.06703	0.063386	0.578591
Prupe.1G509800	126.8	119.884	8.18853	18.779	39.6872	87.2216	13.2408	28.6635	26.8381	73.1253	6.9682	2.58026	1.31739	6.54641	4.07215	1.34239	1.45456	5.09909
Prupe.5G093500	0.509799	0.189031	0.161358	1.48142	23.4385	0.217971	0.0875181	0.0678424	3.677	11.3343	1.25117	0.269653	2.66724	13.3293	1.25548	0.560992	1.93796	31.1933
Prupe.3G184200	0.0426922	0.0131948	0.0662903	0.281045	37.9152	0.113819	0.184227	0.116458	1.03191	18.4832	0.119773	0.0807274	0.11855	2.99567	0.43873	0.115545	0.834852	3.90021
Prupe.7G103400	1.09929	1.20369	1.34868	0.591825	55.8874	1.04206	1.43069	1.33897	1.83446	45.9998	1.83838	0.5876	9.31925	30.6558	0.943296	1.02438	5.8901	32.9609
Prupe.2G199600	0.723998	0.523448	0.374888	0.703042	58.0404	1.3077	0.834897	0.871852	1.94121	29.1375	2.33539	0.26679	6.78472	21.2497	0.410019	0.639447	5.75097	17.158
Prupe.3G050900	0.247398	0.121923	0.297354	0.591092	6.77714	0.292265	0.204401	0.207424	1.06006	10.8992	0.565505	0.565366	1.63844	11.0646	0.752178	0.572046	0.492515	8.91014
Prupe.1G088100	25.0054	18.7816	31.8306	32.856	171.278	22.3584	30.0562	30.8036	32.1567	439.474	34.1348	19.2062	39.3245	649.554	28.2507	27.5016	10.1509	561.515
Prupe.6G227400	7.87373	5.95785	0.302367	0.643872	24.8661	8.87697	0.864049	0.0287126	3.92566	8.15779	3.69772	1.38985	2.15182	7.28431	2.55811	2.93138	1.47814	12.4478
Prupe.4G187200	6.55375	6.09627	0.36403	0.934185	3.06853	7.91332	0.227887	1.7237	1.1568	16.9523	6.22817	1.11807	0.32191	1.22855	2.76479	0.463914	0.57085	2.04751
Prupe.1G447400	1.77768	1.01829	3.40576	7.80935	35.547	4.73713	2.8691	3.19874	8.97597	30.9969	5.25388	2.87647	8.99557	30.2826	7.17217	3.24385	6.19038	23.1142
Prupe.5G090800	316.634	317.217	2.37113	15.416	121.434	316.3	29.2451	7.58053	84.6541	416.229	92.1073	22.0307	9.80432	40.5543	107.517	22.4856	5.93676	36.823
Prupe.1G407300	1877.98	1558.26	274.675	640.695	3823.16	680.731	256.952	263.72	337.731	7438.16	1102.2	323.54	47.8477	181.94	818.594	219.36	62	143.228
Prupe.1G258100	981.212	698.097	181.297	484.162	4677.87	495.433	166.149	411.176	661.251	3325.51	753.786	320.97	1269.24	4922.85	1088.96	363.655	659.197	3208.76
Prupe.2G135200	64.2061	53.652	91.8711	113.965	398.458	93.4473	124.19	90.7199	72.4854	411.27	184.19	155.778	71.1131	163.107	71.8138	142.875	53.532	137.179
Prupe.7G152100	0.122481	0.122481	0.220653	0.405581	1.95637	0.200514	0.294304	0.262295	1.39931	37.6672	0.895366	0.151597	1.39017	28.6772	0.202326	0.237812	2.34721	12.2203
