# Supplementary material for: Integration of genome and transcriptome reveal molecular regulation mechanism of early flowering trait in Prunus genus (Prunus mume and Prunus persica)
Source: Front Plant Sci. 2022 Oct 6;13:1036221. doi: 10.3389/fpls.2022.1036221 (PMC9582937; doi:10.3389/fpls.2022.1036221)
Supplement: Supplementary file 1 [file DataSheet_1.zip › Table S6.xlsx]

## Sheet: Sheet1
Table S6. The clusters of shared DEGs based on gene expression patterns in P. persica.
Gene ID	Clusters
Prupe.7G140000	IV
Prupe.2G209600	I
Prupe.4G125800	V
Prupe.1G349500	IV
Prupe.6G129600	IV
Prupe.3G163000	IV
Prupe.2G166900	V
Prupe.2G243400	II
Prupe.6G292800	V
Prupe.1G042800	IV
Prupe.5G197800	V
Prupe.3G153200	V
Prupe.1G132600	V
Prupe.1G428400	V
Prupe.5G237800	III
Prupe.5G013700	II
Prupe.8G254300	V
Prupe.8G050700	IV
Prupe.7G198000	V
Prupe.1G246500	IV
Prupe.1G487400	V
Prupe.8G232400	V
Prupe.4G282100	V
Prupe.4G150200	III
Prupe.3G020100	III
Prupe.8G190000	IV
Prupe.1G265600	I
Prupe.3G131500	III
Prupe.5G072800	I
Prupe.2G033000	V
Prupe.8G182500	IV
Prupe.6G292700	V
Prupe.1G469500	III
Prupe.7G006500	II
Prupe.2G199800	IV
Prupe.1G208000	I
Prupe.2G050800	IV
Prupe.8G147700	V
Prupe.5G090200	III
Prupe.1G514400	V
Prupe.8G254200	III
Prupe.3G013600	I
Prupe.1G518200	V
Prupe.5G072000	III
Prupe.3G269500	I
Prupe.8G003700	IV
Prupe.7G198100	IV
Prupe.1G049000	II
Prupe.2G005800	V
Prupe.3G062400	IV
Prupe.5G175200	III
Prupe.7G041600	III
Prupe.2G324700	V
Prupe.3G064700	IV
Prupe.1G425100	III
Prupe.2G181700	III
Prupe.5G152700	III
Prupe.1G519900	IV
Prupe.1G481200	III
Prupe.1G119600	IV
Prupe.1G469600	III
Prupe.1G268500	IV
Prupe.7G136500	III
Prupe.4G082500	II
Prupe.3G208300	III
Prupe.6G090800	III
Prupe.1G098300	IV
Prupe.7G116900	II
Prupe.4G147400	III
Prupe.8G149300	IV
Prupe.1G487200	V
Prupe.3G187400	IV
Prupe.8G081700	V
Prupe.3G267900	V
Prupe.3G110600	IV
Prupe.6G278000	III
Prupe.3G163100	IV
Prupe.1G486000	II
Prupe.7G094000	III
Prupe.8G216600	II
Prupe.8G197000	V
Prupe.3G030800	IV
Prupe.8G000400	III
Prupe.5G048900	V
Prupe.3G153300	II
Prupe.2G107600	V
Prupe.1G090000	IV
Prupe.3G277600	IV
Prupe.6G185100	II
Prupe.8G206800	V
Prupe.5G202900	IV
Prupe.6G349100	III
Prupe.1G121700	V
Prupe.1G498900	II
Prupe.3G234900	I
Prupe.7G192600	I
Prupe.3G286800	V
Prupe.3G102800	V
Prupe.1G263800	II
Prupe.5G148000	V
Prupe.6G278100	II
Prupe.8G093600	V
Prupe.3G144200	IV
Prupe.3G074800	V
Prupe.6G352800	IV
Prupe.5G004700	IV
Prupe.2G115600	V
Prupe.3G084600	V
Prupe.2G285200	V
Prupe.3G065300	IV
Prupe.3G231300	IV
Prupe.4G250100	IV
Prupe.6G279300	III
Prupe.6G185600	II
Prupe.1G409500	V
Prupe.8G078900	IV
Prupe.6G272900	II
Prupe.8G269500	V
Prupe.6G288600	I
Prupe.1G322400	III
Prupe.1G064100	IV
Prupe.8G257300	II
Prupe.1G316400	II
Prupe.6G031100	II
Prupe.7G169400	V
Prupe.2G277900	V
Prupe.1G266300	V
Prupe.7G155000	V
Prupe.3G147000	IV
Prupe.8G256900	V
Prupe.8G254600	V
Prupe.2G295700	IV
Prupe.7G102000	V
Prupe.5G108700	IV
Prupe.6G022400	I
Prupe.1G307800	III
Prupe.8G224400	IV
Prupe.1G030500	III
Prupe.3G224800	III
Prupe.3G300600	IV
Prupe.6G117300	V
Prupe.1G587600	V
Prupe.8G231900	IV
Prupe.5G231500	IV
Prupe.4G199400	IV
Prupe.1G260500	IV
Prupe.8G206300	IV
Prupe.7G256100	V
Prupe.4G147800	V
Prupe.3G034300	IV
Prupe.6G345000	IV
Prupe.2G221000	IV
Prupe.3G031700	III
Prupe.1G223600	II
Prupe.1G468100	V
Prupe.3G039100	II
Prupe.6G358200	V
Prupe.5G035100	I
Prupe.6G102700	I
Prupe.4G198200	IV
Prupe.1G509800	III
Prupe.5G093500	V
Prupe.3G184200	IV
Prupe.7G103400	V
Prupe.2G199600	V
Prupe.3G050900	IV
Prupe.1G088100	I
Prupe.6G227400	V
Prupe.4G187200	IV
Prupe.1G447400	V
Prupe.5G090800	III
Prupe.1G407300	II
Prupe.1G258100	II
Prupe.2G135200	II
Prupe.7G152100	V
