# Supplementary material for: Integration of genome and transcriptome reveal molecular regulation mechanism of early flowering trait in Prunus genus (Prunus mume and Prunus persica)
Source: Front Plant Sci. 2022 Oct 6;13:1036221. doi: 10.3389/fpls.2022.1036221 (PMC9582937; doi:10.3389/fpls.2022.1036221)
Supplement: Supplementary file 1 [file DataSheet_1.zip › Table S7.xlsx]

## Sheet: Sheet1
Table S7. 175 shared genes of the four P. persica genotypes correspond to orthologues of P. mume.
P. persica	P. mume
Prupe.7G140000	Pm026474
Prupe.2G209600	~
Prupe.4G125800	Pm010917
Prupe.1G349500	Pm006044
Prupe.6G129600	Pm001321
Prupe.3G163000	Pm029442, Pm029440
Prupe.2G166900	Pm030008
Prupe.2G243400	Pm018853
Prupe.6G292800	Pm003040, Pm003037
Prupe.1G042800	~
Prupe.5G197800	Pm024864
Prupe.3G153200	~
Prupe.1G132600	Pm008211
Prupe.1G428400	Pm005347
Prupe.5G237800	Pm025284
Prupe.5G013700	Pm022972
Prupe.8G254300	Pm019963
Prupe.8G050700	Pm022306
Prupe.7G198000	Pm027081, Pm027088
Prupe.1G246500	Pm006748
Prupe.1G487400	~
Prupe.8G232400	Pm020227
Prupe.4G282100	~
Prupe.4G150200	Pm011163
Prupe.3G020100	Pm013051
Prupe.8G190000	Pm020773
Prupe.1G265600	Pm006593
Prupe.3G131500	Pm014068
Prupe.5G072800	Pm023519
Prupe.2G033000	Pm031249
Prupe.8G182500	Pm020702
Prupe.6G292700	Pm003039, Pm003041
Prupe.1G469500	Pm004981
Prupe.7G006500	Pm025362
Prupe.2G199800	Pm007658
Prupe.1G208000	Pm007168
Prupe.2G050800	Pm007718
Prupe.8G147700	Pm021122, Pm021124, Pm021126
Prupe.5G090200	Pm023774, Pm023772
Prupe.1G514400	Pm004832
Prupe.8G254200	Pm019962
Prupe.3G013600	Pm012985
Prupe.1G518200	Pm004565
Prupe.5G072000	Pm023508
Prupe.3G269500	Pm015864
Prupe.8G003700	Pm022830
Prupe.7G198100	Pm027084
Prupe.1G049000	Pm009029
Prupe.2G005800	Pm016364, Pm016365
Prupe.3G062400	Pm013458
Prupe.5G175200	Pm024716, Pm024715
Prupe.7G041600	Pm031086
Prupe.2G324700	Pm019616
Prupe.3G064700	Pm005748
Prupe.1G425100	Pm005383
Prupe.2G181700	Pm018433
Prupe.5G152700	~
Prupe.1G519900	Pm004580
Prupe.1G481200	Pm004622
Prupe.1G119600	Pm008345
Prupe.1G469600	Pm004937, Pm004975, Pm004977, Pm004988, Pm004990, Pm004982
Prupe.1G268500	Pm006564
Prupe.7G136500	Pm026433
Prupe.4G082500	Pm010428
Prupe.3G208300	Pm014963
Prupe.6G090800	Pm000976
Prupe.1G098300	Pm008593
Prupe.7G116900	Pm001229, Pm026233
Prupe.4G147400	Pm011201, Pm011197, Pm011192
Prupe.8G149300	~
Prupe.1G487200	Pm004688, Pm004694, Pm004690, Pm004686, Pm004687
Prupe.3G187400	Pm014869
Prupe.8G081700	Pm021875, Pm021877, Pm021882, Pm021879, Pm021881
Prupe.3G267900	Pm015881
Prupe.3G110600	Pm013922
Prupe.6G278000	Pm002918
Prupe.3G163100	Pm029445
Prupe.1G486000	~
Prupe.7G094000	Pm026027
Prupe.8G216600	Pm020512
Prupe.8G197000	Pm020300
Prupe.3G030800	Pm013155
Prupe.8G000400	Pm017758
Prupe.5G048900	Pm014694
Prupe.3G153300	~
Prupe.2G107600	Pm017420
Prupe.1G090000	Pm008675
Prupe.3G277600	Pm015787
Prupe.6G185100	~
Prupe.8G206800	Pm020410
Prupe.5G202900	Pm024979
Prupe.6G349100	Pm003585
Prupe.1G121700	~
Prupe.1G498900	Pm004801
Prupe.3G234900	Pm015371
Prupe.7G192600	Pm027133
Prupe.3G286800	Pm015692
Prupe.3G102800	Pm013842
Prupe.1G263800	Pm006609
Prupe.5G148000	Pm024537
Prupe.6G278100	Pm002917
Prupe.8G093600	~
Prupe.3G144200	Pm029538
Prupe.3G074800	Pm013596
Prupe.6G352800	Pm003622, Pm003624
Prupe.5G004700	~
Prupe.2G115600	Pm017529
Prupe.3G084600	Pm030475
Prupe.2G285200	~
Prupe.3G065300	Pm013457
Prupe.3G231300	Pm009916
Prupe.4G250100	Pm012304
Prupe.6G279300	Pm002905
Prupe.6G185600	Pm001982
Prupe.1G409500	Pm005528
Prupe.8G078900	Pm010835
Prupe.6G272900	Pm002526
Prupe.8G269500	Pm020099
Prupe.6G288600	Pm003078
Prupe.1G322400	Pm029174
Prupe.1G064100	Pm008955
Prupe.8G257300	Pm019994
Prupe.1G316400	Pm029110
Prupe.6G031100	Pm000394
Prupe.7G169400	Pm026768
Prupe.2G277900	Pm019492
Prupe.1G266300	Pm006589
Prupe.7G155000	~
Prupe.3G147000	Pm019249, Pm019250, Pm019252
Prupe.8G256900	Pm019990, Pm019988
Prupe.8G254600	Pm019966
Prupe.2G295700	Pm019328
Prupe.7G102000	Pm028056
Prupe.5G108700	~
Prupe.6G022400	Pm016320
Prupe.1G307800	~
Prupe.8G224400	Pm020600
Prupe.1G030500	Pm009457
Prupe.3G224800	Pm015276
Prupe.3G300600	Pm024461
Prupe.6G117300	~
Prupe.1G587600	Pm003801
Prupe.8G231900	Pm020222
Prupe.5G231500	~
Prupe.4G199400	~
Prupe.1G260500	Pm029966, Pm024679
Prupe.8G206300	Pm020401
Prupe.7G256100	~
Prupe.4G147800	Pm011189
Prupe.3G034300	~
Prupe.6G345000	Pm003543
Prupe.2G221000	~
Prupe.3G031700	Pm013167
Prupe.1G223600	Pm007034
Prupe.1G468100	Pm002124, Pm004970
Prupe.3G039100	Pm013241
Prupe.6G358200	Pm003671
Prupe.5G035100	Pm023232
Prupe.6G102700	Pm028555
Prupe.4G198200	~
Prupe.1G509800	Pm019152
Prupe.5G093500	Pm023785
Prupe.3G184200	Pm014831
Prupe.7G103400	Pm028071
Prupe.2G199600	Pm028738, Pm028734, Pm028736
Prupe.3G050900	Pm013359
Prupe.1G088100	Pm008738
Prupe.6G227400	Pm002452
Prupe.4G187200	Pm011606
Prupe.1G447400	Pm005161
Prupe.5G090800	Pm023766
Prupe.1G407300	Pm005550
Prupe.1G258100	Pm031014
Prupe.2G135200	Pm017782
Prupe.7G152100	Pm026599
