# Supplementary material for: Integration of genome and transcriptome reveal molecular regulation mechanism of early flowering trait in Prunus genus (Prunus mume and Prunus persica)
Source: Front Plant Sci. 2022 Oct 6;13:1036221. doi: 10.3389/fpls.2022.1036221 (PMC9582937; doi:10.3389/fpls.2022.1036221)
Supplement: Supplementary file 1 [file DataSheet_1.zip › Table S8.xlsx]

## Sheet: Sheet1
Table S8. Expression profiles of shared genes in the P. mume cultivar 'Zao Lve'.
GeneID	ZaoLve-S1	ZaoLve-S2	ZaoLve-S3	ZaoLve-P
Pm010917	0	0	0.166314	0.385293
Pm001321	0.0873406	1.15897	1.75497	41.6155
Pm005912	0.983142	1.59076	2.53627	24.2503
Pm022972	37.4382	32.5888	47.5723	142.57
Pm019963	3.42046	5.32081	1.41015	3.61265
Pm022306	0.242308	0.507447	0.245428	0.959592
Pm006748	0	0.0544155	0.312488	4.02668
Pm020227	2.88893	2.91164	4.24675	9.78716
Pm011163	32.8907	36.5377	3.09994	6.96279
Pm023519	9.98489	23.5881	42.9979	433.547
Pm004981	3.0535	2.37988	4.44278	25.3335
Pm012985	0.45958	4.86283	3.75894	38.5284
Pm004565	1.53497	0.842407	2.27651	18.9611
Pm019616	20.4948	42.0705	65.0186	307.347
Pm010428	19.3558	14.1576	3.66119	16.2429
Pm014869	0.10919	0.356436	0.408282	6.93223
Pm001521	0.127837	0.22633	0.125649	0.298837
Pm017758	1.5144	0.877812	1.0402	3.01377
Pm014694	0.793329	0.869847	0.798195	24.4839
Pm017420	0.305536	0.308678	0.387021	3.07334
Pm020410	43.7926	34.9061	37.9401	113.106
Pm015371	7.19743	3.50191	1.86004	1703.82
Pm015692	0.146412	0	0.0842699	30.8409
Pm006609	10.5902	10.9662	14.801	110.431
Pm013596	1.33195	2.20508	0.914795	12.4508
Pm017529	0.416934	0.396197	0.802976	23.4199
Pm027542	21.4732	10.5752	5.51701	38.7274
Pm002526	139.511	144.876	77.8787	297.447
Pm003078	5.06624	2.41543	6.05622	318.759
Pm014429	0.749202	0.766564	1.12289	8.23848
Pm019492	33.4711	36.3154	53.8673	114.413
Pm006589	0.469371	0.437459	1.43039	261.303
Pm005824	0.345775	0.42126	1.03862	6.63858
Pm019327	0.404443	0.398342	0.20126	2.23317
Pm024005	2.01779	1.07264	0.163305	0.52271
Pm000448	14.5744	38.6255	33.8223	86.8154
Pm009457	3.71979	7.28745	0.130335	0.490618
Pm020222	9.32739	6.2991	4.85795	10.2436
Pm013241	11.9529	12.5416	13.372	31.2772
Pm003671	0	0	0.0676176	0.428187
Pm023232	0	0	0.0713605	0.142894
Pm019668	23.1277	20.1055	25.6116	155.965
Pm008738	2.48555	2.07521	1.61102	21.3698
Pm026599	0.718816	2.10694	0.800243	3.48345
