# Supplementary material for: Integration of genome and transcriptome reveal molecular regulation mechanism of early flowering trait in Prunus genus (Prunus mume and Prunus persica)
Source: Front Plant Sci. 2022 Oct 6;13:1036221. doi: 10.3389/fpls.2022.1036221 (PMC9582937; doi:10.3389/fpls.2022.1036221)
Supplement: Supplementary file 1 [file DataSheet_1.zip › Table S9.xlsx]

## Sheet: Sheet1
Table S9. The clusters of shared DEGs based on gene expression patterns in P. mume.
Gene ID	Clusters
Pm010917	V
Pm001321	III
Pm005912	III
Pm022972	I
Pm019963	V
Pm022306	V
Pm006748	V
Pm020227	III
Pm011163	IV
Pm023519	I
Pm004981	III
Pm012985	III
Pm004565	III
Pm019616	I
Pm010428	IV
Pm014869	V
Pm001521	V
Pm017758	V
Pm014694	III
Pm017420	V
Pm020410	I
Pm015371	II
Pm015692	III
Pm006609	I
Pm013596	III
Pm017529	III
Pm027542	IV
Pm002526	I
Pm003078	II
Pm014429	V
Pm019492	I
Pm006589	III
Pm005824	V
Pm019327	V
Pm024005	V
Pm000448	I
Pm009457	V
Pm020222	IV
Pm013241	I
Pm003671	V
Pm023232	V
Pm019668	I
Pm008738	III
Pm026599	V
